# Supplementary material for: Sphingosine simultaneously inhibits nuclear import and activates PP2A by binding importins and PPP2R1A
Source: EMBO J. 2025 Jun 30;44(16):4473–98. doi: 10.1038/s44318-025-00490-5 (PMC12361511; doi:10.1038/s44318-025-00490-5)
Supplement: Supplementary file 5 — Dataset EV1 [file 44318_2025_490_MOESM5_ESM.xlsx]

## Sheet: Description Chemoprotoemics 1
DATASET EV1 - CHEMOPROTEOMICS DATASET
Gene_names	Gene name of corresponding Gene
Uniprot	Uniprot protein identified, go to www.uniprot.org for more info
SeqCov	Sequence coverage of protein in percent
MW	Molecular weight of corresponding protein
Score	maxQuant score for protein identification
Intensity	Intensity of protein (Mass spectrometry readout)
FCs_FL5	Average of fold changes in FL5.12 cells
FCs_mPCE	Average of fold changes in mPCE cells
FL5_893_R01	Measured fold enrichments Compound/Beads for each replicate seperately in FL5.12 cells.
FL5_893_R02
FL5_893_R03
FL5_893_R04
FL5_893_R05
FL5_893_R06
FL5_893_R07
FL5_893_R08
FL5_893_R09
FL5_893_R10
FL5_893_R11
FL5_893_R12
FL5_FTY720_R01
FL5_FTY720_R02
FL5_FTY720_R03
FL5_FTY720_R04
FL5_FTY720_R05
FL5_FTY720_R06
FL5_FTY720.NAc_R01
FL5_FTY720.NAc_R02
FL5_FTY720.NAc_R03
FL5_JBG140_R01
FL5_JBG140_R02
FL5_JBG140_R03
FL5_JBG140_R04
FL5_Ket_R01
FL5_Ket_R02
FL5_Ket_R03
FL5_Lac_R01
FL5_Lac_R02
FL5_Lac_R03
FL5_LS246_R01
FL5_LS246_R02
FL5_LS246_R03
FL5_LS246_R04
FL5_MP333_R01
FL5_MP333_R02
FL5_MP333_R03
FL5_PS_R01
FL5_PS_R02
FL5_PS_R03
FL5_PS.NAc_R01
FL5_PS.NAc_R02
FL5_PS.NAc_R03
mPCE_893_R01	Measured fold enrichments Compound/Beads for each replicate seperately in mPCE cells.
mPCE_893_R02
mPCE_893_R03
mPCE_893_R04
mPCE_893_R05
mPCE_893_R06
mPCE_893_R07
mPCE_893_R08
mPCE_893_R09
mPCE_893_R10
mPCE_893_R11
mPCE_893_R12
mPCE_FTY720_R01
mPCE_FTY720_R01.1
mPCE_FTY720_R02
mPCE_FTY720_R02.1
mPCE_FTY720_R03
mPCE_FTY720_R03.1
mPCE_FTY720.NAc_R01
mPCE_FTY720.NAc_R02
mPCE_FTY720.NAc_R03
mPCE_JBG140_R01
mPCE_JBG140_R02
mPCE_JBG140_R03
mPCE_JBG140_R04
mPCE_Ket_R01
mPCE_Ket_R02
mPCE_Ket_R03
mPCE_Lac_R01
mPCE_Lac_R02
mPCE_Lac_R03
mPCE_LS246_R01
mPCE_LS246_R02
mPCE_LS246_R03
mPCE_LS246_R04
mPCE_MP333_R01
mPCE_MP333_R02
mPCE_MP333_R03
mPCE_PS_R01
mPCE_PS_R02
mPCE_PS_R03
mPCE_PS.NAc_R01
mPCE_PS.NAc_R02
mPCE_PS.NAc_R03
RankN	Number of measurments across all experiments
RankN_FL5.893	Number of measurments across all replicates for a given compound
RankN_FL5.FTY720
RankN_FL5.FTY720.NAc
RankN_FL5.JBG140
RankN_FL5.Ket
RankN_FL5.Lac
RankN_FL5.LS246
RankN_FL5.MP333
RankN_FL5.PS
RankN_FL5.PS.NAc
RankN_mPCE.893
RankN_mPCE.FTY720
RankN_mPCE.FTY720.NAc
RankN_mPCE.Ket
RankN_mPCE.Lac
RankN_mPCE.LS246
RankN_mPCE.MP333
RankN_mPCE.PS
RankN_mPCE.PS.NAc
RankNT	Number of triplicate measurements for a given compound
FCs_FL5.893.1	Medians of fold changes over replicates for a given compound and cell line
FCs_FL5.FTY720.1
FCs_FL5.FTY720.NAc
FCs_FL5.JBG140
FCs_FL5.Ket
FCs_FL5.Lac
FCs_FL5.LS246
FCs_FL5.MP333
FCs_FL5.PS
FCs_FL5.PS.NAc
FCs_mPCE.893
FCs_mPCE.FTY720
FCs_mPCE.FTY720.NAc
FCs_mPCE.JBG140
FCs_mPCE.Ket
FCs_mPCE.Lac
FCs_mPCE.LS246
FCs_mPCE.MP333
FCs_mPCE.PS
FCs_mPCE.PS.NAc
pval_FL5.893	pValues of median fold enrichments for each compound and cell line
pval_FL5.FTY720
pval_FL5.FTY720.NAc
pval_FL5.JNG140
pval_FL5.Ket
pval_FL5.Lac
pval_FL5.LS246
pval_FL5.MP333
pval_FL5.PS
pval_FL5.PS.NAc
pval_mPCE.893
pval_mPCE.FTY720
pval_mPCE.FTY720.NAc
pval_mPCE.JBG140
pval_mPCE.Ket
pval_mPCE.Lac
pval_mPCE.LS246
pval_mPCE.MP333
pval_mPCE.PS
pval_mPCE.PS.NAc
sig_PAL	1 if the corresponding gene has been found to be significantly enriched in the PAL experiment, 0 if not.

## Sheet: Chemoproteomics 1
Gene_names	Uniprot	SeqCov	MW	Score	Intensity	FCs_FL5	FCs_mPCE	FL5_893_R01	FL5_893_R02	FL5_893_R03	FL5_893_R04	FL5_893_R05	FL5_893_R06	FL5_893_R07	FL5_893_R08	FL5_893_R09	FL5_893_R10	FL5_893_R11	FL5_893_R12	FL5_FTY720_R01	FL5_FTY720_R02	FL5_FTY720_R03	FL5_FTY720_R04	FL5_FTY720_R05	FL5_FTY720_R06	FL5_FTY720.NAc_R01	FL5_FTY720.NAc_R02	FL5_FTY720.NAc_R03	FL5_JBG140_R01	FL5_JBG140_R02	FL5_JBG140_R03	FL5_JBG140_R04	FL5_Ket_R01	FL5_Ket_R02	FL5_Ket_R03	FL5_Lac_R01	FL5_Lac_R02	FL5_Lac_R03	FL5_LS246_R01	FL5_LS246_R02	FL5_LS246_R03	FL5_LS246_R04	FL5_MP333_R01	FL5_MP333_R02	FL5_MP333_R03	FL5_PS_R01	FL5_PS_R02	FL5_PS_R03	FL5_PS.NAc_R01
Aars	Q8BGQ7	16.5	106.91	23.28	248510000	0.407359	0.599642	-0.537152	-0.11951	0.761115	0.290188	-0.293801	NA	1.05381	1.03019	0.127369	NA	NA	NA	-0.610279	-1.38217	-2.47642	NA	NA	NA	NA	NA	NA	NA	-0.783589	NA	0.407842	NA	NA	NA	-1.09299	-0.319892	0.120352	NA	0.390117	NA	0.4246	0.298658	-0.0330676	NA	NA	NA	NA	NA
Aass	Q99K67	1.9	102.97	2.4329	578620000	0.896676	0.314755	0.442015	0.0732718	0.56589	NA	NA	NA	NA	NA	NA	0.0354832	-0.0199016	-0.143771	NA	NA	NA	NA	NA	NA	NA	NA	NA	1.72063	0.0727232	NA	NA	-0.0159138	-0.0690281	-0.0418329	-0.83542	-0.712268	-0.519838	0.731444	-0.247097	NA	NA	NA	NA	NA	NA	NA	NA	NA
Abca8a	Q8K442	0.8	184.18	-2	0	NA	NA	NA	NA	NA	NA	NA	NA	NA	NA	NA	NA	NA	NA	NA	NA	NA	NA	NA	NA	NA	NA	NA	NA	NA	NA	NA	NA	NA	NA	NA	NA	NA	NA	NA	NA	NA	NA	NA	NA	NA	NA	NA	NA
Abcd3	P55096	11.5	75.474	11.219	3903600	1.29531	NA	NA	NA	1.29531	NA	NA	NA	NA	NA	NA	NA	NA	NA	NA	NA	NA	NA	NA	NA	NA	NA	NA	NA	NA	NA	NA	NA	NA	NA	NA	NA	0.0783366	NA	NA	NA	NA	NA	NA	NA	NA	NA	NA	NA
Abcf1	Q6P542	20.4	94.944	40.954	24053000	0.232066	1.30295	NA	0.0588014	0.271306	-0.566784	NA	NA	-0.155614	NA	0.923339	0.192825	0.728922	0.293959	-0.869306	NA	2.11946	NA	NA	NA	NA	NA	NA	NA	NA	NA	NA	0.221073	0.177216	0.533065	NA	-0.708444	-0.179286	NA	NA	NA	NA	-1.07753	NA	NA	NA	NA	NA	NA
Abcf2	Q99LE6	37.6	71.781	54.32	393670000	0.376179	1.06233	NA	0.0244615	0.276437	0.411643	0.116365	0.45249	0.434988	-0.14741	-0.105085	0.376179	0.757279	0.745711	0.500904	-0.437643	0.0632268	NA	NA	NA	NA	NA	NA	1.01778	-0.742096	0.485942	0.193961	-0.307234	-0.351203	-0.784632	NA	-0.52423	-0.891375	0.172488	-0.40526	-0.0112244	0.346985	0.0539454	0.0473988	-0.488107	NA	NA	NA	NA
Abhd12	Q99LR1	3.5	45.269	2.649	0	NA	NA	NA	NA	NA	NA	NA	NA	NA	NA	NA	NA	NA	NA	NA	NA	NA	NA	NA	NA	NA	NA	NA	NA	NA	NA	NA	NA	NA	NA	NA	NA	NA	NA	NA	NA	NA	NA	NA	NA	NA	NA	NA	NA
Ablim1	Q8K4G5	33.4	96.804	243.98	11400000000	0.502738	1.36809	NA	-0.0696487	NA	-0.954697	-0.866016	0.421048	-1.07333	NA	-0.800928	NA	NA	NA	-2.67208	NA	-1.99372	0.250234	0.000721167	0.496411	0.382833	0.309642	0.526169	-0.109405	-1.32949	-0.0289844	0.2529	NA	NA	NA	-0.977242	-0.367992	0.550211	-1.13981	0.0152121	-0.339838	-0.630863	-0.872182	-0.324744	0.338681	0.31823	0.367147	0.428142	0.454913
Abracl	Q4KML4	19.8	9.0303	2.6103	8591500	0.53067	NA	NA	NA	NA	NA	NA	NA	NA	NA	NA	NA	NA	NA	NA	NA	NA	NA	NA	NA	NA	NA	NA	NA	NA	NA	NA	NA	NA	NA	NA	NA	NA	NA	NA	NA	NA	NA	NA	NA	0.176706	NA	NA	0.53067
Acaca	Q5SWU9	9	265.25	17.509	3444400	NA	0.905197	NA	NA	NA	NA	NA	NA	NA	NA	NA	NA	NA	NA	NA	NA	NA	NA	NA	NA	NA	NA	NA	NA	NA	NA	NA	NA	NA	NA	NA	NA	NA	NA	NA	NA	NA	NA	NA	NA	NA	NA	NA	NA
Acin1	Q9JIX8	10.8	150.72	104.66	40084000	0.476226	-0.306734	0.0747794	-0.464007	NA	-0.623576	-0.142162	-0.948308	-0.591701	-0.660384	NA	NA	NA	NA	-1.45902	-2.02046	NA	NA	NA	NA	NA	NA	NA	NA	NA	NA	NA	NA	NA	NA	-0.161105	-0.142401	NA	NA	NA	NA	NA	0.476226	0.539531	-0.165111	NA	NA	NA	NA
Acly	Q91V92	7.8	119.73	12.429	927960	NA	-1.32623	NA	NA	NA	NA	NA	NA	NA	NA	NA	NA	NA	NA	NA	NA	NA	NA	NA	NA	NA	NA	NA	NA	NA	NA	NA	NA	NA	NA	NA	NA	NA	NA	NA	NA	NA	NA	NA	NA	NA	NA	NA	NA
Acot9	Q9R0X4	3.2	50.56	2.8919	0	NA	NA	NA	NA	NA	NA	NA	NA	NA	NA	NA	NA	NA	NA	NA	NA	NA	NA	NA	NA	NA	NA	NA	NA	NA	NA	NA	NA	NA	NA	NA	NA	NA	NA	NA	NA	NA	NA	NA	NA	NA	NA	NA	NA
Acsl3	Q9CZW4	4	80.491	3.204	80780000	NA	-1.913	NA	NA	NA	NA	NA	NA	NA	NA	NA	NA	NA	NA	NA	NA	NA	NA	NA	NA	NA	NA	NA	NA	NA	NA	NA	NA	NA	NA	NA	NA	NA	NA	NA	NA	NA	NA	NA	NA	NA	NA	NA	NA
Acta2	P62737	81.4	42.009	6.9139	5326800	NA	-0.370705	NA	NA	NA	NA	NA	NA	NA	NA	NA	NA	NA	NA	NA	NA	NA	NA	NA	NA	NA	NA	NA	NA	NA	NA	NA	NA	NA	NA	NA	NA	NA	NA	NA	NA	NA	NA	NA	NA	NA	NA	NA	NA
Actb	P60710	86.9	41.736	323.31	3240000000000	0.299948	1.58904	-0.0694822	-0.0329495	0.0163537	-0.0698304	0.00791308	-0.085711	-0.664768	0.655077	-0.611248	1.28155	1.75189	1.58549	-2.90812	-1.77152	-2.58511	0.210888	0.0200577	0.452595	0.0315364	-0.0930325	0.0728604	-0.0242818	-1.338	0.0231844	0.234992	-1.68256	-1.18236	-1.55279	-0.0667597	-0.0668806	-0.0505622	-0.067198	0.246712	0.038998	-0.00565199	-0.0784723	-0.118257	-0.0901271	0.299948	0.259664	0.34153	0.0164963
Actbl2	Q8BFZ3	45.2	42.004	18.583	117000000000	0.804632	2.04075	0.0265876	NA	NA	NA	0.0942361	NA	-0.627939	NA	-0.584198	NA	NA	NA	-3.04073	NA	-3.35516	-0.0234457	-0.0416102	0.384823	-0.536775	0.183963	0.217479	-0.638816	-1.16001	-0.0131886	0.253505	NA	NA	NA	-0.0667597	NA	NA	-0.953216	0.322966	-0.0441367	-0.0069851	NA	0.804632	NA	0.351854	0.441483	0.37362	0.284869
Actc1	P68033	81.4	42.019	323.31	363000000000	0.334568	1.85726	-0.13291	-0.0843644	-0.0848845	-0.0891906	-0.0712393	-0.113504	-0.611403	0.648465	-0.543972	1.53814	1.96118	1.58	-2.79867	-1.76916	-2.64503	0.27011	0.131721	0.530271	0.199751	-0.0847468	0.168385	0.00360224	-1.23348	0.0193461	0.27858	-1.25653	-1.15994	-1.45514	-0.0592093	-0.0737121	-0.0396959	-0.73274	0.340619	0.201885	-0.0191996	-0.0509507	-0.0415508	-0.0891446	0.29443	0.312549	0.643394	0.252658
Actg1	P63260	86.9	41.792	-2	0	NA	NA	NA	NA	NA	NA	NA	NA	NA	NA	NA	NA	NA	NA	NA	NA	NA	NA	NA	NA	NA	NA	NA	NA	NA	NA	NA	NA	NA	NA	NA	NA	NA	NA	NA	NA	NA	NA	NA	NA	NA	NA	NA	NA
Actl6a	Q9Z2N8	6.8	47.447	6.3713	4809400	0.854155	NA	NA	NA	NA	NA	NA	NA	NA	0.679244	-0.122664	NA	NA	NA	NA	-0.745188	-0.539582	NA	NA	NA	NA	NA	NA	NA	NA	NA	NA	NA	NA	NA	NA	NA	NA	NA	NA	NA	NA	NA	NA	0.854155	NA	NA	NA	NA
Actn1	Q7TPR4	61	103.07	323.31	21700000000	0.545771	0.813032	-0.205197	-0.0890525	-0.0258378	0.174279	-0.0486211	0.0688771	-1.31344	-0.0117771	-1.15952	NA	NA	NA	-1.42593	-0.593093	-1.85899	0.318346	0.10916	0.996027	0.104739	-0.173986	-0.0526705	-0.10611	-1.21867	-0.0302656	0.511569	NA	NA	NA	-0.106187	-0.0434526	-0.275682	-0.519983	0.126444	0.0480967	0.0160684	-0.115222	-0.13949	-0.0387916	0.545771	0.476122	0.74932	0.0990932
Actn4	P57780	74	104.98	323.31	163000000000	0.676628	0.688494	-0.227793	-0.00330756	-0.106591	0.0784732	-0.144329	0.0604625	-1.4946	0.67229	-1.33413	NA	NA	NA	-3.18692	-1.07021	-2.41966	0.369271	0.323543	1.17012	0.216238	0.072586	0.116764	-0.022068	-1.4071	0.171847	0.708496	NA	NA	NA	-0.0627159	0.110096	-0.175599	-0.531302	0.262674	0.0942361	0.229096	-0.0977797	-0.129781	0.179129	0.676628	0.490981	1.03738	0.268075
Actr2	P61161	36.8	44.76	276.36	3130400000	0.239154	0.365021	-0.0898046	-0.029485	0.127633	-0.130081	-0.0495614	-0.138489	-0.765499	-0.735476	-1.3325	NA	NA	NA	-1.48823	-1.05415	-1.25853	-0.439481	0.018919	-0.31865	-0.666141	-0.111274	-0.163769	0.0199154	NA	0.315334	-0.302351	NA	NA	NA	0.253747	0.239154	0.0918014	-0.223963	NA	0.103934	-0.35369	0.202512	0.186501	0.173127	-0.63122	-0.29901	NA	-0.715486
Actr3	Q99JY9	42.6	47.357	173.17	4532900000	0.157561	0.270469	-0.297112	-0.183507	-0.461303	-0.302511	-0.0992781	-0.432046	-0.262884	NA	NA	NA	NA	NA	-2.26257	NA	NA	0.414352	-0.164593	-0.306306	0.0321008	-0.0770258	-0.097965	-0.423081	-2.65281	0.484602	0.2529	NA	NA	NA	0.0698396	0.222805	0.1038	-0.623932	-0.300679	0.328492	0.102994	-0.30902	0.172616	-0.130792	0.00345832	0.093425	0.0561673	-0.353653
Add1	Q9QYC0	28.2	80.646	59.287	1785100000	0.327717	NA	-0.160992	NA	NA	0.341303	0.410341	NA	-0.199206	0.015783	-0.517771	NA	NA	NA	-1.78702	-1.12457	-1.5187	0.207643	0.100709	0.206018	0.125651	0.225768	0.246104	-0.183916	-0.434247	-0.106731	0.0978804	NA	NA	NA	-0.116629	NA	NA	-1.02959	0.157044	-0.390812	-0.246293	0.614192	0.041243	NA	0.239276	0.134484	0.345396	0.172488
Add3	Q9QYB5	31.3	78.776	41.774	1713300000	0.583134	NA	0.142217	NA	NA	-0.839648	-0.520625	-0.440498	0.277866	0.743817	0.294077	NA	NA	NA	-0.626291	-0.727547	-0.800124	0.338795	0.253384	0.455439	0.189666	0.298306	0.302758	-0.576605	-2.31603	-0.268869	-0.400587	NA	NA	NA	0.207393	NA	-1.24746	-0.592832	0.398131	-0.27357	-0.329975	-0.666027	0.0280033	-0.0918173	0.583134	0.680594	0.52707	0.332966
Adrm1	Q9JKV1	3.9	42.06	2.9729	417790	NA	NA	NA	NA	NA	NA	NA	NA	NA	NA	NA	NA	NA	NA	NA	NA	NA	NA	NA	NA	NA	NA	NA	NA	NA	NA	NA	NA	NA	NA	NA	NA	NA	NA	NA	NA	NA	NA	NA	NA	NA	NA	NA	NA
Aebp1	Q640N1	1.8	128.36	3.9576	0	NA	NA	NA	NA	NA	NA	NA	NA	NA	NA	NA	NA	NA	NA	NA	NA	NA	NA	NA	NA	NA	NA	NA	NA	NA	NA	NA	NA	NA	NA	NA	NA	NA	NA	NA	NA	NA	NA	NA	NA	NA	NA	NA	NA
Afp	P02772	2	67.337	-2	0	NA	NA	NA	NA	NA	NA	NA	NA	NA	NA	NA	NA	NA	NA	NA	NA	NA	NA	NA	NA	NA	NA	NA	NA	NA	NA	NA	NA	NA	NA	NA	NA	NA	NA	NA	NA	NA	NA	NA	NA	NA	NA	NA	NA
Ago2	Q8CJG0	2	97.303	-2	0	NA	NA	NA	NA	NA	NA	NA	NA	NA	NA	NA	NA	NA	NA	NA	NA	NA	NA	NA	NA	NA	NA	NA	NA	NA	NA	NA	NA	NA	NA	NA	NA	NA	NA	NA	NA	NA	NA	NA	NA	NA	NA	NA	NA
Ahctf1	Q8CJF7	1.8	247.64	3.1423	2233800	NA	NA	NA	NA	NA	NA	NA	NA	NA	NA	NA	NA	NA	NA	NA	NA	NA	NA	NA	NA	NA	NA	NA	NA	NA	NA	NA	NA	NA	NA	NA	NA	NA	NA	NA	NA	NA	NA	NA	NA	NA	NA	NA	NA
Ahcyl1	Q80SW1	4.9	58.951	3.5062	8292100	NA	0.368055	NA	NA	NA	NA	NA	NA	NA	NA	NA	NA	NA	NA	NA	NA	NA	NA	NA	NA	NA	NA	NA	NA	NA	NA	NA	NA	NA	NA	NA	NA	NA	NA	NA	NA	NA	NA	NA	NA	NA	NA	NA	NA
Ahsa1	Q8BK64	40.2	38.117	19.69	138850000	0.837704	0.871919	1.57381	1.36922	1.02311	1.61598	0.852718	0.237319	0.76528	0.449218	0.822689	0.785843	0.710349	1.3388	-1.50627	-1.96274	-0.871152	NA	NA	0.631617	NA	NA	0.796099	NA	0.258097	1.1273	0.0219061	NA	-1.60371	-0.579103	0.465713	0.984334	-0.14626	NA	0.563353	1.24086	0.661658	-0.544708	-0.0433931	0.247928	NA	NA	NA	NA
Aifm1	Q9Z0X1	7.4	66.765	2.7701	530900	-0.517048	NA	NA	NA	NA	-0.843733	NA	NA	NA	NA	NA	NA	NA	NA	NA	NA	NA	NA	NA	NA	NA	NA	NA	NA	NA	NA	NA	NA	NA	NA	NA	NA	NA	NA	NA	NA	NA	-0.517048	NA	NA	NA	NA	NA	NA
Aimp1	P31230	30.6	33.997	26.706	65571000	0.775097	0.286704	0.475604	0.279531	NA	-0.165402	0.0316775	0.527671	-0.156579	0.108223	-0.76756	NA	NA	-0.539981	1.3471	-0.511691	-0.0462058	NA	NA	NA	NA	NA	NA	0.811964	-0.555693	0.376179	-0.889022	NA	NA	0.121944	-0.16046	-0.14073	NA	0.996244	-0.253636	1.28818	0.55395	-0.654785	-0.578047	-1.0092	NA	NA	NA	NA
Aimp2	Q8R010	19.4	35.377	17.294	107300000	0.759566	1.08896	NA	NA	NA	NA	NA	NA	NA	-0.239464	NA	NA	0.605589	0.300299	NA	-0.841404	NA	NA	NA	NA	NA	NA	NA	0.487898	-0.184457	0.779638	-0.521018	NA	-0.858803	-0.493743	NA	NA	NA	0.232784	-0.325937	1.28635	1.29048	NA	NA	NA	NA	NA	NA	NA
Akap2	O54931	25	98.577	123.29	306100000	NA	1.80116	NA	NA	NA	NA	NA	NA	NA	NA	NA	NA	NA	NA	NA	NA	NA	NA	NA	NA	NA	NA	NA	NA	NA	NA	NA	NA	NA	NA	NA	NA	NA	NA	NA	NA	NA	NA	NA	NA	NA	NA	NA	NA
Akr1b1	P45376	3.5	35.732	5.4886	2273100	NA	-0.0135874	NA	NA	NA	NA	NA	NA	NA	NA	NA	NA	NA	NA	NA	NA	NA	NA	NA	NA	NA	NA	NA	NA	NA	NA	NA	NA	NA	NA	NA	NA	NA	NA	NA	NA	NA	NA	NA	NA	NA	NA	NA	NA
Akr1c13	Q8VC28	45.5	37.057	29.225	650860000	0.349818	NA	0.0500489	0.145351	-0.156273	-0.103302	0.332393	0.27965	NA	0.593306	NA	NA	NA	NA	NA	NA	NA	0.14496	0.0186342	0.183963	0.211635	-0.070512	0.162339	-0.800701	NA	0.125783	-0.381536	NA	NA	NA	-0.193024	-0.127195	0.0152121	0.139469	NA	0.689657	0.349818	0.14952	0.185613	0.637007	0.117296	0.229588	0.138421	0.113034
Aldh18a1	Q9Z110	11.4	87.265	9.6034	19346000	NA	0.0758749	NA	NA	NA	NA	NA	NA	NA	NA	NA	NA	NA	NA	NA	NA	NA	NA	NA	NA	NA	NA	NA	NA	NA	NA	NA	NA	NA	NA	NA	NA	NA	NA	NA	NA	NA	NA	NA	NA	NA	NA	NA	NA
Aldh1b1	Q9CZS1	3.9	57.552	4.048	6532800	4.0614	2.90539	NA	NA	NA	NA	NA	NA	NA	NA	NA	0.902189	1.32608	NA	NA	NA	NA	NA	NA	NA	NA	NA	NA	NA	NA	NA	NA	3.77273	4.35007	NA	NA	NA	NA	NA	NA	NA	NA	NA	NA	NA	NA	NA	NA	NA
Aldh2	P47738	44.9	56.537	323.31	1689200000	4.74835	3.2715	2.71064	2.24431	2.79275	2.38156	2.5634	2.39353	2.15824	1.89235	2.1515	1.88037	1.16298	1.14117	-1.28416	-1.37027	-1.07321	NA	NA	NA	NA	NA	NA	0.722029	-0.478507	0.483158	-0.423197	4.74835	4.01863	5.59926	0.564817	0.104202	0.570949	2.11053	2.04194	2.1871	1.87137	0.126841	0.512379	0.104202	NA	NA	NA	NA
Aldoa	P05064	37.1	39.355	27.843	252300000	0.138129	-1.50541	0.66257	-0.189335	0.107822	-0.028587	0.203765	-0.100871	0.159112	NA	-0.111383	NA	NA	NA	0.961549	NA	-2.12249	-0.0931248	NA	-0.173873	-0.543993	NA	-0.135174	-0.499157	-0.816037	-0.103813	-0.136585	NA	NA	NA	0.607011	-0.57025	0.0364682	-0.64688	-0.241509	-0.123073	-0.383962	-0.330737	0.230695	-0.127085	0.0375931	0.238665	NA	-0.217071
Alg2	Q9DBE8	7	47.404	4.3581	0	NA	NA	NA	NA	NA	NA	NA	NA	NA	NA	NA	NA	NA	NA	NA	NA	NA	NA	NA	NA	NA	NA	NA	NA	NA	NA	NA	NA	NA	NA	NA	NA	NA	NA	NA	NA	NA	NA	NA	NA	NA	NA	NA	NA
Alyref	O08583	42	26.94	62.032	1194200000	0.634036	1.07731	-0.115722	0.221197	1.04271	-0.294969	0.481712	-0.381404	0.753005	0.778965	0.410884	0.572696	0.278936	0.475085	-1.72967	-1.94758	-2.81086	0.00417776	-0.100206	NA	-0.0873501	-0.22425	NA	NA	NA	NA	NA	0.634036	0.313014	0.792772	0.645886	0.0688771	0.0847446	NA	NA	NA	NA	0.0919367	0.00619029	-0.422134	-0.0188634	0.118094	-0.428061	-0.82928
Angptl2	Q9R045	5.9	57.105	4.289	4256900	NA	NA	NA	NA	NA	NA	NA	NA	NA	NA	NA	NA	NA	NA	NA	NA	NA	NA	NA	NA	NA	NA	NA	NA	NA	NA	NA	NA	NA	NA	NA	NA	NA	NA	NA	NA	NA	NA	NA	NA	NA	NA	NA	NA
Anp32b	Q9EST5	20.2	31.078	8.576	1647700000	1.96503	2.72605	0.599508	-0.410217	-0.0785332	NA	-0.175566	0.284988	-0.0174171	-0.633815	-0.13668	-0.206545	-0.691965	-1.26313	1.95717	0.70186	2.26015	1.55075	1.73782	0.867343	2.02326	1.05936	1.08563	NA	NA	1.96503	NA	1.27125	0.819995	0.289716	1.07197	1.18561	1.34113	NA	NA	-0.574111	NA	NA	1.09072	1.37796	1.44318	0.893595	0.143524	0.524565
Anp32e	P97822	12.7	29.622	4.2119	39194000	0.997256	NA	NA	1.30877	NA	NA	-0.678118	NA	NA	NA	-0.209411	NA	NA	NA	NA	NA	0.358959	NA	NA	NA	NA	NA	NA	NA	NA	NA	-0.353506	NA	NA	NA	NA	0.997256	NA	NA	NA	NA	0.0149265	NA	0.480782	NA	NA	1.21338	-1.5999	NA
Anxa1	P10107	48.6	38.734	202.59	1273100000	-0.156439	-0.119916	NA	NA	NA	NA	NA	NA	NA	NA	NA	NA	NA	NA	NA	NA	NA	-0.405356	NA	NA	0.0924781	NA	NA	NA	-4.67684	NA	NA	NA	NA	NA	NA	NA	NA	NA	-4.44225	NA	NA	NA	NA	NA	NA	NA	NA	NA
Anxa2	P07356	59.9	38.676	323.31	15500000000	0.590818	-0.00557983	NA	NA	NA	NA	NA	NA	NA	NA	NA	-2.47393	NA	NA	NA	NA	NA	NA	NA	-0.387449	NA	NA	-0.871548	NA	0.590818	NA	NA	-2.81482	NA	NA	NA	NA	NA	NA	0.265197	NA	NA	NA	NA	NA	NA	NA	NA	NA
Ap2a1	P17426	26.8	107.66	59.604	70572000	NA	2.29655	NA	NA	NA	NA	NA	NA	NA	NA	NA	NA	NA	NA	NA	NA	NA	NA	NA	NA	NA	NA	NA	NA	NA	NA	NA	NA	NA	NA	NA	NA	NA	NA	NA	NA	NA	NA	NA	NA	NA	NA	NA	NA
Ap2a2	P17427	16.2	104.02	5.2271	67605000	0.459537	0.832516	NA	NA	NA	NA	NA	NA	NA	NA	NA	NA	NA	NA	NA	NA	NA	NA	NA	NA	NA	NA	NA	0.459537	NA	NA	NA	NA	NA	NA	NA	NA	NA	-0.0427986	NA	NA	NA	NA	NA	NA	NA	NA	NA	NA
Ap2b1	Q9DBG3	21.9	104.58	106.13	119880000	NA	0.670387	NA	NA	NA	NA	NA	NA	NA	NA	NA	NA	NA	NA	NA	NA	NA	NA	NA	NA	NA	NA	NA	NA	NA	NA	NA	NA	NA	NA	NA	NA	NA	NA	NA	NA	NA	NA	NA	NA	NA	NA	NA	NA
Ap2m1	P84091	23.7	49.654	23.81	91347000	1.05984	-0.0663518	NA	0.183836	NA	NA	NA	NA	0.0508847	-1.26927	0.0654344	NA	NA	-0.203037	0.707878	1.17198	1.29166	NA	NA	NA	NA	NA	NA	1.05984	NA	NA	NA	NA	NA	-0.468611	NA	-0.138076	NA	0.792189	NA	NA	NA	NA	NA	NA	NA	NA	NA	NA
Ap2s1	P62743	28.9	17.018	8.2492	23794000	NA	-1.10875	NA	NA	NA	NA	NA	NA	NA	NA	NA	NA	NA	NA	NA	NA	NA	NA	NA	NA	NA	NA	NA	NA	NA	NA	NA	NA	NA	NA	NA	NA	NA	NA	NA	NA	NA	NA	NA	NA	NA	NA	NA	NA
Apba3	O88888	3.5	60.717	-2	0	NA	NA	NA	NA	NA	NA	NA	NA	NA	NA	NA	NA	NA	NA	NA	NA	NA	NA	NA	NA	NA	NA	NA	NA	NA	NA	NA	NA	NA	NA	NA	NA	NA	NA	NA	NA	NA	NA	NA	NA	NA	NA	NA	NA
Aplp2	Q06335	7.2	80.466	12.868	318830000	NA	1.07478	NA	NA	NA	NA	NA	NA	NA	NA	NA	NA	NA	NA	NA	NA	NA	NA	NA	NA	NA	NA	NA	NA	NA	NA	NA	NA	NA	NA	NA	NA	NA	NA	NA	NA	NA	NA	NA	NA	NA	NA	NA	NA
Aqp1	Q02013	7.4	28.793	62.293	11795000	NA	1.48634	NA	NA	NA	NA	NA	NA	NA	NA	NA	NA	NA	NA	NA	NA	NA	NA	NA	NA	NA	NA	NA	NA	NA	NA	NA	NA	NA	NA	NA	NA	NA	NA	NA	NA	NA	NA	NA	NA	NA	NA	NA	NA
Arcn1	Q5XJY5	2.2	57.229	2.3604	0	NA	NA	NA	NA	NA	NA	NA	NA	NA	NA	NA	NA	NA	NA	NA	NA	NA	NA	NA	NA	NA	NA	NA	NA	NA	NA	NA	NA	NA	NA	NA	NA	NA	NA	NA	NA	NA	NA	NA	NA	NA	NA	NA	NA
Arf1	P84078	50.3	20.697	9.0602	2694000	0.0740944	NA	NA	NA	0.504061	NA	-0.68214	NA	NA	NA	NA	NA	NA	NA	NA	NA	NA	NA	NA	NA	NA	NA	NA	NA	NA	NA	NA	NA	NA	NA	NA	NA	0.0740944	NA	NA	NA	NA	NA	-0.734347	NA	NA	NA	NA	NA
Arf4	P61750	46.7	20.396	42.818	428360000	0.868036	1.66766	0.923035	0.100036	0.206268	0.323312	-0.224233	-1.03142	0.88096	1.01564	0.855113	1.2759	1.97383	1.86426	-1.51878	-0.950648	-0.716457	NA	NA	NA	NA	NA	NA	-0.717264	NA	-0.280054	-0.32054	NA	NA	NA	0.781905	0.646808	0.00690837	0.379621	NA	0.435949	0.603027	-0.236181	-0.610698	-1.24335	NA	NA	NA	NA
Arf5	P84084	40	20.529	2.8962	4205300	0.56267	1.30229	NA	0.56267	NA	NA	NA	NA	NA	NA	NA	NA	NA	NA	NA	NA	NA	NA	NA	NA	NA	NA	NA	NA	NA	NA	NA	NA	NA	NA	NA	0.139862	NA	NA	NA	NA	NA	NA	NA	NA	NA	NA	NA	NA
Arfip2	Q8K221	4.1	37.772	2.3784	0	NA	NA	NA	NA	NA	NA	NA	NA	NA	NA	NA	NA	NA	NA	NA	NA	NA	NA	NA	NA	NA	NA	NA	NA	NA	NA	NA	NA	NA	NA	NA	NA	NA	NA	NA	NA	NA	NA	NA	NA	NA	NA	NA	NA
Arg1	Q61176	9.3	34.807	6.8429	190100000	NA	-3.26396	NA	NA	NA	NA	NA	NA	NA	NA	NA	NA	NA	NA	NA	NA	NA	NA	NA	NA	NA	NA	NA	NA	NA	NA	NA	NA	NA	NA	NA	NA	NA	NA	NA	NA	NA	NA	NA	NA	NA	NA	NA	NA
Arhgap1	Q5FWK3	4.1	50.41	7.4514	0	NA	NA	NA	NA	NA	NA	NA	NA	NA	NA	NA	NA	NA	NA	NA	NA	NA	NA	NA	NA	NA	NA	NA	NA	NA	NA	NA	NA	NA	NA	NA	NA	NA	NA	NA	NA	NA	NA	NA	NA	NA	NA	NA	NA
Arhgap21	Q6DFV3	4.2	215.74	9.3251	190630000	0.484818	0.83548	NA	NA	NA	NA	NA	NA	NA	NA	NA	NA	NA	NA	NA	NA	NA	0.275245	NA	NA	0.69439	NA	NA	NA	NA	NA	NA	NA	NA	NA	NA	NA	NA	NA	NA	NA	NA	NA	NA	NA	NA	-1.63236	0.8024	NA
Arhgap23	Q69ZH9	2.6	161.83	2.8824	20894000	0.428678	NA	NA	NA	NA	NA	NA	NA	NA	NA	NA	NA	NA	NA	NA	NA	NA	NA	NA	NA	NA	NA	NA	NA	-1.13879	NA	NA	NA	NA	NA	NA	NA	NA	NA	0.428678	NA	NA	NA	NA	NA	NA	NA	NA	NA
Arhgap42	B2RQE8	5	94.635	3.9274	249730000	0.444712	0.121015	NA	0.355129	NA	NA	NA	NA	0.192573	-0.0390435	0.129876	NA	NA	0.0306892	-0.159154	-0.204881	0.0492125	NA	NA	NA	NA	NA	NA	1.57158	0.188274	0.70115	-0.182868	NA	NA	0.0040339	NA	-0.116395	NA	0.131721	0.0553345	0.427392	0.123799	NA	NA	NA	NA	NA	NA	NA
Arhgdia	Q99PT1	23.5	23.407	16.863	217020000	0.886006	NA	-0.22874	-0.251212	0.94733	0.27965	-0.335554	0.063641	NA	NA	NA	NA	NA	NA	NA	NA	NA	0.717649	NA	NA	1.05436	NA	NA	-0.990595	-1.26472	-0.148513	0.226139	NA	NA	NA	0.0809305	0.181548	-0.0812779	-0.513667	0.288063	0.193078	0.0769695	-0.000663792	0.0947766	-0.0389842	-0.101737	NA	NA	0.618709
Arhgef2	Q60875	30.7	111.97	85.978	1156200000	0.455649	0.835843	0.135929	0.190172	-0.524189	-0.010672	0.179638	0.0681893	0.258217	0.919302	NA	0.756682	0.210264	0.415975	-0.130492	0.523963	NA	0.50924	0.343692	0.455649	-0.169015	-0.575873	0.0558898	-0.0233724	NA	NA	-0.0320199	0.252173	-0.020677	0.19497	0.273337	0.177982	0.136585	0.012068	NA	NA	0.00547185	-0.45184	-0.0268222	0.379399	0.389677	0.249749	-0.0818581	-0.030634
Arl1	P61211	13.8	20.411	5.1275	5200300	0.573507	NA	NA	NA	NA	NA	NA	NA	NA	NA	NA	0.110898	1.03612	NA	NA	NA	NA	NA	NA	NA	NA	NA	NA	NA	NA	NA	NA	NA	NA	NA	NA	NA	NA	NA	NA	NA	NA	NA	NA	NA	NA	NA	NA	NA
Arl2	Q9D0J4	17.9	20.864	13.845	3946400	NA	2.9425	NA	NA	NA	NA	NA	NA	NA	NA	NA	NA	NA	NA	NA	NA	NA	NA	NA	NA	NA	NA	NA	NA	NA	NA	NA	NA	NA	NA	NA	NA	NA	NA	NA	NA	NA	NA	NA	NA	NA	NA	NA	NA
Armc6	Q8BNU0	6.8	50.683	6.3078	458250	NA	NA	NA	NA	NA	NA	NA	NA	NA	NA	NA	NA	NA	NA	NA	NA	NA	NA	NA	NA	NA	NA	NA	NA	NA	NA	NA	NA	NA	NA	NA	NA	NA	NA	NA	NA	NA	NA	NA	NA	NA	NA	NA	NA
Arpc1b	Q9WV32	31.2	41.063	313.49	3160000000	0.116764	1.34647	-0.359472	-0.215546	-0.166308	-0.174849	-0.312312	-0.216954	-0.87554	0.0255958	-0.878719	NA	NA	NA	-1.30272	-0.531928	-0.985188	0.0473988	-0.0938021	NA	-0.544182	0.0137838	NA	-0.0839514	-1.34898	0.0253123	0.269751	NA	NA	NA	0.00532812	0.03492	0.182565	-0.846999	0.30381	-0.318578	0.164658	0.105008	0.116764	0.185232	-0.253859	-0.123403	-0.20425	-0.0475919
Arpc2	Q9CVB6	56.3	34.357	272.16	3298300000	1.2841	0.530619	-0.220513	-0.153816	-0.0804387	-0.19957	0.0492125	-0.0318429	-0.728646	-0.67821	-0.722848	NA	NA	NA	-0.901015	-0.736317	-1.07449	NA	-0.0423528	NA	NA	0.527471	NA	-0.548438	NA	-1.05661	0.287354	NA	NA	NA	0.0593553	0.175684	0.259664	2.39322	NA	-0.53799	1.2841	0.093425	0.200755	0.180403	-0.606254	0.125651	-0.044583	0.223917
Arpc3	Q9JM76	36.5	20.524	289.38	1680300000	0.86267	0.372172	-0.250097	-0.0688162	-0.216535	-0.030634	-0.230414	-0.472309	-0.817969	0.214995	-1.65776	NA	NA	NA	-1.96849	1.0251	-1.56751	0.604166	NA	NA	0.090718	NA	NA	-0.784682	-2.67135	-0.281562	0.393855	NA	NA	NA	0.251446	0.292664	0.390558	-0.480921	-0.0987682	-0.17028	0.171335	0.0753273	0.148739	0.178492	NA	0.86267	NA	NA
Arpc4	P59999	53	19.667	66.494	4085700000	0.211261	1.6675	-0.268695	-0.0719519	-0.315145	-0.278514	-0.197153	-0.040764	-0.812207	-0.500687	-1.28311	NA	NA	NA	-1.6784	-1.07674	-1.15882	-0.138727	-0.0859407	-0.285882	-0.148353	-0.0543623	0.774924	NA	NA	0.0551957	0.14483	NA	NA	NA	0.211261	0.249021	0.148479	NA	NA	0.057277	0.174918	0.184725	0.186247	0.235605	0.0821576	0.277866	-0.146212	0.101919
Arpc5	Q9CPW4	39.1	16.288	123.57	1058200000	0.744936	1.46331	0.498659	0.0984196	-0.821279	0.122341	-0.150161	-0.398418	NA	NA	NA	NA	NA	NA	NA	NA	NA	0.744936	NA	NA	0.387693	NA	NA	NA	NA	NA	NA	NA	NA	NA	0.269033	0.315218	0.0469799	NA	NA	NA	NA	0.31904	0.345737	0.267596	NA	0.0024505	NA	NA
Arpc5l	Q9D898	38.6	16.98	136.2	268980000	0.309848	0.470584	-0.034707	0.102725	NA	-0.569394	-0.436002	NA	NA	NA	NA	NA	NA	NA	NA	NA	NA	NA	NA	NA	NA	NA	NA	NA	NA	NA	NA	NA	NA	NA	0.219215	-0.0621434	NA	NA	NA	NA	NA	0.0699771	0.549718	NA	NA	NA	NA	NA
Asns	Q61024	12.7	64.282	9.8033	1690100	-0.149073	-0.47706	-0.149073	NA	NA	NA	NA	NA	NA	NA	NA	NA	NA	NA	NA	NA	NA	NA	NA	NA	NA	NA	NA	NA	NA	NA	NA	NA	NA	NA	-0.950815	NA	NA	NA	NA	NA	NA	NA	NA	NA	NA	NA	NA	NA
Asph	Q8BSY0	12.6	83.041	44.7	31216000	0.700351	0.503654	NA	NA	NA	NA	NA	NA	NA	0.700351	NA	NA	NA	NA	NA	3.27998	NA	NA	NA	NA	NA	NA	NA	-0.61668	-0.228571	0.504671	-0.212267	NA	NA	NA	NA	NA	NA	0.10608	-0.0624146	-0.141128	-0.51899	NA	NA	NA	NA	NA	NA	NA
Atad3	Q925I1	48.7	66.741	280.5	4226500000	0.472488	1.66441	0.0112094	-0.0373399	0.0166389	-0.0147328	-0.0351948	0.0551957	-1.34249	0.770787	-0.660794	NA	NA	NA	-2.23936	-0.470369	-1.40156	0.413702	0.793188	0.33754	-0.124928	0.190046	-0.0679842	-1.31344	-1.22415	-0.177963	0.121679	NA	NA	NA	-0.166535	-0.165531	-0.264235	-0.562367	0.0576929	-0.511773	-0.0598558	-0.21734	-0.262867	-0.10953	0.349592	0.508327	0.472488	0.270469
Atic	Q9CWJ9	20.3	64.217	10.19	6374600	0.146525	NA	-0.935862	-0.672336	NA	NA	-0.3723	-0.678395	NA	NA	NA	NA	NA	NA	NA	NA	NA	NA	NA	NA	NA	NA	NA	NA	NA	NA	NA	NA	NA	NA	0.0315364	0.0882773	NA	NA	NA	NA	NA	0.779974	-0.274233	0.146525	NA	NA	NA	NA
Atl3	Q91YH5	10.2	60.574	3.4679	1073200	NA	NA	NA	NA	NA	NA	NA	NA	NA	NA	NA	NA	NA	NA	NA	NA	NA	NA	NA	NA	NA	NA	NA	NA	NA	NA	NA	NA	NA	NA	NA	NA	NA	NA	NA	NA	NA	NA	NA	NA	NA	NA	NA	NA
Atp1a1	Q8VDN2	15.4	112.98	64.684	82118000	1.76964	1.74666	NA	NA	NA	NA	NA	NA	NA	NA	NA	NA	0.872238	1.46864	NA	NA	NA	NA	NA	NA	NA	NA	NA	0.110631	0.0164963	NA	-0.0777565	NA	-0.494841	-0.586341	NA	NA	NA	1.76964	1.6234	NA	1.77716	NA	NA	NA	NA	NA	NA	NA
Atp2a2	O55143	15.1	114.86	21.44	37659000	-0.709906	1.06046	NA	NA	NA	NA	NA	-0.709906	NA	NA	NA	NA	NA	NA	NA	NA	NA	NA	NA	NA	NA	NA	NA	NA	NA	NA	NA	NA	NA	NA	NA	NA	NA	NA	NA	NA	NA	NA	NA	-1.23752	NA	NA	NA	NA
Atp5a1	Q03265	54.4	59.752	208.88	2082800000	1.12712	1.31042	1.22262	1.14287	1.11137	1.06115	0.738984	0.987103	1.17306	0.828307	0.581978	1.71971	1.68419	1.57231	-0.795534	-0.830691	-0.733651	0.288299	0.440527	1.10635	0.616734	0.172744	0.129481	0.393965	-0.783514	0.161823	-0.574519	-1.03392	-0.976645	-0.94486	0.315334	-0.500259	0.0201999	1.21754	0.868529	1.61904	1.03541	0.478817	-0.046772	0.354114	0.604736	0.673828	0.403486	0.179384
Atp5b	P56480	53.7	56.3	130.79	633410000	1.18067	1.86726	1.00763	1.19648	0.740625	1.16485	0.680594	1.08807	1.54641	0.765195	1.43323	1.65494	1.84008	1.66753	-0.97727	-1.36792	-0.624199	0.794437	NA	NA	0.674551	NA	NA	-0.280054	-0.458703	-0.789088	-2.05889	-0.890626	-0.689427	-0.951903	0.00201836	-0.184867	-0.447584	1.01042	0.698218	0.517225	-0.377557	-0.0669109	-0.371254	0.0422241	1.5037	0.697418	0.840121	1.29801
Atp5c1	Q91VR2	33.9	32.886	53.423	1640700000	0.799464	0.899176	0.319849	0.596744	0.437334	0.483571	0.724563	0.450697	0.907891	0.874364	0.883543	1.1488	0.988994	1.27322	-0.194394	0.161307	0.374066	-0.152869	-0.188397	0.110898	-0.0416695	-0.472269	-0.24732	0.552967	-0.85371	0.190172	-0.263975	-0.194724	-0.304362	-0.338579	-0.376639	0.00345832	-0.153944	0.319155	0.485324	0.744764	0.773406	0.123799	0.0127832	-0.218733	0.390998	-0.190717	0	-0.0240324
Atp5f1	Q9CQQ7	16.4	28.948	4.5222	36099000	0.865128	0.276794	NA	NA	0.345851	NA	NA	-0.863704	NA	NA	NA	1.19049	1.06523	0.80554	NA	NA	NA	NA	NA	NA	NA	NA	NA	NA	-0.425462	0.302524	NA	-1.0737	-1.33574	-1.13866	NA	NA	-1.18076	NA	0.786596	0.943659	NA	NA	NA	-1.53291	NA	NA	NA	NA
Atp5h	Q9DCX2	29.2	18.749	6.3535	3707400	-0.806569	NA	NA	NA	NA	NA	NA	NA	NA	-0.806569	NA	NA	NA	NA	NA	-0.420183	NA	NA	NA	NA	NA	NA	NA	NA	NA	NA	NA	NA	NA	NA	NA	NA	NA	NA	NA	NA	NA	NA	NA	NA	NA	NA	NA	NA
Atp5j2	P56135	36.4	10.344	10.764	144270000	0.573956	0.603692	0.52647	0.507313	0.549127	0.196355	0.658189	0.660016	NA	NA	NA	0.866315	0.682124	0.573956	NA	NA	NA	NA	NA	NA	NA	NA	NA	NA	NA	NA	NA	-0.439481	-0.556881	-0.696891	0.179001	0.283566	0.047678	NA	NA	NA	NA	0.272262	0.406754	0.159629	NA	NA	NA	NA
Atp5o	Q9DB20	48.4	23.363	19.39	18812000	0.32239	0.435735	0.185613	-0.491794	NA	-0.293164	0.353323	0.216486	NA	NA	NA	NA	NA	NA	NA	NA	NA	NA	NA	NA	NA	NA	NA	NA	NA	NA	NA	NA	NA	NA	0.0563061	-0.196657	NA	NA	NA	NA	NA	0.32239	0.418892	0.275365	NA	NA	NA	NA
Atp6v1h	Q8BVE3	7.9	55.854	3.8599	1651200	NA	1.69345	NA	NA	NA	NA	NA	NA	NA	NA	NA	NA	NA	NA	NA	NA	NA	NA	NA	NA	NA	NA	NA	NA	NA	NA	NA	NA	NA	NA	NA	NA	NA	NA	NA	NA	NA	NA	NA	NA	NA	NA	NA	NA
Atrx	Q61687	4.6	278.58	31.28	36922000	NA	-0.467972	NA	NA	NA	NA	NA	NA	NA	NA	NA	NA	NA	NA	NA	NA	NA	NA	NA	NA	NA	NA	NA	NA	NA	NA	NA	NA	NA	NA	NA	NA	NA	NA	NA	NA	NA	NA	NA	NA	NA	NA	NA	NA
Atxn10	P28658	25.9	53.706	128.16	73181000	2.89328	1.76815	NA	1.52512	1.75638	NA	1.60502	NA	NA	NA	NA	1.76001	NA	NA	NA	NA	NA	NA	NA	NA	NA	NA	NA	NA	NA	NA	NA	2.89328	NA	NA	NA	-0.606232	0.45386	NA	NA	NA	NA	NA	0.56881	NA	NA	NA	NA	NA
Aurkb	O70126	8.7	39.384	5.132	1334700	0.462576	NA	0.462576	NA	NA	NA	NA	NA	NA	NA	NA	NA	NA	NA	NA	NA	NA	NA	NA	NA	NA	NA	NA	NA	NA	NA	NA	NA	NA	NA	-0.349842	NA	NA	NA	NA	NA	NA	NA	NA	NA	NA	NA	NA	NA
Avil	O88398	11.8	92.031	12.611	12063000	-0.601848	NA	NA	-0.729124	NA	-1.05008	-0.120639	-0.474573	NA	NA	NA	NA	NA	NA	NA	NA	NA	NA	NA	NA	NA	NA	NA	NA	NA	NA	NA	NA	NA	NA	NA	-0.681886	NA	NA	NA	NA	NA	-1.98285	-1.52433	-0.57439	NA	NA	NA	NA
Bag2	Q91YN9	30.5	23.473	41.855	84144000	0.821338	-0.0392807	NA	NA	NA	NA	NA	NA	NA	NA	NA	NA	NA	NA	NA	NA	NA	NA	NA	NA	NA	NA	NA	NA	-1.46949	NA	-0.0905418	NA	NA	NA	NA	NA	NA	NA	1.3899	NA	0.252779	NA	NA	NA	NA	NA	NA	NA
Baiap2	Q8BKX1	35	59.236	35.467	33025000	NA	-0.107254	NA	NA	NA	NA	NA	NA	NA	NA	NA	NA	NA	NA	NA	NA	NA	NA	NA	NA	NA	NA	NA	NA	NA	NA	NA	NA	NA	NA	NA	NA	NA	NA	NA	NA	NA	NA	NA	NA	NA	NA	NA	NA
Banf1	O54962	55.1	10.102	114.06	1526600000	0.228234	1.39665	0.0861044	-0.0269398	-0.28358	0.0710762	0.186627	-0.356439	0.462576	0.969307	0.552771	NA	NA	NA	-1.05625	-0.0987064	-0.37902	-0.127904	-0.196343	-0.28279	-0.362956	-0.270817	-0.364775	NA	NA	NA	NA	NA	NA	NA	0.0769695	0.0652966	0.532367	NA	NA	NA	NA	0.208517	0.330099	-0.0497257	0.506094	0.228234	-0.157576	0.0230424
Basp1	Q91XV3	48.7	22.086	39.337	23263000	NA	1.21722	NA	NA	NA	NA	NA	NA	NA	NA	NA	NA	NA	NA	NA	NA	NA	NA	NA	NA	NA	NA	NA	NA	NA	NA	NA	NA	NA	NA	NA	NA	NA	NA	NA	NA	NA	NA	NA	NA	NA	NA	NA	NA
Baz1b	Q9Z277	3.7	170.65	6.205	10313000	0.840363	0.266037	1.06392	NA	NA	NA	-0.58788	NA	NA	NA	NA	NA	NA	NA	NA	NA	NA	NA	NA	NA	NA	NA	NA	NA	NA	NA	NA	NA	NA	NA	0.212881	NA	NA	NA	NA	NA	NA	NA	0.840363	NA	NA	NA	NA	NA
Bclaf1	Q8K019	13.7	106	32.327	357130000	1.46247	0.297015	-3.18521	NA	-0.225481	1.3255	NA	NA	-0.0871049	1.11583	NA	NA	NA	NA	1.0087	-0.57626	NA	0.412511	0.608147	NA	-0.548839	0.0855606	NA	1.12506	NA	NA	-0.203419	NA	NA	NA	0.326422	NA	0.810813	0.239398	NA	NA	0.0150693	1.46247	NA	NA	0.459012	0.121281	0.211884	-0.673095
Brix1	Q9DCA5	28.9	41.241	17.688	39265000	0.355242	NA	-0.458564	-0.938348	-0.158317	-0.0752616	0.296428	0.417596	-1.10092	-0.850298	0.259182	0.121281	NA	NA	-1.11597	0.417812	0.927517	NA	NA	NA	NA	NA	NA	NA	NA	NA	NA	0.355242	NA	NA	-0.439735	-0.751757	-0.364459	NA	NA	NA	NA	-0.258287	-0.353653	-0.960328	NA	NA	NA	NA
Btf3	Q64152	44.6	22.031	85.507	40600000	-1.08939	-0.752641	NA	NA	NA	NA	NA	NA	-1.22024	-1.08939	-0.921144	NA	NA	NA	-0.391929	-0.348041	0.394514	NA	NA	NA	NA	NA	NA	NA	NA	NA	NA	NA	NA	NA	NA	NA	NA	NA	NA	NA	NA	NA	NA	NA	NA	NA	NA	NA
Bub3	Q9WVA3	10.4	36.954	2.6387	3352600	-0.670589	NA	NA	NA	NA	NA	NA	NA	NA	-0.884674	-0.456504	NA	NA	NA	NA	-0.203552	0.527371	NA	NA	NA	NA	NA	NA	NA	NA	NA	NA	NA	NA	NA	NA	NA	NA	NA	NA	NA	NA	NA	NA	NA	NA	NA	NA	NA
Bzw1	Q9CQC6	23.6	48.043	11.609	47137000	4.15931	2.32972	NA	NA	NA	NA	NA	NA	NA	NA	NA	2.4599	NA	2.31557	NA	NA	NA	NA	NA	NA	NA	NA	NA	NA	NA	NA	NA	NA	NA	4.15931	NA	NA	NA	NA	NA	NA	NA	NA	NA	NA	NA	NA	NA	NA
Bzw2	Q91VK1	30.3	48.063	75.887	30677000	2.33976	-1.44886	2.82016	2.23441	2.84862	NA	2.73929	1.14503	1.59841	2.44512	3.0414	1.91066	NA	1.9836	-0.310128	0.749148	1.27137	NA	NA	NA	NA	NA	NA	NA	NA	NA	NA	-1.73245	NA	0.941707	1.13901	0.360645	1.3961	NA	NA	NA	NA	NA	0.790355	-0.565161	NA	NA	NA	NA
C6.1al	Q7M757	2.7	33.079	2.9493	606950000	NA	1.81619	NA	NA	NA	NA	NA	NA	NA	NA	NA	NA	NA	NA	NA	NA	NA	NA	NA	NA	NA	NA	NA	NA	NA	NA	NA	NA	NA	NA	NA	NA	NA	NA	NA	NA	NA	NA	NA	NA	NA	NA	NA	NA
C8g	Q8VCG4	11.4	22.508	-2	0	NA	NA	NA	NA	NA	NA	NA	NA	NA	NA	NA	NA	NA	NA	NA	NA	NA	NA	NA	NA	NA	NA	NA	NA	NA	NA	NA	NA	NA	NA	NA	NA	NA	NA	NA	NA	NA	NA	NA	NA	NA	NA	NA	NA
Ca2	P00920	5.4	29.032	4.9381	50989000	-5.35379	-2.39821	NA	NA	NA	NA	NA	NA	-4.78584	NA	NA	-5.92174	NA	NA	NA	NA	NA	NA	NA	NA	NA	NA	NA	NA	NA	NA	NA	NA	NA	NA	NA	NA	NA	NA	NA	NA	NA	NA	NA	NA	NA	NA	NA	NA
Cad	B2RQC6	24	243.24	170.66	2934600000	0.712703	0.440208	0.166201	0.494467	0.60483	0.80653	0.585732	0.162468	0.726831	0.698574	2.90845	1.17817	1.4919	1.00963	-1.5839	-1.69516	-2.06619	0.264356	0.0589399	0.15095	-0.0933556	-0.0575568	-0.519652	-0.609861	-1.33566	-0.178388	-0.461025	-2.52077	NA	-1.56991	-0.0107011	-0.439715	0.0565835	0.686075	0.652326	0.881743	0.666757	0.612494	0.0615688	-0.0920633	0.413486	0.0662614	0.152508	-0.37677
Calm1	P62204	60.4	16.837	323.31	27900000000	0.955925	1.66825	0.394843	0.30906	0.208392	0.2529	0.306845	0.289362	0.204266	1.25568	0.355016	2.0894	2.7749	2.09251	-1.44556	0.856707	-1.07786	-0.290109	-0.195286	0.341075	-0.22825	-0.548776	-0.37443	-0.0751552	-0.637917	0.0210533	-0.0638464	-0.803569	-0.0326986	-0.465998	-0.138823	-0.155293	-0.0487405	0.758474	1.66648	1.06281	0.849038	-0.300502	-0.108301	-0.0848692	-0.140237	0.0553345	0.00590296	-0.320162
Calr	P14211	12.3	47.994	4.8684	21248000	0.282025	NA	NA	-0.163656	0.0655723	-0.344941	-0.182999	0.219711	NA	NA	NA	NA	NA	NA	NA	NA	NA	NA	NA	NA	NA	NA	NA	0	0.353662	0.572308	0.210389	NA	NA	NA	NA	-0.400873	-0.658333	-0.33428	0.0501882	-0.224418	-0.0187611	0.50284	-0.191343	0.059909	NA	NA	NA	NA
Calu	O35887	23.8	37.063	21.234	67282000	NA	0.386228	NA	NA	NA	NA	NA	NA	NA	NA	NA	NA	NA	NA	NA	NA	NA	NA	NA	NA	NA	NA	NA	NA	NA	NA	NA	NA	NA	NA	NA	NA	NA	NA	NA	NA	NA	NA	NA	NA	NA	NA	NA	NA
Camk2d	Q6PHZ2	14	56.369	21.259	2876100	NA	-0.141347	NA	NA	NA	NA	NA	NA	NA	NA	NA	NA	NA	NA	NA	NA	NA	NA	NA	NA	NA	NA	NA	NA	NA	NA	NA	NA	NA	NA	NA	NA	NA	NA	NA	NA	NA	NA	NA	NA	NA	NA	NA	NA
Camk2g	Q923T9	13	59.606	26.93	591020000	0.317188	1.82874	-1.28279	-0.336792	-0.237898	-0.230787	-0.841637	-0.528199	NA	NA	NA	NA	NA	NA	NA	NA	NA	0.0546401	-0.199222	NA	0.367818	0.0751903	NA	NA	NA	-0.312348	0.270469	NA	NA	NA	0.0244615	0.219091	-0.245523	NA	NA	-1.01011	-0.355775	0.304745	-0.161895	0.0149265	-0.394847	0.081885	0.389897	-0.0281309
Cand1	Q6ZQ38	33.6	136.33	323.31	703140000	1.07286	2.67619	2.15905	-0.308341	2.68433	0.797511	0.740539	4.90728	-0.179466	1.07286	0.890875	NA	2.96704	2.68156	0.243425	-0.731709	-0.193882	NA	NA	NA	NA	NA	NA	NA	NA	NA	NA	NA	-1.40736	-0.414634	0.226015	0.492212	0.23585	NA	NA	NA	NA	-0.997146	-1.32023	1.46477	NA	NA	NA	NA
Cap1	P40124	9.5	51.564	4.5664	155270000	0.570348	NA	-0.465819	-0.635876	NA	0.0408223	-0.555587	NA	NA	NA	NA	NA	NA	NA	NA	NA	NA	NA	-0.467354	0.75634	NA	0.396708	0.743989	NA	NA	NA	NA	NA	NA	NA	-0.737711	-1.01587	NA	NA	NA	NA	NA	-0.276485	-0.0555163	NA	0.220454	-0.0912947	0.19333	0.995593
Capn2	O08529	20.1	79.871	100.75	101970000	NA	0.265917	NA	NA	NA	NA	NA	NA	NA	NA	NA	NA	NA	NA	NA	NA	NA	NA	NA	NA	NA	NA	NA	NA	NA	NA	NA	NA	NA	NA	NA	NA	NA	NA	NA	NA	NA	NA	NA	NA	NA	NA	NA	NA
Capn6	O35646	8.6	74.542	5.6122	0	NA	NA	NA	NA	NA	NA	NA	NA	NA	NA	NA	NA	NA	NA	NA	NA	NA	NA	NA	NA	NA	NA	NA	NA	NA	NA	NA	NA	NA	NA	NA	NA	NA	NA	NA	NA	NA	NA	NA	NA	NA	NA	NA	NA
Capns1	O88456	35.7	28.463	42.919	102810000	NA	0.120668	NA	NA	NA	NA	NA	NA	NA	NA	NA	NA	NA	NA	NA	NA	NA	NA	NA	NA	NA	NA	NA	NA	NA	NA	NA	NA	NA	NA	NA	NA	NA	NA	NA	NA	NA	NA	NA	NA	NA	NA	NA	NA
Caprin1	Q60865	17.8	78.168	62.349	652740000	2.95539	0.563451	NA	NA	NA	1.24013	NA	NA	NA	NA	NA	NA	NA	NA	NA	NA	NA	-0.328779	-0.230973	-0.153687	-0.519735	-1.52098	-1.65295	-0.587533	NA	-0.290498	-0.764444	NA	NA	NA	NA	NA	NA	-0.373495	NA	0.0846086	-0.224031	2.95539	NA	NA	-0.362343	-0.664151	-0.407517	0.286526
Capza1	P47753	62.2	32.939	230.13	8902200000	0.344147	1.11656	-0.0191996	-0.103147	0.0524159	-0.139188	-0.188151	-0.313459	-0.628475	0.415326	-0.571172	NA	NA	NA	-2.61635	-1.96624	-2.24598	0.141433	-0.0196383	0.327802	0.223546	0.239031	0.268554	0.118626	-1.16747	-0.059931	0.132906	NA	NA	NA	0.0209111	-0.0596152	0.0521376	-0.40744	-0.0541227	-0.0573767	-0.0993244	0.142217	0.0427844	0.125387	0.202512	0.134615	0.333195	0.28948
Capza2	P47754	65.7	32.967	323.31	5441100000	0.227002	0.0280033	-0.234924	-0.0791122	-0.332698	-0.293271	-0.191986	-0.120545	-0.46172	0.23585	-0.361231	NA	NA	NA	-2.01508	-2.00012	-2.03587	0.171079	0.00317044	0.147567	0.207518	-0.0293819	0.00776959	-0.637603	-1.47819	-0.0122862	0.122209	NA	NA	NA	-0.0300741	-0.152019	0.210264	-0.751052	0.0702519	-0.244583	-0.0927094	-0.132198	0.0240359	-0.0054782	0.227002	0.279412	0.212632	0.309293
Capzb	P47757	35	31.345	260.87	4074900000	0.177854	0.529071	-0.178845	-0.164432	-0.147586	-0.0312825	-0.170167	-0.251882	-0.651677	0.233029	-0.787319	NA	NA	NA	-2.62033	-1.95921	-2.28976	0.0325241	0.185232	0.133695	0.472696	0.268195	0.133958	-0.153094	-1.58723	-0.0782895	0.121679	NA	NA	NA	-0.146994	-0.144568	-0.00823238	-0.72738	-0.252054	-0.132657	-0.215077	-0.0475173	0.0619835	-0.0154471	0.10286	0.0513025	0.0651587	0.122606
Card11	Q8CIS0	1.2	134.04	-2	0	NA	NA	NA	NA	NA	NA	NA	NA	NA	NA	NA	NA	NA	NA	NA	NA	NA	NA	NA	NA	NA	NA	NA	NA	NA	NA	NA	NA	NA	NA	NA	NA	NA	NA	NA	NA	NA	NA	NA	NA	NA	NA	NA	NA
Carhsp1	Q9CR86	40.5	16.062	6.0521	30180000	NA	-0.345308	NA	NA	NA	NA	NA	NA	NA	NA	NA	NA	NA	NA	NA	NA	NA	NA	NA	NA	NA	NA	NA	NA	NA	NA	NA	NA	NA	NA	NA	NA	NA	NA	NA	NA	NA	NA	NA	NA	NA	NA	NA	NA
Carm1	Q9WVG6	6.4	65.853	3.8618	9391700	-0.311882	-0.353432	NA	NA	NA	NA	NA	NA	-1.77177	-3.22001	-1.85857	NA	NA	-0.179792	-4.2541	-4.04043	-3.63283	NA	NA	NA	NA	NA	NA	NA	NA	NA	NA	NA	NA	-0.311882	NA	NA	NA	NA	NA	NA	NA	NA	NA	NA	NA	NA	NA	NA
Casp3	P70677	11.2	31.474	3.2711	13231000	NA	-0.189187	NA	NA	NA	NA	NA	NA	NA	NA	NA	NA	NA	NA	NA	NA	NA	NA	NA	NA	NA	NA	NA	NA	NA	NA	NA	NA	NA	NA	NA	NA	NA	NA	NA	NA	NA	NA	NA	NA	NA	NA	NA	NA
Casp8	O89110	6	55.356	2.5528	976900	NA	1.27375	NA	NA	NA	NA	NA	NA	NA	NA	NA	NA	NA	NA	NA	NA	NA	NA	NA	NA	NA	NA	NA	NA	NA	NA	NA	NA	NA	NA	NA	NA	NA	NA	NA	NA	NA	NA	NA	NA	NA	NA	NA	NA
Cat	P24270	6.1	59.795	5.0057	19742000	NA	-2.45332	NA	NA	NA	NA	NA	NA	NA	NA	NA	NA	NA	NA	NA	NA	NA	NA	NA	NA	NA	NA	NA	NA	NA	NA	NA	NA	NA	NA	NA	NA	NA	NA	NA	NA	NA	NA	NA	NA	NA	NA	NA	NA
Cbwd1	Q8VEH6	3.6	43.771	5.1598	0	NA	NA	NA	NA	NA	NA	NA	NA	NA	NA	NA	NA	NA	NA	NA	NA	NA	NA	NA	NA	NA	NA	NA	NA	NA	NA	NA	NA	NA	NA	NA	NA	NA	NA	NA	NA	NA	NA	NA	NA	NA	NA	NA	NA
Cbx3	P23198	29.5	20.855	45.457	393230000	0.563256	0.582793	0.284514	0.512075	0.0472592	0.173383	0.79859	-0.114035	0.992696	1.4204	0.860605	0.69964	0.127897	NA	-3.01485	-1.1176	-2.02321	NA	NA	NA	NA	NA	NA	NA	NA	NA	NA	-1.65005	-1.24308	NA	0.47467	0.559345	0.0443242	NA	NA	NA	NA	0.563256	0.60483	0.358396	NA	NA	NA	NA
Cbx5	Q61686	27.7	22.186	18.162	63431000	0.359632	0.463727	NA	-0.362362	-0.72423	-0.266177	-0.353082	-0.0402298	-0.0168915	NA	0.33182	NA	NA	NA	0.40414	NA	-0.31802	NA	NA	NA	NA	NA	NA	NA	NA	NA	NA	NA	NA	NA	NA	0.1396	0.579663	NA	NA	NA	NA	0.206018	0.717649	0.211884	NA	NA	NA	NA
Ccdc102a	Q3TMW1	23.9	62.623	72.233	510870000	0.372835	NA	0.246226	-0.00436353	0.619084	0.354452	0.595504	0.391218	NA	NA	NA	NA	NA	NA	NA	NA	NA	NA	NA	NA	NA	NA	NA	-0.123733	-1.16307	-0.0413429	-0.148689	NA	NA	NA	0.0250288	-0.0522216	0.205893	-0.593442	0.706376	-0.0652495	-0.252398	-0.209929	-0.0371919	0.0483757	NA	NA	NA	NA
Ccdc157	Q5SPX1	1.8	79.795	2.4703	604140000	0.469573	NA	0.23217	0.0885487	-0.117177	0.380397	0.481196	0.0911243	NA	NA	NA	NA	NA	NA	NA	NA	NA	0.447209	NA	0.293606	0.43189	NA	0.925088	NA	NA	NA	NA	NA	NA	NA	0.0223323	-0.0209112	-0.00233906	NA	NA	NA	NA	0.0576929	0.291721	0.0589399	0.455439	0.194213	0.583327	0.535655
Ccdc37	Q80VN0	2.2	53.863	-2	0	NA	NA	NA	NA	NA	NA	NA	NA	NA	NA	NA	NA	NA	NA	NA	NA	NA	NA	NA	NA	NA	NA	NA	NA	NA	NA	NA	NA	NA	NA	NA	NA	NA	NA	NA	NA	NA	NA	NA	NA	NA	NA	NA	NA
Cct2	P80314	48.4	57.477	127.93	838970000	0.391218	0.825867	0.0692897	-0.0176945	-0.0851141	0.129349	-0.251762	-0.0234897	-0.0446723	0.067914	-0.122538	NA	-0.900234	NA	-2.81644	-2.26903	-2.15708	NA	-0.0876107	0.239398	NA	-0.0380656	-0.0327871	-0.382156	-1.70054	-0.250612	-0.347307	NA	NA	NA	-0.0942486	-0.178045	0.166587	-0.0981503	-0.102419	0.155879	0.0473988	0.10608	0.14965	-0.0503978	0.0434845	-0.0621133	0.0568609	0.391218
Cct3	P80318	38.2	60.629	124.85	623820000	0.502025	0.59388	0.143393	0.424922	0.127897	0.266996	0.300182	0.374733	-0.0255588	0.153157	-0.0172856	0.406863	NA	0.567448	-2.57209	-1.98154	-1.58135	0.160146	-0.0963755	0.618145	0.186754	0.154454	0.640621	-0.587316	NA	-0.16822	-0.255977	NA	NA	-2.06897	-0.0916482	0.0810669	-0.0142519	0.39835	NA	0.502025	0.637564	-0.111072	-0.212451	0.128821	0.0764223	0.0278618	0.063641	0.032383
Cct4	P80315	30.8	58.066	26.783	574210000	0.0161188	0.302641	-0.109374	-0.241441	-0.107819	-0.187691	0.0243197	-0.03623	NA	0.998196	-0.244087	0.10017	-0.794007	-0.499667	NA	-0.709788	-1.95065	0.00834346	0.023894	NA	0.203765	-0.0177383	NA	-0.838848	-1.89357	-0.382457	-0.286515	NA	-2.89336	NA	-0.151907	-0.301942	-0.132024	-0.381724	-0.0495764	0.0167815	-0.129734	-0.308841	-0.286128	-0.358084	-0.0901424	-0.285091	-0.00728957	0.018919
Cct5	P80316	32.2	59.623	46.617	160150000	2.56779	NA	0.0532504	2.32415	-0.0311498	-0.15226	0.636172	-0.257614	NA	NA	NA	NA	NA	0.160017	NA	NA	NA	0.759412	NA	NA	-0.479955	NA	NA	NA	NA	NA	-0.40072	NA	NA	NA	-0.234618	0.623399	0.432425	NA	NA	NA	2.56779	0.179511	-0.243233	-0.936304	NA	NA	0.443288	NA
Cct6a	P80317	34.8	58.004	90.603	407220000	0.230326	0.833173	-0.280142	-0.149537	0.00590296	0.000144262	-0.103674	-0.0983974	-1.44705	0.281906	0.773321	1.14143	NA	0.555914	-3.75805	-2.51062	-0.584609	0.0947766	-0.372132	-0.186311	0.349252	0.218099	-0.720303	-1.07494	NA	0.0854247	-0.156627	NA	NA	NA	-0.162283	-0.244873	-0.0326691	-0.107928	NA	0.349705	0.0738202	-0.289122	0.210015	0.284159	NA	NA	0.111566	NA
Cct7	P80313	21.7	59.652	20.38	213270000	0.455123	0.153805	0.232292	0.026446	-0.0964526	-0.18431	-0.0660951	-0.34066	0.240864	0.00848689	0.175045	NA	-0.351976	-0.133511	-2.54053	-2.24934	-1.61105	0.539432	-0.00200674	-0.158606	0.411318	0.141825	0.400538	-0.47911	-1.70741	-0.0576469	-0.123104	NA	NA	NA	-0.0380804	0.335026	-0.0232844	-0.391645	0.165815	0.135929	0.273098	-0.44089	0.0666748	-0.498729	0.455123	0.537644	0.368936	0.297485
Cct8	P42932	46.2	59.555	58.296	521740000	0.485839	0.473401	0.203765	0.115166	-0.172344	-0.0973167	0.245131	0.252658	-0.0123299	-0.719329	-0.323913	NA	0.083792	0.817787	-1.87171	-2.09031	-2.62113	0.373175	0.188021	0.121148	0.493852	0.271904	0.289598	-0.34694	-1.92319	-0.168171	-0.0372363	NA	NA	NA	-0.104139	-0.083982	0.0182069	-0.267045	-0.00298947	0.182819	-0.00814532	-0.0113553	0.0335111	0.190804	0.212383	0.158208	0.0779266	0.485839
Cdc37	Q61081	8.2	44.593	2.9183	3698900	-0.593572	NA	NA	-1.00306	NA	-1.11244	NA	NA	NA	NA	NA	NA	NA	NA	NA	NA	NA	NA	NA	NA	NA	NA	NA	NA	NA	NA	NA	NA	NA	NA	NA	-0.593572	NA	NA	NA	NA	NA	-1.64787	NA	NA	NA	NA	NA	NA
Cdc42ep1	Q91W92	3.9	43.095	19.246	0	NA	NA	NA	NA	NA	NA	NA	NA	NA	NA	NA	NA	NA	NA	NA	NA	NA	NA	NA	NA	NA	NA	NA	NA	NA	NA	NA	NA	NA	NA	NA	NA	NA	NA	NA	NA	NA	NA	NA	NA	NA	NA	NA	NA
Cdk1	P11440	36.4	34.106	11.154	52032000	1.08597	1.35191	0.184344	0.160533	0.270469	-0.107881	0.375401	0.0480967	NA	NA	0.472072	NA	NA	-0.773319	NA	NA	-0.693528	NA	NA	NA	NA	NA	NA	NA	NA	NA	-0.316708	NA	NA	NA	0.0409625	-0.114847	-0.0376361	NA	NA	NA	1.08597	0.102053	0.427499	-0.342159	NA	NA	NA	NA
Cdk6	Q64261	7.1	37.028	2.8783	350350	NA	NA	NA	NA	NA	NA	NA	NA	NA	NA	NA	NA	NA	NA	NA	NA	NA	NA	NA	NA	NA	NA	NA	NA	NA	NA	NA	NA	NA	NA	NA	NA	NA	NA	NA	NA	NA	NA	NA	NA	NA	NA	NA	NA
Cenpv	Q9CXS4	12.3	27.541	9.1059	9345900	NA	-0.790214	NA	NA	NA	NA	NA	NA	NA	NA	NA	NA	NA	NA	NA	NA	NA	NA	NA	NA	NA	NA	NA	NA	NA	NA	NA	NA	NA	NA	NA	NA	NA	NA	NA	NA	NA	NA	NA	NA	NA	NA	NA	NA
Cep170	Q6A065	2.8	175.05	13.339	3860000	NA	NA	NA	NA	NA	NA	NA	NA	NA	NA	NA	NA	NA	NA	NA	NA	NA	NA	NA	NA	NA	NA	NA	NA	NA	NA	NA	NA	NA	NA	NA	NA	NA	NA	NA	NA	NA	NA	NA	NA	NA	NA	NA	NA
Cep55	Q8BT07	13.6	53.93	4.3291	22198000	0.187885	0.654344	NA	NA	NA	-0.515831	NA	-0.090849	0.0149265	NA	NA	NA	NA	NA	2.74399	NA	NA	NA	NA	NA	NA	NA	NA	NA	NA	NA	NA	NA	NA	NA	NA	NA	NA	NA	NA	NA	NA	0.269153	NA	0.106616	NA	NA	NA	NA
Cetn3	O35648	37.7	19.519	10.259	7272400	1.24683	NA	NA	1.96986	1.24683	NA	NA	0.969012	NA	NA	NA	NA	NA	NA	NA	NA	NA	NA	NA	NA	NA	NA	NA	NA	NA	NA	NA	NA	NA	NA	NA	0.179766	-0.58342	NA	NA	NA	NA	NA	NA	-1.32865	NA	NA	NA	NA
Cfl1	P18760	61.4	18.559	323.31	17900000000	0.0453737	0.0405665	-0.0657175	-0.0767671	-0.143102	-0.12202	0.0227584	-0.03261	-0.392061	-0.343659	-0.457891	-0.307823	-0.571086	-0.594073	-3.01788	-2.94564	-2.84705	-0.0994945	-0.446698	-0.381874	0.129876	-0.257287	-0.47915	-0.270208	-1.9173	-0.334007	-0.487379	-2.75945	-2.77359	-2.95109	-0.491774	-0.677034	-0.481747	-0.235467	-0.0201502	0.284159	0.110898	-0.588183	-0.562431	-0.419604	-0.369576	-0.39572	-0.196475	-0.15125
Cfl2	P45591	31.3	18.709	6.3541	14765000	NA	NA	NA	NA	NA	NA	NA	NA	NA	NA	NA	NA	NA	NA	NA	NA	NA	NA	NA	NA	NA	NA	NA	NA	NA	NA	NA	NA	NA	NA	NA	NA	NA	NA	NA	NA	NA	NA	NA	NA	NA	NA	NA	NA
Cgn	P59242	36.4	136.45	323.31	575920000	0.503145	0.156785	NA	NA	NA	NA	NA	NA	NA	NA	NA	NA	NA	NA	NA	NA	NA	NA	NA	NA	NA	NA	NA	-0.673463	NA	0.503145	0.876959	NA	NA	NA	NA	NA	NA	-0.492769	NA	-0.030973	0.203514	NA	NA	NA	NA	NA	NA	NA
Cgnl1	Q6AW69	43.5	148.23	323.31	1488200000	NA	1.15905	NA	NA	NA	NA	NA	NA	NA	NA	NA	NA	NA	NA	NA	NA	NA	NA	NA	NA	NA	NA	NA	NA	NA	NA	NA	NA	NA	NA	NA	NA	NA	NA	NA	NA	NA	NA	NA	NA	NA	NA	NA	NA
Chchd3	Q9CRB9	17.6	26.334	6.5872	9006500	0.380175	0.885652	NA	NA	-0.546835	0.758474	NA	0.380175	NA	NA	NA	NA	NA	NA	NA	NA	NA	NA	NA	NA	NA	NA	NA	NA	NA	NA	NA	NA	NA	NA	NA	NA	-0.234041	NA	NA	NA	NA	0.424492	NA	0.201508	NA	NA	NA	NA
Chd4	Q6PDQ2	16.9	217.75	92.28	201350000	0.655993	1.41034	NA	NA	0.00144197	NA	-0.487803	NA	NA	0.883621	-0.593093	NA	0.54092	0.258941	NA	0.0825664	-0.959402	0.927745	0.655993	0.418028	0.241962	-0.26906	-0.338032	0.842134	0.0569996	1.05721	-0.142162	NA	0.796182	-0.262019	-1.09471	NA	1.12744	0.361095	-0.00628941	1.01635	0.134484	NA	-0.0821024	NA	-2.11042	0.293135	0.737427	-1.24797
Chtop	Q9CY57	11.6	26.585	12.608	24066000	0.601783	-0.0172213	NA	0.00532812	0.194339	0.552672	0.155231	NA	NA	NA	NA	NA	0.678703	-1.53424	NA	NA	NA	NA	NA	NA	NA	NA	NA	1.11896	0.0846086	1.12941	-0.0652495	NA	0.435415	-0.403065	NA	0.254836	0.124593	0.199248	-0.613564	1.0767	0.599413	0.615134	-0.511794	NA	NA	NA	NA	NA
Ckap4	Q8BMK4	55.5	63.691	323.31	1737500000	-0.094003	1.52301	NA	NA	NA	NA	NA	NA	NA	NA	NA	NA	NA	NA	NA	NA	NA	NA	NA	NA	NA	NA	NA	0.0194884	-0.207494	0.117828	-0.243848	NA	NA	NA	NA	NA	NA	-0.362696	0.23217	-0.0652344	-0.20136	NA	NA	NA	NA	NA	NA	NA
Clasp1	Q80TV8	7.7	169.23	8.3287	2188100000	0.989357	NA	NA	NA	NA	NA	NA	NA	NA	NA	NA	NA	NA	NA	NA	NA	NA	0.337083	NA	NA	0.237808	NA	NA	NA	NA	NA	NA	NA	NA	NA	NA	NA	NA	NA	NA	NA	NA	NA	NA	NA	NA	0.596935	NA	NA
Clic1	Q9Z1Q5	30.7	27.013	14.475	37609000	0.29337	NA	0.340163	0.1995	-0.0934018	-0.121879	0.00360224	NA	NA	NA	NA	NA	NA	NA	NA	NA	NA	-0.00916129	NA	NA	0.275603	NA	NA	NA	NA	0.177854	NA	NA	NA	NA	0.29337	0.402831	-0.335827	NA	NA	-0.00631839	NA	-0.71641	-0.792007	NA	NA	NA	NA	NA
Clint1	Q99KN9	22	68.512	34.4	99939000	0.647637	-0.564819	-0.318434	-0.77972	0.238298	0.0501882	-0.395891	-0.255804	NA	NA	NA	NA	NA	NA	NA	NA	NA	0.593306	NA	NA	0.583134	NA	NA	NA	NA	NA	-0.280615	NA	NA	NA	0.62742	-0.478567	0.288181	NA	NA	NA	0.647637	-0.4655	0.242938	0.210264	NA	0.31742	NA	NA
Clta	O08585	23.8	25.604	14.793	254280000	1.78326	2.20242	1.59163	1.78869	2.13741	NA	1.77783	1.36289	NA	NA	2.2176	NA	NA	NA	NA	NA	1.07163	0.376846	-0.00508724	0.260267	0.0930192	0.269871	0.689031	NA	NA	NA	NA	NA	NA	NA	0.403268	0.0945063	0.0817487	NA	NA	NA	NA	NA	0.297485	-0.516264	NA	NA	NA	NA
Cltb	Q6IRU5	16.2	25.171	4.6279	14345000	NA	-0.480457	NA	NA	NA	NA	NA	NA	NA	NA	NA	NA	NA	NA	NA	NA	NA	NA	NA	NA	NA	NA	NA	NA	NA	NA	NA	NA	NA	NA	NA	NA	NA	NA	NA	NA	NA	NA	NA	NA	NA	NA	NA	NA
Cltc	Q68FD5	44.8	191.55	323.31	6798800000	1.72678	2.12394	1.77395	1.5653	1.90639	1.75211	1.65182	1.70146	1.56735	1.4019	1.56418	2.35349	2.26397	2.13754	0.557778	0.293959	0.473112	0.78266	0.781234	1.12836	1.07977	0.596267	0.499986	-0.206795	-1.03248	0.325386	0.302407	0.0281448	-0.980284	-0.00713008	0.154324	0.141302	0.0724488	0.380286	0.207768	0.799668	0.480265	-0.129687	-0.100778	-0.117913	0.715191	0.55454	0.789771	0.255319
Cmya5	Q70KF4	1.2	413.04	3.2726	377610000	0.510163	1.57797	NA	NA	NA	NA	NA	NA	NA	NA	NA	NA	NA	NA	NA	NA	NA	NA	NA	NA	NA	NA	NA	NA	NA	NA	NA	NA	NA	NA	NA	NA	NA	NA	NA	NA	NA	NA	NA	NA	NA	0.318461	0.701061	NA
Cnn2	Q08093	14.4	33.155	55.597	478310000	NA	0.515309	NA	NA	NA	NA	NA	NA	NA	NA	NA	NA	NA	NA	NA	NA	NA	NA	NA	NA	NA	NA	NA	NA	NA	NA	NA	NA	NA	NA	NA	NA	NA	NA	NA	NA	NA	NA	NA	NA	NA	NA	NA	NA
Cnn3	Q9DAW9	33.3	36.428	39.044	231300000	NA	0.342782	NA	NA	NA	NA	NA	NA	NA	NA	NA	NA	NA	NA	NA	NA	NA	NA	NA	NA	NA	NA	NA	NA	NA	NA	NA	NA	NA	NA	NA	NA	NA	NA	NA	NA	NA	NA	NA	NA	NA	NA	NA	NA
Cobl	Q5NBX1	1.4	143.86	-2	0	NA	NA	NA	NA	NA	NA	NA	NA	NA	NA	NA	NA	NA	NA	NA	NA	NA	NA	NA	NA	NA	NA	NA	NA	NA	NA	NA	NA	NA	NA	NA	NA	NA	NA	NA	NA	NA	NA	NA	NA	NA	NA	NA	NA
Col18a1	P39061	1	182.17	39.78	9530400	NA	0.221689	NA	NA	NA	NA	NA	NA	NA	NA	NA	NA	NA	NA	NA	NA	NA	NA	NA	NA	NA	NA	NA	NA	NA	NA	NA	NA	NA	NA	NA	NA	NA	NA	NA	NA	NA	NA	NA	NA	NA	NA	NA	NA
Col3a1	P08121	1.8	138.94	24.283	19864000	NA	-1.00827	NA	NA	NA	NA	NA	NA	NA	NA	NA	NA	NA	NA	NA	NA	NA	NA	NA	NA	NA	NA	NA	NA	NA	NA	NA	NA	NA	NA	NA	NA	NA	NA	NA	NA	NA	NA	NA	NA	NA	NA	NA	NA
Col4a1	P02463	1	160.68	2.9621	13363000	NA	-1.03038	NA	NA	NA	NA	NA	NA	NA	NA	NA	NA	NA	NA	NA	NA	NA	NA	NA	NA	NA	NA	NA	NA	NA	NA	NA	NA	NA	NA	NA	NA	NA	NA	NA	NA	NA	NA	NA	NA	NA	NA	NA	NA
Copa	Q8CIE6	6.9	138.43	12.074	311420	NA	NA	NA	NA	NA	NA	NA	NA	NA	NA	NA	NA	NA	NA	NA	NA	NA	NA	NA	NA	NA	NA	NA	NA	NA	NA	NA	NA	NA	NA	NA	NA	NA	NA	NA	NA	NA	NA	NA	NA	NA	NA	NA	NA
Coro1a	O89053	33.8	50.989	59.079	1324400000	0.863701	NA	-0.0672736	-0.216401	-0.532574	-0.177914	0.0166389	-0.0466677	NA	NA	NA	NA	NA	NA	NA	NA	NA	0.863701	0.345623	0.917623	0.368265	0.356707	0.703632	-0.669465	-1.69904	-0.631802	0.213627	NA	NA	NA	-0.125777	-0.0232405	-0.165289	-1.24681	-0.586753	-0.849076	-0.47704	-0.291433	0.189287	-0.093448	0.941031	0.519643	0.533065	0.34153
Coro1b	Q9WUM3	18.4	53.912	48.385	807180000	1.20477	1.37479	0.0957219	-1.17723	NA	NA	NA	NA	NA	NA	NA	NA	NA	NA	NA	NA	NA	NA	NA	NA	NA	NA	NA	-0.207028	NA	-0.204183	0.325617	NA	NA	NA	-0.0334514	-0.0185126	NA	0.690998	NA	-0.388544	-0.492769	NA	NA	NA	0.413269	0.736215	-2.46013	1.20477
Coro1c	Q9WUM4	38.8	53.12	290.17	23100000000	0.927441	2.61341	-0.388563	0.047678	-0.321153	-0.327946	-0.150801	-0.402702	-0.670268	0.373398	-1.03697	NA	NA	NA	-2.67374	-1.6954	-1.72733	0.346418	0.300885	0.706199	0.429857	0.768417	0.853916	-0.0397404	-1.12806	0.00518438	0.0354832	NA	NA	NA	-0.193899	-0.216216	-0.132894	-0.663579	0.127369	-0.111991	-0.278566	0.0922074	-0.0287048	0.229957	0.602457	0.268794	0.581399	0.927441
Coro2a	Q8C0P5	13.2	59.573	11.181	1007700000	0.485143	NA	-1.78657	0.531069	0.0241778	-0.388847	NA	0.983897	-0.230177	0.673828	-0.137521	NA	NA	NA	-2.31065	-1.35938	-2.0221	0.257011	0.0706641	0.10916	0.364684	0.406754	0.788686	0.0765591	NA	0.176833	0.289952	NA	NA	NA	-0.293695	0.0760117	0.216982	-1.09025	NA	-0.329522	-0.350835	-0.136062	NA	1.10635	0.275961	0.482952	0.173127	0.61155
Cox4i1	P19783	25.4	19.53	4.7965	2143800	NA	NA	NA	NA	NA	NA	NA	NA	NA	NA	NA	NA	NA	NA	NA	NA	NA	NA	NA	NA	NA	NA	NA	NA	NA	NA	NA	NA	NA	NA	NA	NA	NA	NA	NA	NA	NA	NA	NA	NA	NA	NA	NA	NA
Cox5a	P12787	21.2	16.101	5.203	939510	2.11447	NA	NA	NA	NA	NA	NA	NA	NA	NA	NA	NA	NA	2.11447	NA	NA	NA	NA	NA	NA	NA	NA	NA	NA	NA	NA	NA	NA	NA	NA	NA	NA	NA	NA	NA	NA	NA	NA	NA	NA	NA	NA	NA	NA
Crkl	P47941	18.2	33.83	5.5553	5761700	NA	-1.04357	NA	NA	NA	NA	NA	NA	NA	NA	NA	NA	NA	NA	NA	NA	NA	NA	NA	NA	NA	NA	NA	NA	NA	NA	NA	NA	NA	NA	NA	NA	NA	NA	NA	NA	NA	NA	NA	NA	NA	NA	NA	NA
Cryab	P23927	32.6	20.069	6.6474	43711000	NA	1.0439	NA	NA	NA	NA	NA	NA	NA	NA	NA	NA	NA	NA	NA	NA	NA	NA	NA	NA	NA	NA	NA	NA	NA	NA	NA	NA	NA	NA	NA	NA	NA	NA	NA	NA	NA	NA	NA	NA	NA	NA	NA	NA
Csde1	Q91W50	13	88.79	7.5502	537490000	0.0597706	0.0657102	NA	NA	NA	NA	NA	0.0597706	NA	NA	NA	NA	NA	NA	NA	NA	NA	NA	NA	NA	NA	NA	NA	NA	NA	NA	NA	NA	NA	NA	NA	NA	NA	NA	NA	NA	NA	NA	NA	-0.0185565	NA	NA	NA	NA
Cse1l	Q9ERK4	34.4	110.45	188.69	12200000000	1.45183	1.78668	1.32912	2.1663	1.42696	-0.315002	1.91142	1.06695	1.47669	2.1432	1.78157	1.1306	0.969012	2.23033	-0.454348	0.538637	0.349705	0.478713	NA	NA	-0.731781	NA	NA	0.657183	-0.149521	NA	NA	-0.318218	-0.715865	-0.519942	0.136323	0.0110662	1.18903	-0.354593	0.110363	NA	NA	0.0784732	0.246955	0.963622	1.22076	NA	NA	-0.721206
Csnk1a1	Q8BK63	26.4	38.914	9.9105	19083000	0.136191	-2.71966	-0.101443	NA	NA	NA	NA	NA	NA	-0.592201	-1.14669	NA	NA	NA	NA	-0.454368	-0.41156	NA	NA	NA	NA	NA	NA	NA	NA	NA	NA	NA	NA	NA	0.136191	NA	NA	NA	NA	NA	NA	NA	NA	NA	NA	NA	NA	NA
Csnk2a1	Q60737	27.1	45.133	26.897	334090000	1.57114	5.19137	0.174279	0.85599	0.688136	NA	1.25326	-0.878321	0.678703	-0.180397	-0.0862929	NA	-1.00049	0.599032	0.755828	1.33291	1.67573	NA	NA	NA	NA	NA	NA	NA	NA	NA	NA	NA	0.963696	2.17859	1.12002	0.886277	0.322851	NA	NA	NA	NA	1.59421	1.28706	0.138421	NA	NA	NA	NA
Csnk2b	P67871	10.7	24.942	3.2361	1038600	NA	NA	NA	NA	NA	NA	NA	NA	NA	NA	NA	NA	NA	NA	NA	NA	NA	NA	NA	NA	NA	NA	NA	NA	NA	NA	NA	NA	NA	NA	NA	NA	NA	NA	NA	NA	NA	NA	NA	NA	NA	NA	NA	NA
Csrp2	P97314	35.8	20.926	82.505	145240000	NA	0.517628	NA	NA	NA	NA	NA	NA	NA	NA	NA	NA	NA	NA	NA	NA	NA	NA	NA	NA	NA	NA	NA	NA	NA	NA	NA	NA	NA	NA	NA	NA	NA	NA	NA	NA	NA	NA	NA	NA	NA	NA	NA	NA
Cstb	Q62426	49	11.045	9.7585	258060000	NA	-0.0243897	NA	NA	NA	NA	NA	NA	NA	NA	NA	NA	NA	NA	NA	NA	NA	NA	NA	NA	NA	NA	NA	NA	NA	NA	NA	NA	NA	NA	NA	NA	NA	NA	NA	NA	NA	NA	NA	NA	NA	NA	NA	NA
Ctnnd1	P30999	4.9	104.92	7.128	34397000	NA	0.553229	NA	NA	NA	NA	NA	NA	NA	NA	NA	NA	NA	NA	NA	NA	NA	NA	NA	NA	NA	NA	NA	NA	NA	NA	NA	NA	NA	NA	NA	NA	NA	NA	NA	NA	NA	NA	NA	NA	NA	NA	NA	NA
Ctps1	P70698	31.5	66.682	30.564	116380000	0.642583	2.301	0.310573	1.44557	0.793105	1.3278	0.719665	0.032383	0.336283	0.341644	0.487589	0.5655	1.57555	0.852239	-1.14896	-1.7669	-1.03863	NA	NA	NA	NA	NA	NA	NA	NA	NA	NA	NA	-0.304487	-1.02547	0.322274	0.460376	0.51783	NA	NA	NA	NA	0.556503	-0.506947	-1.00543	NA	NA	NA	NA
Ctsb	P10605	10.3	37.279	7.5794	85939000	NA	1.10252	NA	NA	NA	NA	NA	NA	NA	NA	NA	NA	NA	NA	NA	NA	NA	NA	NA	NA	NA	NA	NA	NA	NA	NA	NA	NA	NA	NA	NA	NA	NA	NA	NA	NA	NA	NA	NA	NA	NA	NA	NA	NA
Ctsc	P97821	5.2	52.376	5.3298	163810	NA	NA	NA	NA	NA	NA	NA	NA	NA	NA	NA	NA	NA	NA	NA	NA	NA	NA	NA	NA	NA	NA	NA	NA	NA	NA	NA	NA	NA	NA	NA	NA	NA	NA	NA	NA	NA	NA	NA	NA	NA	NA	NA	NA
Ctsd	P18242	4.4	44.953	-2	114860000	NA	-0.47349	NA	NA	NA	NA	NA	NA	NA	NA	NA	NA	NA	NA	NA	NA	NA	NA	NA	NA	NA	NA	NA	NA	NA	NA	NA	NA	NA	NA	NA	NA	NA	NA	NA	NA	NA	NA	NA	NA	NA	NA	NA	NA
Ctsg	P28293	11.1	29.095	5.6039	0	NA	NA	NA	NA	NA	NA	NA	NA	NA	NA	NA	NA	NA	NA	NA	NA	NA	NA	NA	NA	NA	NA	NA	NA	NA	NA	NA	NA	NA	NA	NA	NA	NA	NA	NA	NA	NA	NA	NA	NA	NA	NA	NA	NA
Cttn	Q60598	37.7	61.249	293.69	651210000	-0.29297	0.310805	NA	NA	NA	NA	NA	NA	NA	NA	-0.29297	NA	NA	NA	NA	NA	1.9241	NA	NA	NA	NA	NA	NA	NA	NA	NA	NA	NA	NA	NA	NA	NA	NA	NA	NA	NA	NA	NA	NA	NA	NA	NA	NA	NA
Cyb5a	P56395	15.7	15.241	13.293	24941000	NA	NA	NA	NA	NA	NA	NA	NA	NA	NA	NA	NA	NA	NA	NA	NA	NA	NA	NA	NA	NA	NA	NA	NA	NA	NA	NA	NA	NA	NA	NA	NA	NA	NA	NA	NA	NA	NA	NA	NA	NA	NA	NA	NA
Cyc1	Q9D0M3	21.2	35.327	25.435	178930000	1.4178	1.17591	NA	1.24062	NA	NA	2.21869	NA	1.59498	1.20082	1.82782	2.37329	0.741661	1.11696	0.491904	0.505789	0.778965	0.422986	0.35242	NA	-0.28293	0.0813396	NA	-0.29161	-1.90061	-0.314966	-0.142306	NA	-2.13708	-1.4959	NA	-0.327837	NA	1.03351	0.519039	1.0899	0.739762	NA	1.25592	NA	NA	0.465295	0.204391	NA
D10Jhu81e	Q9D172	41.7	28.09	79.899	520490000	1.68776	1.69893	NA	NA	0.369718	NA	NA	NA	1.60079	1.25211	1.53933	2.092	1.96728	2.01714	-2.09616	-2.14701	-2.21679	NA	NA	NA	NA	NA	NA	0.36042	-1.4454	-0.320288	-1.74198	1.55601	1.42369	1.67265	NA	NA	0.0688771	1.39961	1.4598	2.91902	1.91571	NA	NA	NA	NA	NA	NA	NA
Dab2	P98078	3.9	82.311	19.12	3512000	NA	-0.529427	NA	NA	NA	NA	NA	NA	NA	NA	NA	NA	NA	NA	NA	NA	NA	NA	NA	NA	NA	NA	NA	NA	NA	NA	NA	NA	NA	NA	NA	NA	NA	NA	NA	NA	NA	NA	NA	NA	NA	NA	NA	NA
Dars	Q922B2	33.1	57.147	16.439	153340000	0.165301	1.03724	NA	0.267596	-0.947835	0.165301	0.316841	-0.749232	0.533065	0.240253	-0.35801	-0.430276	0.842778	-0.103364	-0.0310319	-0.139474	-0.512596	NA	NA	NA	NA	NA	NA	0.702214	-0.558219	0.552967	-0.482835	-0.939648	-0.98819	-1.10024	NA	-0.145972	-1.41642	0.0832474	-0.023519	0.902344	0.115166	0.748289	-0.0704514	-1.42822	NA	NA	NA	NA
Dbn1	Q9QXS6	32.3	77.286	261.1	376450000	NA	0.068602	NA	NA	NA	NA	NA	NA	NA	NA	NA	NA	NA	NA	NA	NA	NA	NA	NA	NA	NA	NA	NA	NA	NA	NA	NA	NA	NA	NA	NA	NA	NA	NA	NA	NA	NA	NA	NA	NA	NA	NA	NA	NA
Dbnl	Q62418	10.3	48.699	55.421	12073000	0.565207	0.0421245	NA	NA	NA	NA	NA	NA	NA	NA	NA	NA	NA	NA	NA	NA	NA	NA	NA	NA	NA	NA	NA	NA	NA	NA	-0.396346	NA	NA	NA	NA	NA	NA	NA	NA	NA	0.565207	NA	NA	NA	NA	NA	NA	NA
Dcaf7	P61963	13.7	38.926	9.773	12049000	-0.216451	NA	NA	0.593306	-0.216451	0.207393	-0.273204	-0.264928	NA	NA	NA	NA	NA	NA	NA	NA	NA	NA	NA	NA	NA	NA	NA	NA	NA	NA	NA	NA	NA	NA	NA	-0.100747	-1.07725	NA	NA	NA	NA	-0.896657	-0.599724	-0.803796	NA	NA	NA	NA
Dck	P43346	5.8	30.367	2.7688	849820	NA	NA	NA	NA	NA	NA	NA	NA	NA	NA	NA	NA	NA	NA	NA	NA	NA	NA	NA	NA	NA	NA	NA	NA	NA	NA	NA	NA	NA	NA	NA	NA	NA	NA	NA	NA	NA	NA	NA	NA	NA	NA	NA	NA
Dclk1	Q9JLM8	20.6	84.152	70.785	667860000	0.0843364	1.41208	NA	NA	NA	NA	0.0330882	NA	-0.891937	-1.12936	-0.909038	NA	NA	NA	-2.87885	-1.23963	-3.47949	NA	NA	NA	-0.373514	NA	NA	-0.237626	NA	NA	NA	NA	NA	NA	NA	NA	NA	0.0843364	NA	NA	NA	NA	-1.88316	NA	-0.192711	-0.935752	-0.367974	-0.108145
Ddost	O54734	5.9	49.027	3.0741	0	NA	NA	NA	NA	NA	NA	NA	NA	NA	NA	NA	NA	NA	NA	NA	NA	NA	NA	NA	NA	NA	NA	NA	NA	NA	NA	NA	NA	NA	NA	NA	NA	NA	NA	NA	NA	NA	NA	NA	NA	NA	NA	NA	NA
Ddx1	Q91VR5	17.2	82.499	14.96	310640000	-0.0640575	3.10202	-0.319298	NA	NA	NA	NA	NA	NA	NA	NA	NA	NA	NA	NA	NA	NA	-0.48455	-0.327475	-0.51058	1.24531	-1.39844	1.14019	NA	NA	NA	NA	NA	NA	NA	-0.0640575	NA	NA	NA	NA	NA	NA	NA	NA	NA	-0.689893	-0.774774	NA	NA
Ddx17	Q501J6	28.6	72.399	175.09	161360000	0.226823	1.15504	0.454492	NA	NA	NA	NA	NA	0.128029	0.0173518	0.325617	NA	NA	NA	0.821629	0.0663992	0.464355	0.052555	NA	NA	-0.293359	NA	NA	NA	NA	NA	NA	NA	NA	NA	-0.352805	NA	NA	NA	NA	NA	NA	NA	NA	NA	NA	NA	NA	NA
Ddx18	Q8K363	27.6	74.18	17.42	41323000	0.442758	NA	NA	NA	NA	NA	NA	NA	-0.442379	0.316377	-1.69437	NA	NA	NA	-0.348188	1.57197	-1.04118	0.442758	NA	NA	-0.0720429	NA	NA	NA	NA	NA	NA	NA	NA	NA	NA	NA	NA	NA	NA	NA	NA	NA	NA	NA	NA	0.942683	-0.233312	NA
Ddx20	Q9JJY4	5.5	91.709	4.0707	0	NA	NA	NA	NA	NA	NA	NA	NA	NA	NA	NA	NA	NA	NA	NA	NA	NA	NA	NA	NA	NA	NA	NA	NA	NA	NA	NA	NA	NA	NA	NA	NA	NA	NA	NA	NA	NA	NA	NA	NA	NA	NA	NA	NA
Ddx21	Q9JIK5	38.5	93.55	110.64	1153800000	0.354975	0.399382	0.264356	-0.168058	0.0601858	0.0127832	-0.0373992	0.22033	0.0363275	0.0200577	-0.458584	-0.125478	0.0522768	-0.107757	0.40719	0.0727232	0.429536	0.393526	0.00028851	0.221444	-0.369539	-0.676803	0.090447	0.654619	-0.0417141	0.744419	-0.276241	-0.0158117	0.0855606	-0.0547069	-0.015345	-0.54017	-0.243574	-0.0888223	-0.0761586	0.63143	0.194465	-0.387959	-0.352897	0.0315364	0.522056	NA	0.187894	-0.388299
Ddx39a	Q8VDW0	15.9	49.067	8.3099	7760300	1.26915	NA	NA	1.52707	NA	NA	-3.66988	NA	1.26915	0.299714	NA	NA	NA	1.70443	-0.588118	-1.70172	NA	NA	NA	NA	NA	NA	NA	NA	NA	NA	NA	NA	NA	NA	NA	0.00690837	NA	NA	NA	NA	NA	NA	-4.24761	NA	NA	NA	NA	NA
Ddx3x	Q62167	48.9	73.101	323.31	6140000000	-0.0480393	0.746657	-0.0818122	-0.186607	-0.222128	-0.247937	-0.254737	-0.0158992	-0.233939	-0.386902	0.155102	0.896078	-0.0224783	-0.06924	-0.554549	-0.402893	-0.0309877	-0.170751	-0.794382	-0.306109	-0.390907	-0.772949	-0.734611	0.399991	-1.2715	-0.073287	-0.0843185	-1.0095	-0.590223	-0.484631	-0.0037125	-0.0728621	-0.0771171	-0.718379	-0.574713	0.0549179	0.0654344	0.178364	-0.095512	-0.0480393	-0.316744	-0.485479	-0.411886	-0.873952
Ddx3y	Q62095	34.3	73.427	3.4568	599200000	0.857934	1.58347	NA	1.0743	1.80694	NA	NA	NA	-0.965953	-1.49216	-0.978492	-1.80118	NA	-2.08009	1.78894	0.925088	1.70819	NA	NA	-0.986359	NA	NA	0.950767	NA	NA	NA	NA	0.725785	NA	0.990084	NA	-0.543972	-0.139617	NA	NA	NA	NA	NA	NA	NA	NA	NA	NA	NA
Ddx46	Q569Z5	6.6	117.45	18.895	8314700	0.45586	NA	NA	NA	NA	NA	NA	NA	NA	NA	NA	-0.169517	-0.160879	0.415542	NA	NA	NA	NA	NA	NA	NA	NA	NA	NA	NA	NA	NA	0.87074	0.329755	0.45586	NA	NA	NA	NA	NA	NA	NA	NA	NA	NA	NA	NA	NA	NA
Ddx5	Q61656	48.5	69.289	174.94	12000000000	0.261933	0.53824	-0.132072	0.0769695	0.0867838	0	0.0017302	0.0968016	-0.129702	-0.0730442	-0.0344854	-0.0749728	-0.0998809	-0.0599761	0.17031	0.252052	0.371726	0.206893	-0.0108174	0.0915306	-0.293359	-0.367862	-0.240623	0.783918	-0.0296911	0.553557	-0.1794	0.0071955	0.102994	0.0182069	-0.282018	-0.381987	-0.377744	-0.00229571	-0.177621	0.28155	-0.0274838	-0.378063	-0.455534	-0.33661	0.363788	0.233397	0.185867	-0.423971
Ddx58	Q6Q899	12.6	105.97	21.558	16676000	NA	1.33159	NA	NA	NA	NA	NA	NA	NA	NA	NA	NA	NA	NA	NA	NA	NA	NA	NA	NA	NA	NA	NA	NA	NA	NA	NA	NA	NA	NA	NA	NA	NA	NA	NA	NA	NA	NA	NA	NA	NA	NA	NA	NA
Dek	Q7TNV0	41.3	43.158	108.02	276210000	0.545178	0.122739	-0.217256	-0.0461463	-0.128787	-0.445971	-0.360138	-0.335044	-0.90018	-0.0188634	-0.567917	NA	NA	NA	-1.45364	-0.577918	-0.816063	0.243791	NA	NA	-0.651632	NA	NA	0.0508847	-0.164933	0.15095	NA	NA	NA	NA	-0.0139168	0.503756	0.0402612	0.545178	-0.000865877	0.832201	NA	-0.0241791	0.123666	-0.166729	NA	NA	NA	NA
Dhcr24	Q8VCH6	6	60.112	3.1606	1124400	1.60343	NA	NA	NA	NA	NA	NA	NA	NA	NA	NA	NA	1.50767	1.6992	NA	NA	NA	NA	NA	NA	NA	NA	NA	NA	NA	NA	NA	NA	0.016211	0.222681	NA	NA	NA	NA	NA	NA	NA	NA	NA	NA	NA	NA	NA	NA
Dhx15	O35286	16.1	91.006	17.978	165200000	0.715806	0.243303	NA	-0.302902	NA	-0.506189	-0.245437	0.211386	NA	NA	NA	NA	NA	NA	NA	NA	NA	NA	NA	NA	NA	NA	NA	0.623305	-0.284212	0.687956	-0.226071	NA	NA	NA	NA	0.177089	NA	-0.0571215	-0.801833	0.691445	0.239276	-0.496733	0.77197	0.0705267	0.715806	1.79211	0.301002	0.103263
Dhx9	O70133	17.2	149.47	131.08	228700000	0.828187	-0.0890678	0.209516	0.368824	0.294665	-0.122162	-0.0800422	-0.0262638	0.413594	NA	0.668028	NA	NA	0.726134	1.0504	NA	0.698307	0.760349	NA	NA	0.042084	NA	NA	NA	-0.262815	0.477988	-0.100964	NA	NA	-1.07975	0.0411028	-0.157077	-0.0250302	NA	-1.09028	0.160275	0.297133	0.113167	-0.304701	-0.302262	0.806695	NA	0.849679	-0.435378
Dkc1	Q9ESX5	12.2	57.401	17.48	8821700	NA	0.245617	NA	NA	NA	NA	NA	NA	NA	NA	NA	NA	NA	NA	NA	NA	NA	NA	NA	NA	NA	NA	NA	NA	NA	NA	NA	NA	NA	NA	NA	NA	NA	NA	NA	NA	NA	NA	NA	NA	NA	NA	NA	NA
Dlg1	Q811D0	2.9	100.12	3.0157	0	NA	NA	NA	NA	NA	NA	NA	NA	NA	NA	NA	NA	NA	NA	NA	NA	NA	NA	NA	NA	NA	NA	NA	NA	NA	NA	NA	NA	NA	NA	NA	NA	NA	NA	NA	NA	NA	NA	NA	NA	NA	NA	NA	NA
Dnaja1	P63037	21.7	44.868	9.7171	399970000	0.418077	0.490098	0.0152121	0.0551957	0.381283	-0.0676818	0.137766	0.381616	-0.421438	0.905043	-0.140285	0.908659	0.435095	NA	-1.47995	-0.340532	-0.306448	NA	0.0847446	0.0517201	NA	-0.0547669	-0.3119	0.188654	-0.758501	0.223793	-0.139951	-0.527866	-0.804955	NA	-0.197699	-0.0307519	-0.0638615	-0.331409	0.715278	0.55817	0.277985	-0.096283	-0.0529249	0.245009	0.123136	-0.193833	0.110764	-0.0751704
Dnaja2	Q9QYJ0	10	45.745	2.9295	22174000	1.55144	NA	NA	0.76774	NA	NA	NA	NA	NA	NA	-0.0124899	NA	NA	0.988703	NA	NA	0.615228	NA	NA	NA	NA	NA	NA	NA	NA	NA	NA	NA	NA	-0.439892	NA	1.55144	NA	NA	NA	NA	NA	NA	NA	NA	NA	-0.371646	NA	NA
Dnajc2	P54103	15.5	71.721	22.273	6912300	-0.234958	NA	NA	NA	NA	NA	NA	NA	-0.234958	-0.196657	-0.761482	NA	NA	NA	0.857503	0.456701	0.418028	NA	NA	NA	NA	NA	NA	NA	NA	NA	NA	NA	NA	NA	NA	NA	NA	NA	NA	NA	NA	NA	NA	NA	NA	NA	NA	NA
Dnmt1	P13864	22.6	183.19	85.57	995090000	0.623399	0.585924	NA	NA	NA	0.205142	-0.103705	NA	-0.820107	-0.59379	0.272382	-0.0503381	0.145221	0.125651	-0.295394	-0.222986	0.324119	0.390448	0.323082	0.482539	0.528371	0.690462	0.704695	0.749234	0.0220482	0.869871	-0.364255	-0.0936635	0.10541	0.191563	NA	NA	NA	0.102994	-0.106669	0.335826	0.198997	0.348346	0.0955869	NA	0.710261	-1.31362	0.44297	0.965987
Dnph1	Q80VJ3	8.1	18.977	2.7483	3406200	0.210514	0.957617	NA	NA	NA	NA	NA	NA	NA	-0.277551	NA	NA	0.986083	-1.29775	NA	NA	NA	NA	NA	NA	NA	NA	NA	NA	NA	NA	NA	NA	0.210514	NA	NA	NA	NA	NA	NA	NA	NA	NA	NA	NA	NA	NA	NA	NA
Dock2	Q8C3J5	19.1	211.7	57.32	71629000	0.805663	NA	1.39857	NA	1.8828	1.81791	NA	NA	0.171079	0.0831112	0.212756	NA	NA	NA	0.472696	0.560226	0.690909	NA	NA	NA	NA	NA	NA	NA	NA	NA	NA	NA	NA	NA	0.343919	NA	0.494364	NA	NA	NA	NA	-0.6623	NA	NA	NA	NA	NA	NA
Dock7	Q8R1A4	27.9	241.44	323.31	1122800000	0.0544821	0.619494	NA	NA	NA	-0.0626405	NA	0.0554733	NA	NA	NA	NA	NA	-0.265032	NA	NA	NA	NA	NA	NA	NA	NA	NA	NA	-0.23121	NA	-0.132894	NA	NA	-0.119573	NA	NA	NA	NA	-0.114582	NA	0.223546	-1.0488	NA	-0.533096	NA	NA	NA	NA
Dock8	Q8C147	29	238.98	323.31	6020400000	0.0528332	0.0392518	0.0528332	0.064469	-0.0366147	0.245861	0.0139267	0.0882773	-0.674245	0.623305	-0.612902	NA	NA	NA	-1.92967	-0.703478	-1.26628	-0.477141	-0.521722	-0.104155	-0.316384	-1.01905	-1.05406	-0.814945	-1.77403	-0.125699	0.0146409	NA	NA	NA	-1.17524	-0.912646	-1.19377	-0.927441	-0.0802862	-0.402092	-0.465102	-1.11154	-1.0693	-1.11819	-0.16217	-0.297786	-0.0123299	-0.389413
Dock9	Q8BIK4	0.5	235.31	-2	0	NA	NA	NA	NA	NA	NA	NA	NA	NA	NA	NA	NA	NA	NA	NA	NA	NA	NA	NA	NA	NA	NA	NA	NA	NA	NA	NA	NA	NA	NA	NA	NA	NA	NA	NA	NA	NA	NA	NA	NA	NA	NA	NA	NA
Dpm1	O70152	38.1	29.174	48.407	49864000	0.702392	NA	0.161436	-0.233702	0.125651	0.0612923	0.888539	0.277747	NA	NA	NA	NA	NA	NA	NA	NA	NA	NA	NA	NA	NA	NA	NA	NA	-0.599834	NA	NA	NA	NA	NA	0.344488	-0.19164	0.0684645	NA	0.377957	NA	NA	0.317188	0.100036	0.129349	NA	0.702392	NA	NA
Drg1	P32233	7.9	40.512	2.6671	0	NA	NA	NA	NA	NA	NA	NA	NA	NA	NA	NA	NA	NA	NA	NA	NA	NA	NA	NA	NA	NA	NA	NA	NA	NA	NA	NA	NA	NA	NA	NA	NA	NA	NA	NA	NA	NA	NA	NA	NA	NA	NA	NA	NA
Dsg1a	Q61495	3.7	114.6	15.077	562950000	NA	-2.79196	NA	NA	NA	NA	NA	NA	NA	NA	NA	NA	NA	NA	NA	NA	NA	NA	NA	NA	NA	NA	NA	NA	NA	NA	NA	NA	NA	NA	NA	NA	NA	NA	NA	NA	NA	NA	NA	NA	NA	NA	NA	NA
Dsp	E9Q557	32.7	332.91	323.31	20500000000	-0.160884	-0.659609	-2.64088	-3.74497	-2.06582	-2.75312	-1.63178	-3.48786	NA	-4.22413	NA	-1.65349	NA	NA	NA	-1.8291	NA	-2.25849	-3.871	-2.76592	-3.48697	-0.72311	NA	-2.55199	-2.9837	-2.14197	NA	-2.94909	NA	NA	-2.04937	-2.84674	-1.52359	-1.60402	-2.6206	-1.90514	NA	-2.43168	-1.76955	-2.48819	-1.83898	NA	-1.23294	-0.135966
Dst	Q91ZU6	3.1	834.21	32.981	119670000	NA	4.79504	NA	NA	NA	NA	NA	NA	NA	NA	NA	NA	NA	NA	NA	NA	NA	NA	NA	NA	NA	NA	NA	NA	NA	NA	NA	NA	NA	NA	NA	NA	NA	NA	NA	NA	NA	NA	NA	NA	NA	NA	NA	NA
Dstn	Q9R0P5	49.7	18.521	40.201	716600000	1.66726	-0.202987	1.20458	NA	NA	NA	NA	NA	-0.568473	NA	-0.402512	NA	NA	NA	-2.39365	NA	-2.30386	NA	NA	NA	NA	NA	NA	NA	NA	NA	NA	NA	NA	NA	1.66726	NA	NA	NA	NA	NA	NA	NA	NA	NA	NA	NA	NA	NA
Dtx3l	Q3UIR3	7.6	83.043	7.5939	697800	NA	NA	NA	NA	NA	NA	NA	NA	NA	NA	NA	NA	NA	NA	NA	NA	NA	NA	NA	NA	NA	NA	NA	NA	NA	NA	NA	NA	NA	NA	NA	NA	NA	NA	NA	NA	NA	NA	NA	NA	NA	NA	NA	NA
Dync1h1	Q9JHU4	0.9	532.04	9.5686	8643000	0.35452	0.198997	NA	1.01307	-0.423584	0.0395596	0.66948	NA	NA	NA	NA	NA	NA	NA	NA	NA	NA	NA	NA	NA	NA	NA	NA	NA	NA	NA	NA	NA	NA	NA	NA	0.153027	-0.263716	NA	NA	NA	NA	-0.16942	-0.368086	NA	NA	NA	NA	NA
Dynll1	P63168	27	10.366	5.2875	201210000	0.285948	0.579312	0.164271	0.345964	-0.320414	-0.261137	-0.118602	NA	NA	NA	NA	NA	NA	NA	NA	NA	NA	NA	-0.33428	0.402722	NA	-0.753531	-0.0967149	-0.934428	NA	-0.424029	NA	NA	NA	NA	-0.701412	0.312433	-0.134382	0.107018	NA	0.464877	NA	-0.391588	-0.209128	NA	NA	NA	NA	NA
Dyrk1a	Q61214	4.3	85.493	4.8219	7099900	0.110096	NA	-0.1176	0.479127	-0.984931	NA	-0.187954	NA	NA	NA	NA	NA	NA	NA	NA	NA	NA	NA	NA	NA	NA	NA	NA	NA	NA	-0.205447	NA	NA	NA	NA	-0.00536235	0.653427	-0.505881	NA	NA	0.110096	NA	NA	-0.222835	NA	NA	NA	NA	NA
Echs1	Q8BH95	41.4	31.474	119.4	545200000	0.418676	-0.10628	-0.0246633	0.0970714	0.0817487	0.0457225	0.187894	-0.0117625	NA	NA	NA	NA	NA	NA	NA	NA	NA	NA	0.0094905	NA	NA	0.55159	NA	-0.413365	NA	-0.565887	-0.344758	NA	NA	NA	-0.0906954	-0.0315479	-0.128472	-0.633211	NA	0.0551957	-0.117975	-0.0842726	-0.0749728	0	NA	NA	-0.0388657	NA
Ecm29	Q6PDI5	9.6	203.7	18.518	6047000	1.30685	NA	NA	NA	NA	NA	NA	1.30685	NA	NA	NA	NA	NA	NA	NA	NA	NA	NA	NA	NA	NA	NA	NA	NA	NA	NA	NA	NA	NA	NA	NA	NA	NA	NA	NA	NA	NA	NA	NA	-1.06019	NA	NA	NA	NA
Eef1a1	P10126	51.3	50.113	319.85	93300000000	0.316822	0.422925	0.176067	0.19497	0.264476	0.082975	0.214249	0.190804	-0.023607	0.14952	0.000865357	0.216486	0.317188	0.293488	-2.05553	-1.79431	-1.99194	0.0399806	-0.11182	0.0200577	0.222681	0.0632268	0.0777899	-0.187428	-1.62353	-0.272594	-0.716884	-1.86965	-1.77009	-1.74589	-0.110355	-0.139077	-0.122601	0.131589	0.19131	0.885262	0.442333	-0.0946645	-0.0356088	-0.0375176	0.0701145	0.0186342	0.0371713	0.159242
Eef1b	O70251	19.6	24.693	40.783	122150000	1.39237	3.11352	0.0130691	0.0485152	-0.605047	-0.465719	NA	-0.364218	NA	NA	NA	NA	NA	NA	NA	NA	NA	1.39237	NA	NA	0.91311	NA	NA	NA	NA	NA	NA	NA	NA	NA	-0.161201	0.573181	-0.52639	NA	NA	NA	NA	-0.151362	NA	-0.315235	0.761881	0.970412	NA	0.856787
Eef1d	P57776	24.9	31.293	6.7596	19532000	0.258941	NA	NA	-0.723896	NA	-0.869834	0.271067	-0.428081	NA	NA	NA	NA	NA	NA	NA	NA	NA	NA	NA	NA	NA	NA	NA	-0.0467273	NA	NA	NA	NA	NA	NA	0.501719	-0.520542	NA	0.258941	NA	NA	NA	-0.304398	0.450485	-0.0916021	NA	NA	NA	NA
Eef1g	Q9D8N0	22	50.06	30.613	463490000	0.220137	1.26448	0.460376	0.400101	0.149259	0.0563061	-0.00482667	-0.209128	0.291014	NA	0.843502	-0.297715	NA	0.374288	NA	NA	NA	-0.162573	-0.322253	NA	-0.06124	0.799087	NA	-0.294756	-1.69488	-0.289475	-0.339035	NA	NA	NA	0.0959919	0.232661	0.196733	-0.508137	-0.407038	-0.0866452	-0.102961	0.0156403	0.0496308	-0.335863	0.0311128	-0.868858	-0.469829	0.15069
Eef2	P58252	43.7	95.313	323.31	16500000000	0.408476	0.109436	-0.0259406	-0.0165996	0.00604663	-0.0164536	0.00230647	-0.0280132	-0.411598	-0.299951	-0.328815	-0.160137	-0.346701	-0.481223	-2.29669	-2.46729	-2.46164	-0.139617	-0.410083	-0.310343	0.0271541	-0.239549	-0.178371	-0.554888	-2.20963	-0.43491	-0.906494	-2.77616	-2.39396	-2.68297	-0.278269	-0.286111	-0.40276	0.557288	-0.101954	0.812539	0.259664	-0.362473	-0.313101	-0.317481	-0.319244	-0.52533	-0.287994	-0.179678
Efr3a	Q8BG67	15.1	92.612	17.528	12242000	0.618896	NA	0.49917	0.553557	-0.733963	0.641823	NA	-0.0488748	NA	NA	-0.727165	NA	NA	NA	NA	NA	-1.11191	NA	NA	NA	NA	NA	NA	NA	NA	NA	NA	NA	NA	NA	0.612022	1.07546	-0.0187757	NA	NA	NA	NA	0.572696	1.51349	0.618896	NA	NA	NA	NA
Eftud2	O08810	10.4	109.36	9.2163	25263000	0.637883	0.258217	NA	NA	NA	NA	NA	NA	NA	-0.898538	0.303693	NA	0.0729976	NA	NA	0.229342	0.0197731	NA	NA	NA	NA	NA	NA	0.657731	NA	NA	-0.298584	NA	-0.073454	NA	NA	NA	NA	0.911193	NA	NA	0.364572	NA	NA	NA	NA	NA	NA	NA
Eif2ak2	Q03963	5.2	58.279	6.014	0	NA	NA	NA	NA	NA	NA	NA	NA	NA	NA	NA	NA	NA	NA	NA	NA	NA	NA	NA	NA	NA	NA	NA	NA	NA	NA	NA	NA	NA	NA	NA	NA	NA	NA	NA	NA	NA	NA	NA	NA	NA	NA	NA	NA
Eif2s1	Q6ZWX6	60.3	36.108	161.13	975270000	0.411967	0.875151	0.152119	0.201508	0.355918	-0.0458186	0.280719	-0.341263	-0.0104831	-0.369203	-0.404153	-0.144728	-0.205447	-0.108783	0.213129	0.286408	0.414569	0.0601858	0.710173	NA	0.125122	-0.125384	NA	1.1281	-0.180757	0.761115	-0.316025	0.145612	0.0152121	-0.0141353	-0.547826	-0.625734	-0.51412	0.260387	-0.352695	0.731357	0.192068	-0.475896	-0.339692	-1.36416	NA	-0.478005	-0.0459526	NA
Eif2s2	Q99L45	39.3	38.092	172.27	1179900000	0.368083	0.334797	0.388465	-0.234601	0.272859	-0.168252	0.0270125	-0.0188342	-0.105209	-0.316438	-0.0933864	0.139993	-0.00636187	-0.0980731	0.580338	0.612211	0.414677	NA	-0.0859713	NA	NA	-0.754991	NA	1.41208	-0.105566	0.841732	-0.324238	0.169797	0.200881	0.198117	-0.0507714	-0.860635	-0.374131	-0.137394	-0.215061	0.697774	0.160662	-1.07282	-0.509656	-0.620135	NA	NA	-0.940312	NA
Eif2s3x	Q9Z0N1	36.9	51.065	121.46	1565600000	0.654422	0.337197	0.474047	0.217851	0.332507	-0.111103	0.0271541	-0.0969309	-0.104325	-0.429887	-0.23686	-0.164706	-0.195087	-0.0673643	0.47176	0.209641	0.258217	NA	NA	-0.404611	NA	NA	-0.940312	1.08726	-0.287167	0.981707	-0.209078	0.119024	0.365133	0.0353424	-0.691593	-0.757111	-0.902875	0.619366	-0.307537	0.795434	0.689478	-1.12999	-0.493703	-1.0349	-0.154153	-0.509758	-0.332535	-0.478326
Eif3b	Q8JZQ9	8.8	91.369	14.105	26175000	-0.154405	0.161436	NA	NA	NA	NA	NA	NA	NA	NA	NA	NA	NA	NA	NA	NA	NA	NA	NA	NA	NA	NA	NA	0.0485152	-0.399235	0.118758	-0.357326	NA	NA	NA	NA	NA	NA	-0.170751	-0.16942	0.283092	-0.240946	NA	NA	NA	NA	NA	NA	NA
Eif3e	P60229	11.5	52.22	4.3019	1484700	1.55552	2.79489	NA	NA	NA	NA	NA	NA	NA	NA	NA	NA	NA	1.55552	NA	NA	NA	NA	NA	NA	NA	NA	NA	NA	NA	NA	NA	NA	NA	NA	NA	NA	NA	NA	NA	NA	NA	NA	NA	NA	NA	NA	NA	NA
Eif3i	Q9QZD9	12	36.46	3.1754	0	NA	NA	NA	NA	NA	NA	NA	NA	NA	NA	NA	NA	NA	NA	NA	NA	NA	NA	NA	NA	NA	NA	NA	NA	NA	NA	NA	NA	NA	NA	NA	NA	NA	NA	NA	NA	NA	NA	NA	NA	NA	NA	NA	NA
Eif3m	Q99JX4	3.5	42.516	2.7012	0	NA	NA	NA	NA	NA	NA	NA	NA	NA	NA	NA	NA	NA	NA	NA	NA	NA	NA	NA	NA	NA	NA	NA	NA	NA	NA	NA	NA	NA	NA	NA	NA	NA	NA	NA	NA	NA	NA	NA	NA	NA	NA	NA	NA
Eif4a1	P60843	57.1	46.153	323.31	5496100000	0.886793	1.62452	0.743386	0.707171	0.863621	0.738206	0.772984	0.650948	0.933648	1.55065	0.909965	2.02963	2.30658	2.01589	-1.72133	-0.235994	-0.75938	0.030548	-0.00283046	0.0606008	0.0721744	0.105276	0.144046	-0.486934	-1.18338	-0.10118	-0.102202	-1.56537	-1.3833	-1.05266	0.228726	0.0265876	0.181802	-0.0966377	-0.113161	0.0908534	-0.00187672	0.0472592	0.169797	0.144699	0.116232	-0.0947723	0.0931545	0.132116
Eif4a3	Q91VC3	36.3	46.839	42.991	117050000	0.97181	0.220578	0.549521	0.191942	0.363564	-0.0225076	-0.18449	1.16279	NA	NA	NA	NA	NA	NA	NA	NA	NA	NA	NA	NA	NA	NA	NA	NA	NA	NA	NA	NA	NA	NA	0.783163	0.0897693	1.03612	NA	NA	NA	NA	0.97181	0.841571	1.55326	NA	NA	NA	NA
Eif4b	Q8BGD9	7.5	68.839	3.4663	6242100	NA	-0.389319	NA	NA	NA	NA	NA	NA	NA	NA	NA	NA	NA	NA	NA	NA	NA	NA	NA	NA	NA	NA	NA	NA	NA	NA	NA	NA	NA	NA	NA	NA	NA	NA	NA	NA	NA	NA	NA	NA	NA	NA	NA	NA
Eif4g1	Q6NZJ6	1.7	176.07	3.8623	0	NA	NA	NA	NA	NA	NA	NA	NA	NA	NA	NA	NA	NA	NA	NA	NA	NA	NA	NA	NA	NA	NA	NA	NA	NA	NA	NA	NA	NA	NA	NA	NA	NA	NA	NA	NA	NA	NA	NA	NA	NA	NA	NA	NA
Eif5a	P63242	44.8	16.832	20.715	2370800000	-0.00929532	0.0075432	0.00877371	-0.147506	0.0866479	-0.230398	-0.0197845	-0.0759609	-0.408033	-0.36924	-0.201278	-0.189483	-0.036082	-0.428352	-0.940479	-1.58684	-0.515377	-0.227472	-0.280405	-0.669786	0.010923	-0.383887	-0.467134	-0.313674	-1.72071	-0.332317	-0.804526	-2.64034	-2.67227	-2.74294	-0.150833	-0.412174	-0.311918	-0.199139	-0.0353722	0.584097	0.0167815	-0.191607	-0.339911	-0.281842	-0.143054	0.242694	-0.188397	-0.188052
Eif5b	Q05D44	29	137.61	75.268	377150000	0.499986	1.26237	NA	-0.15547	NA	NA	NA	NA	-0.600096	-0.391607	-0.40947	-0.288329	-0.00392948	-0.259651	-0.698927	-0.352161	0.00963382	NA	NA	0.302524	NA	NA	-0.186475	1.20527	-0.165062	0.77947	-0.254031	0.499986	1.013	-0.0499945	NA	-0.287695	NA	0.325271	-0.393141	0.740798	0.28155	NA	NA	NA	NA	NA	-0.249205	NA
Eif6	O55135	26.9	26.511	20.67	173400000	0.303666	-0.0571239	0.338453	NA	NA	0.157044	-0.298921	-0.357437	-0.150289	-0.363624	0.0739573	-0.476157	-0.417405	-0.0100036	0.707348	-0.112085	-0.281719	NA	NA	NA	NA	NA	NA	0.5889	-0.243284	0.427606	-0.287589	-0.301088	-0.717714	-0.420858	-0.925275	NA	NA	0.617016	-0.21327	0.688673	-0.00968406	-0.239311	-0.768224	-0.560239	NA	-1.00999	NA	NA
Elavl1	P70372	10.7	36.169	9.4739	209330000	1.20733	0.227987	NA	NA	NA	NA	NA	NA	NA	NA	NA	NA	NA	NA	NA	NA	NA	1.20733	NA	NA	0.381173	NA	NA	NA	NA	NA	NA	NA	NA	NA	NA	NA	NA	NA	NA	NA	NA	NA	NA	NA	NA	NA	0.605779	NA
Elmo1	Q8BPU7	5.6	83.935	4.4473	55177000	NA	0.70115	NA	NA	NA	NA	NA	NA	NA	NA	NA	NA	NA	NA	NA	NA	NA	NA	NA	NA	NA	NA	NA	NA	NA	NA	NA	NA	NA	NA	NA	NA	NA	NA	NA	NA	NA	NA	NA	NA	NA	NA	NA	NA
Emilin2	Q8K482	2	117.31	3.439	7298400	2.31641	NA	-0.54494	NA	-0.182508	NA	-0.639467	-0.892607	NA	NA	NA	NA	NA	NA	NA	NA	NA	NA	NA	NA	NA	NA	NA	NA	NA	2.31641	NA	NA	NA	NA	-0.598785	NA	-0.322595	NA	NA	-0.889717	NA	NA	-0.885926	-1.23688	NA	NA	NA	NA
Eno1	P17182	63.6	47.14	323.31	21800000000	0.141488	0.222015	0.136585	0.0515809	0.0630887	0.0462815	0.138159	0.0382957	0.0529723	0.129876	-0.0307077	0.0712135	0.58323	0.203765	-2.38926	-2.14995	-1.99257	-0.00885642	-0.162977	0.0122111	0.265077	0.067914	0.0583858	-0.0704211	-1.36688	-0.0284987	-0.11602	-3.30059	-3.04764	-2.67779	-0.00534787	-0.106809	-0.103054	-0.464066	0.214374	0.270828	0.068602	-0.0944026	-0.0182496	-0.0324625	-0.0843032	-0.090296	-0.0273809	0.0246034
Eppk1	Q8R0W0	21.1	723.3	59.745	1352900000	0.00850505	0.581207	NA	NA	NA	NA	NA	NA	NA	NA	NA	NA	NA	NA	NA	NA	NA	-0.128472	NA	NA	0.145482	NA	NA	NA	NA	NA	NA	NA	NA	NA	NA	NA	NA	NA	NA	NA	NA	NA	NA	NA	NA	NA	NA	NA
Eprs	Q8CGC7	25	170.08	81.542	664660000	1.64713	0.458577	0.364797	0.562377	0.0951818	2.01475	0.608431	0.305095	0.443819	0.409472	0.131458	-0.373645	0.164915	0.111833	-0.678972	-0.396479	-0.387185	0.267596	-0.0396959	0.497944	0.237564	0.478299	0.520246	0.80892	-0.629858	0.473943	-0.495186	-1.22267	-0.518887	-0.764224	0.195977	0.160662	-0.0439731	0.527871	0.103934	1.17409	0.680774	1.64713	2.52266	-0.694018	NA	NA	0.504976	NA
Eps8	Q08509	4.8	91.736	6.5991	859400	NA	0.986156	NA	NA	NA	NA	NA	NA	NA	NA	NA	NA	NA	NA	NA	NA	NA	NA	NA	NA	NA	NA	NA	NA	NA	NA	NA	NA	NA	NA	NA	NA	NA	NA	NA	NA	NA	NA	NA	NA	NA	NA	NA	NA
Epx	P49290	19.3	81.379	29.262	57281000	-1.93583	NA	NA	NA	NA	NA	NA	NA	-1.93583	-2.63523	-0.831563	NA	NA	NA	1.08134	0.271904	1.81983	NA	NA	NA	NA	NA	NA	NA	NA	NA	NA	NA	NA	NA	NA	NA	NA	NA	NA	NA	NA	NA	NA	NA	NA	NA	NA	NA
Erap1	Q9EQH2	1	106.6	-2	0	NA	NA	NA	NA	NA	NA	NA	NA	NA	NA	NA	NA	NA	NA	NA	NA	NA	NA	NA	NA	NA	NA	NA	NA	NA	NA	NA	NA	NA	NA	NA	NA	NA	NA	NA	NA	NA	NA	NA	NA	NA	NA	NA	NA
Erc1	Q99MI1	10.9	128.33	11.486	31980000	NA	0.557582	NA	NA	NA	NA	NA	NA	NA	NA	NA	NA	NA	NA	NA	NA	NA	NA	NA	NA	NA	NA	NA	NA	NA	NA	NA	NA	NA	NA	NA	NA	NA	NA	NA	NA	NA	NA	NA	NA	NA	NA	NA	NA
Erh	P84089	37.5	12.259	121.76	1128100000	0.546561	1.1056	-0.434052	0.0769695	-0.0865686	-0.293465	0.018919	-0.580763	0.404685	0.528771	0.240864	-0.182279	0.0170667	0.471239	-0.171758	-0.805661	-0.586926	0.375067	0.810731	0.390338	-0.193734	-0.113707	-0.275699	NA	0.218843	NA	NA	0.478299	0.448901	0.824646	0.785258	0.467488	0.546561	NA	-0.0287195	NA	NA	0.522458	1.00403	0.275126	0.619272	0.341303	0.374956	-0.117521
Eri1	Q7TMF2	22	39.493	35.049	140640000	0.320773	NA	0.705049	NA	0.630219	NA	NA	NA	0.0159257	-0.746253	-0.370303	-0.0890525	-0.349897	-0.14725	0.14274	0.206393	0.447209	NA	NA	NA	NA	NA	NA	1.41278	0.0603241	NA	-0.301693	-0.0394142	0.432104	-0.151314	-0.321099	NA	-0.823192	0.320773	-0.414537	NA	0.585155	NA	NA	NA	NA	NA	-0.57366	NA
Ero1l	Q8R180	12.5	54.084	8.0488	30898000	1.93071	-0.208428	NA	NA	NA	NA	NA	NA	NA	NA	NA	NA	NA	NA	NA	NA	NA	NA	NA	NA	NA	NA	NA	0.385818	-0.848713	NA	NA	NA	NA	NA	NA	NA	NA	2.11683	1.74459	NA	NA	NA	NA	NA	NA	NA	NA	NA
Esd	Q9R0P3	15.6	31.319	7.0307	13990000	-0.571364	1.14281	NA	NA	NA	NA	NA	NA	NA	NA	NA	NA	NA	NA	NA	NA	NA	NA	NA	NA	NA	NA	NA	NA	NA	NA	-0.571364	NA	NA	NA	NA	NA	NA	NA	NA	NA	-1.1322	NA	NA	NA	NA	NA	NA	NA
Esyt1	Q3U7R1	7.3	121.55	6.6227	17261000	0.18922	NA	0.299714	NA	0.185867	NA	0.157561	0.192573	NA	NA	NA	NA	NA	NA	NA	NA	NA	NA	NA	NA	NA	NA	NA	NA	NA	NA	NA	NA	NA	NA	0.215865	NA	-0.373776	NA	NA	NA	NA	NA	-0.129402	-0.246276	NA	NA	NA	NA
Ewsr1	Q61545	9.9	68.461	20.302	79140000	0.731962	0.923892	NA	NA	NA	NA	NA	NA	-0.895207	NA	NA	NA	NA	NA	-0.804703	NA	NA	NA	NA	NA	NA	NA	NA	1.78379	-1.71132	1.19118	0.27274	NA	NA	NA	NA	NA	NA	-0.937547	-1.88385	-0.127746	0.170438	NA	NA	NA	NA	NA	NA	NA
Exoc4	O35382	1.6	110.54	-2	0	NA	NA	NA	NA	NA	NA	NA	NA	NA	NA	NA	NA	NA	NA	NA	NA	NA	NA	NA	NA	NA	NA	NA	NA	NA	NA	NA	NA	NA	NA	NA	NA	NA	NA	NA	NA	NA	NA	NA	NA	NA	NA	NA	NA
Exosc10	P56960	8.1	100.94	5.1266	2052000	0.107152	NA	NA	NA	NA	NA	NA	NA	NA	NA	NA	-0.0453868	NA	NA	NA	NA	NA	NA	NA	NA	NA	NA	NA	NA	NA	NA	NA	0.107152	NA	NA	NA	NA	NA	NA	NA	NA	NA	NA	NA	NA	NA	NA	NA	NA
Exosc2	Q8VBV3	5.5	32.631	2.5447	0	NA	NA	NA	NA	NA	NA	NA	NA	NA	NA	NA	NA	NA	NA	NA	NA	NA	NA	NA	NA	NA	NA	NA	NA	NA	NA	NA	NA	NA	NA	NA	NA	NA	NA	NA	NA	NA	NA	NA	NA	NA	NA	NA	NA
Exosc3	Q7TQK4	11.7	29.546	7.3679	2023100	NA	NA	NA	NA	NA	NA	NA	NA	NA	NA	NA	NA	NA	NA	NA	NA	NA	NA	NA	NA	NA	NA	NA	NA	NA	NA	NA	NA	NA	NA	NA	NA	NA	NA	NA	NA	NA	NA	NA	NA	NA	NA	NA	NA
Exosc4	Q921I9	26.5	26.249	9.2905	1461700	1.26859	NA	NA	NA	NA	NA	NA	NA	NA	0.850079	NA	NA	NA	1.68711	NA	0.295958	NA	NA	NA	NA	NA	NA	NA	NA	NA	NA	NA	NA	NA	0.0805212	NA	NA	NA	NA	NA	NA	NA	NA	NA	NA	NA	NA	NA	NA
Exosc5	Q9CRA8	5.5	25.194	2.7651	0	NA	NA	NA	NA	NA	NA	NA	NA	NA	NA	NA	NA	NA	NA	NA	NA	NA	NA	NA	NA	NA	NA	NA	NA	NA	NA	NA	NA	NA	NA	NA	NA	NA	NA	NA	NA	NA	NA	NA	NA	NA	NA	NA	NA
Exosc6	Q8BTW3	14.7	28.37	4.8995	1572400	0.328836	NA	NA	NA	NA	NA	NA	NA	NA	NA	0.328836	NA	NA	NA	NA	NA	-0.168836	NA	NA	NA	NA	NA	NA	NA	NA	NA	NA	NA	NA	NA	NA	NA	NA	NA	NA	NA	NA	NA	NA	NA	NA	NA	NA	NA
Exosc7	Q9D0M0	11.3	31.825	3.0792	8164100	0.432318	NA	NA	NA	NA	NA	NA	NA	-0.360064	0.615699	0.432318	NA	0.0970714	0.514602	0.308011	-0.209962	0.342555	NA	NA	NA	NA	NA	NA	NA	NA	NA	NA	NA	0.012068	0.0662614	NA	NA	NA	NA	NA	NA	NA	NA	NA	NA	NA	NA	NA	NA
Exosc9	Q9JHI7	8	48.936	7.1763	1957500	-1.1651	NA	NA	NA	NA	NA	NA	NA	-1.54785	-0.782347	NA	NA	NA	NA	0.212009	-0.0409569	NA	NA	NA	NA	NA	NA	NA	NA	NA	NA	NA	NA	NA	NA	NA	NA	NA	NA	NA	NA	NA	NA	NA	NA	NA	NA	NA	NA
Fabp5	Q05816	6.7	15.137	2.4479	562000000	NA	-3.53669	NA	NA	NA	NA	NA	NA	NA	NA	NA	NA	NA	NA	NA	NA	NA	NA	NA	NA	NA	NA	NA	NA	NA	NA	NA	NA	NA	NA	NA	NA	NA	NA	NA	NA	NA	NA	NA	NA	NA	NA	NA	NA
Fam111a	Q9D2L9	2.1	69.948	13.68	1035800	-4.37437	NA	NA	NA	NA	NA	NA	NA	NA	NA	-4.37437	NA	NA	NA	NA	NA	-3.73797	NA	NA	NA	NA	NA	NA	NA	NA	NA	NA	NA	NA	NA	NA	NA	NA	NA	NA	NA	NA	NA	NA	NA	NA	NA	NA	NA
Fam114a1	Q9D281	6.2	61.012	5.2125	0	NA	NA	NA	NA	NA	NA	NA	NA	NA	NA	NA	NA	NA	NA	NA	NA	NA	NA	NA	NA	NA	NA	NA	NA	NA	NA	NA	NA	NA	NA	NA	NA	NA	NA	NA	NA	NA	NA	NA	NA	NA	NA	NA	NA
FAM120A	Q6A0A9	4.1	121.64	35.569	649230	NA	NA	NA	NA	NA	NA	NA	NA	NA	NA	NA	NA	NA	NA	NA	NA	NA	NA	NA	NA	NA	NA	NA	NA	NA	NA	NA	NA	NA	NA	NA	NA	NA	NA	NA	NA	NA	NA	NA	NA	NA	NA	NA	NA
Fam129b	Q8R1F1	5.1	84.818	5.9937	44531000	0.160017	NA	0.194465	-0.0310024	-0.0957741	-0.505431	-0.0426945	-0.117756	NA	NA	NA	NA	NA	NA	NA	NA	NA	NA	NA	NA	NA	NA	NA	NA	NA	NA	NA	NA	NA	NA	0.160017	0.082975	0.295841	NA	NA	NA	NA	0.0651587	0.173639	0.03492	NA	NA	NA	NA
Fam83h	Q148V8	13	131.11	18.508	5590800	NA	-0.00231016	NA	NA	NA	NA	NA	NA	NA	NA	NA	NA	NA	NA	NA	NA	NA	NA	NA	NA	NA	NA	NA	NA	NA	NA	NA	NA	NA	NA	NA	NA	NA	NA	NA	NA	NA	NA	NA	NA	NA	NA	NA	NA
Fam98a	Q3TJZ6	2.9	55.055	2.5919	0	NA	NA	NA	NA	NA	NA	NA	NA	NA	NA	NA	NA	NA	NA	NA	NA	NA	NA	NA	NA	NA	NA	NA	NA	NA	NA	NA	NA	NA	NA	NA	NA	NA	NA	NA	NA	NA	NA	NA	NA	NA	NA	NA	NA
Far1	Q922J9	22.9	59.434	16.462	2327100	1.10051	NA	NA	NA	1.10051	NA	NA	NA	NA	NA	NA	NA	NA	NA	NA	NA	NA	NA	NA	NA	NA	NA	NA	NA	NA	NA	NA	NA	NA	NA	NA	NA	0.67726	NA	NA	NA	NA	NA	NA	NA	NA	NA	NA	NA
Farp1	F8VPU2	14.5	118.87	42.945	173960000	0.0514417	0.969012	NA	NA	NA	NA	NA	NA	NA	NA	NA	NA	NA	NA	NA	NA	NA	NA	NA	NA	NA	NA	NA	NA	NA	0.0514417	NA	NA	NA	NA	NA	NA	NA	NA	NA	-0.124456	NA	NA	NA	NA	NA	NA	NA	NA
Farsa	Q8C0C7	12.6	57.598	5.7465	17431000	4.25829	NA	NA	NA	NA	NA	NA	NA	NA	NA	4.25829	NA	NA	NA	NA	NA	3.17946	NA	NA	NA	NA	NA	NA	NA	NA	NA	NA	NA	NA	NA	NA	NA	NA	NA	NA	NA	NA	NA	NA	NA	NA	NA	-0.424068	NA
Farsb	Q9WUA2	9.7	65.696	8.1309	5132200	0.260869	NA	NA	NA	NA	NA	NA	NA	0.260869	-0.686824	0.754631	NA	NA	NA	0.842697	-0.272367	0.523763	NA	NA	NA	NA	NA	NA	NA	NA	NA	NA	NA	NA	NA	NA	NA	NA	NA	NA	NA	NA	NA	NA	NA	NA	NA	NA	NA
Fasn	P19096	30.9	272.43	215.61	3590700000	0.0579701	0.538009	-0.136617	-0.0537333	0.090718	-0.314212	-0.0141936	-0.311918	-0.693224	-1.38011	-0.599834	NA	-0.289439	-1.67204	-3.2709	-2.81807	-3.36283	-0.0943564	-0.278041	-0.207245	0.0436245	0.0152121	-0.0732111	-0.408282	-1.58359	-0.341811	-0.581713	NA	NA	-2.8365	-0.44906	-0.360175	-0.278251	-0.128156	-0.0491584	0.331017	0.0877344	-0.323444	-0.237064	-0.380484	-0.1254	-0.256218	0.106884	0.0579701
Fau	P62862	20.3	6.6478	9.8587	4432400000	0.250456	0.128425	0.265797	0.068602	0.627233	0.121413	0.751721	0.235114	0.531369	0.976437	0.846955	-0.0280721	0.00144197	0.0543623	-1.05757	-1.11735	-1.04823	0.124725	-0.197484	-0.113489	0.124063	-0.583203	-0.493784	NA	NA	NA	NA	0.0444641	0.0585243	0.0932897	-0.447603	-0.675374	-0.601365	NA	NA	NA	NA	-0.210096	-0.170459	-0.877606	-0.247097	0.0370307	0.0574156	-0.14551
Fbl	P35550	53.8	34.306	131.91	1167400000	0.504187	0.756688	0.202261	0.381173	0.232047	-0.296616	0.160662	-0.295181	-0.104201	0.361319	-0.132104	NA	NA	-0.248948	-0.829767	-0.426936	-0.304665	0.292075	0.373954	NA	-0.492079	-0.184884	NA	1.08304	-0.0746689	NA	NA	NA	NA	-0.0516085	-0.0704059	-0.18259	0.0889557	-0.188858	0.0743684	NA	NA	0.147828	-0.158252	-0.340039	0.711142	0.0996318	-0.249411	-0.160572
Fbll1	Q80WS3	11.5	33.338	3.6132	97085000	0.77804	0.00547185	0.157173	-0.252071	-0.0284252	0.407733	0.0951818	0.0712135	NA	0.242816	NA	NA	NA	NA	NA	-0.589051	NA	0.755229	NA	NA	-0.289087	NA	NA	0.77804	NA	NA	NA	NA	NA	NA	0.00834346	0.218471	0.046002	0.425459	NA	NA	NA	0.613909	0.13014	-0.0153888	NA	NA	NA	NA
Fbxo22	Q78JE5	26.4	44.202	59.728	249430000	0.605533	0.390007	NA	NA	NA	NA	NA	NA	-0.0356088	0.156785	-0.602832	0.426104	0.346305	0.163499	-2.44811	-2.67521	NA	NA	NA	NA	NA	NA	NA	-2.18272	-3.48676	NA	NA	-2.92763	-2.54296	-1.57424	NA	NA	NA	1.27757	-0.0665029	NA	NA	NA	NA	NA	NA	NA	NA	NA
Fdps	Q920E5	12.2	40.581	5.1986	2121700	NA	1.22324	NA	NA	NA	NA	NA	NA	NA	NA	NA	NA	NA	NA	NA	NA	NA	NA	NA	NA	NA	NA	NA	NA	NA	NA	NA	NA	NA	NA	NA	NA	NA	NA	NA	NA	NA	NA	NA	NA	NA	NA	NA	NA
Fermt3	Q8K1B8	9.8	75.634	6.8713	22368000	0.708938	NA	0.117961	NA	NA	NA	NA	-0.370266	NA	NA	NA	NA	NA	NA	NA	NA	NA	NA	NA	NA	NA	NA	NA	NA	NA	NA	NA	NA	NA	NA	0.708938	NA	NA	NA	NA	NA	NA	NA	NA	-0.225852	NA	0.385597	NA	NA
Fhod1	Q6P9Q4	9.6	129.6	37.5	5464300	NA	0.366813	NA	NA	NA	NA	NA	NA	NA	NA	NA	NA	NA	NA	NA	NA	NA	NA	NA	NA	NA	NA	NA	NA	NA	NA	NA	NA	NA	NA	NA	NA	NA	NA	NA	NA	NA	NA	NA	NA	NA	NA	NA	NA
Fkbp4	P30416	10	51.572	3.9899	957670	1.14248	NA	1.14248	NA	NA	NA	NA	NA	NA	NA	NA	NA	NA	NA	NA	NA	NA	NA	NA	NA	NA	NA	NA	NA	NA	NA	NA	NA	NA	NA	-0.0518328	NA	NA	NA	NA	NA	NA	NA	NA	NA	NA	NA	NA	NA
Fkbp8	O35465	4	43.528	2.9361	0	NA	NA	NA	NA	NA	NA	NA	NA	NA	NA	NA	NA	NA	NA	NA	NA	NA	NA	NA	NA	NA	NA	NA	NA	NA	NA	NA	NA	NA	NA	NA	NA	NA	NA	NA	NA	NA	NA	NA	NA	NA	NA	NA	NA
Flii	Q9JJ28	36.4	144.8	323.31	8424300000	0.211386	1.39846	-0.0487852	-0.152805	-0.0318576	-0.235739	0.0429244	-0.0938944	-0.579749	0.23585	-0.459893	NA	NA	NA	-2.09597	-0.852537	-1.23443	0.235482	0.0856966	0.211386	-0.0219362	0.338567	-0.094834	0.115566	-0.908144	0.0192037	0.174279	NA	NA	NA	-0.0758849	-0.0381545	-0.0150826	-0.772111	0.313246	-0.235416	-0.296935	-0.139315	-0.0385397	-0.0206185	0.169668	0.0186342	0.247077	0.00504062
Flna	Q8BTM8	34.3	281.22	323.31	3519200000	0.750521	0.437441	NA	0.841973	-0.0513095	NA	NA	-1.30055	NA	NA	NA	NA	NA	NA	NA	NA	NA	NA	NA	NA	NA	NA	NA	NA	NA	NA	0.750521	NA	NA	NA	-1.33836	0.0617071	-0.722801	NA	NA	NA	-0.120012	NA	NA	-1.03478	NA	NA	NA	NA
Flnb	Q80X90	39.1	277.82	323.31	3038400000	0.323343	0.428893	-0.260135	NA	-0.26472	NA	0.00374614	-0.575637	NA	NA	NA	NA	NA	NA	NA	NA	NA	0.225275	-0.119542	0.418136	0.504773	0.234501	0.412185	NA	NA	-0.0792646	0.621243	NA	NA	NA	-0.723301	NA	-0.500769	NA	NA	-0.647513	-0.346335	NA	-0.589767	-0.629188	0.0164963	0.0630887	0.248899	0.169797
Flot1	O08917	9.1	47.513	2.7774	59461000	-0.42538	0.922046	NA	NA	NA	NA	NA	NA	NA	NA	NA	NA	NA	NA	NA	NA	NA	NA	NA	NA	NA	NA	NA	-1.65813	-1.50701	-0.0349139	0.463518	NA	NA	NA	NA	NA	NA	-1.25123	0.0469799	-0.538304	-0.312456	NA	NA	NA	NA	NA	NA	NA
Flot2	Q60634	6.5	47.037	3.6294	0	NA	NA	NA	NA	NA	NA	NA	NA	NA	NA	NA	NA	NA	NA	NA	NA	NA	NA	NA	NA	NA	NA	NA	NA	NA	NA	NA	NA	NA	NA	NA	NA	NA	NA	NA	NA	NA	NA	NA	NA	NA	NA	NA	NA
Fmnl1	Q9JL26	2.8	122.06	5.1643	2583500	0.731183	NA	0.429536	NA	0.870266	NA	NA	NA	NA	NA	NA	NA	NA	NA	NA	NA	NA	NA	NA	NA	NA	NA	NA	NA	NA	NA	NA	NA	NA	NA	0.145873	NA	1.31649	NA	NA	NA	NA	NA	NA	NA	NA	NA	NA	NA
Fmr1	P35922	19.4	68.988	73.943	63363000	NA	0.285687	NA	NA	NA	NA	NA	NA	NA	NA	NA	NA	NA	NA	NA	NA	NA	NA	NA	NA	NA	NA	NA	NA	NA	NA	NA	NA	NA	NA	NA	NA	NA	NA	NA	NA	NA	NA	NA	NA	NA	NA	NA	NA
Fn1	P11276	26.9	272.53	323.31	1721100000	NA	-0.0190727	NA	NA	NA	NA	NA	NA	NA	NA	NA	NA	NA	NA	NA	NA	NA	NA	NA	NA	NA	NA	NA	NA	NA	NA	NA	NA	NA	NA	NA	NA	NA	NA	NA	NA	NA	NA	NA	NA	NA	NA	NA	NA
Fscn1	Q61553	19.1	54.507	22.633	74449000	NA	0.387413	NA	NA	NA	NA	NA	NA	NA	NA	NA	NA	NA	NA	NA	NA	NA	NA	NA	NA	NA	NA	NA	NA	NA	NA	NA	NA	NA	NA	NA	NA	NA	NA	NA	NA	NA	NA	NA	NA	NA	NA	NA	NA
Fus	P56959	14.3	52.673	27.68	458440000	0.446073	1.25272	-0.0402298	NA	NA	NA	NA	NA	-0.988304	-0.405165	0.606916	NA	NA	NA	0.984261	1.04761	1.60616	0.411426	NA	-0.238902	0.953973	NA	-0.74635	1.8953	-1.33432	0.958286	-0.0661404	NA	NA	NA	-0.713308	NA	NA	-0.367397	-1.64968	0.677441	0.503959	NA	NA	NA	NA	NA	-0.80035	NA
Fv4	P10404	3.3	69.612	38.238	2170800	NA	0.544584	NA	NA	NA	NA	NA	NA	NA	NA	NA	NA	NA	NA	NA	NA	NA	NA	NA	NA	NA	NA	NA	NA	NA	NA	NA	NA	NA	NA	NA	NA	NA	NA	NA	NA	NA	NA	NA	NA	NA	NA	NA	NA
Fxr1	Q61584	31.6	76.221	69.115	971410000	0.220454	0.430713	0.41186	-0.667195	0.233275	-0.338798	0.894604	0.382944	-0.363605	-0.0669411	0.0962619	-0.113411	-0.383266	-0.514017	-0.717786	-0.462157	-1.48495	NA	NA	NA	NA	NA	NA	0.350045	0.0579701	NA	NA	-0.309967	-0.419334	-0.794708	0.0618453	-1.24107	-0.675996	0.0630887	-0.521039	NA	NA	-0.459774	0.220454	0.392537	NA	NA	NA	NA
Fxr2	Q9WVR4	10.4	73.742	3.7796	52745000	2.06474	-0.0975463	NA	0.355129	NA	2.94372	2.06474	NA	NA	NA	NA	NA	NA	NA	NA	NA	NA	NA	NA	NA	NA	NA	NA	NA	NA	NA	NA	NA	NA	NA	NA	-2.32786	NA	NA	NA	NA	NA	-1.77858	-1.75472	NA	NA	NA	NA	NA
G3bp1	P97855	29.2	51.828	75.834	241920000	0.731159	0.377944	NA	NA	NA	NA	NA	NA	NA	NA	NA	NA	NA	NA	NA	NA	NA	0.517628	-0.0907876	0.47467	0.212009	0.028852	-8.66e-05	-2.10284	NA	NA	NA	NA	NA	NA	NA	NA	NA	0.479748	NA	NA	NA	NA	NA	NA	0.120219	NA	1.3421	-0.736148
G3bp2	P97379	10.2	54.087	9.7392	53296000	NA	2.09522	NA	NA	NA	NA	NA	NA	NA	NA	NA	NA	NA	NA	NA	NA	NA	NA	NA	NA	NA	NA	NA	NA	NA	NA	NA	NA	NA	NA	NA	NA	NA	NA	NA	NA	NA	NA	NA	NA	NA	NA	NA	NA
Galk1	Q9R0N0	25.5	42.295	21.736	46329000	2.54804	1.42846	2.34993	0.955834	1.2558	1.22392	1.87539	1.17178	0.606726	2.14753	NA	1.77657	2.20236	2.15559	-1.4618	0.309991	NA	NA	NA	NA	NA	NA	NA	0.633664	0.482229	1.01749	0.940129	NA	NA	-1.04925	0.731444	-0.26427	0.929715	2.18736	2.63101	2.6211	2.47498	-0.0573166	0.53077	-0.134208	NA	NA	NA	NA
Gan	Q8CA72	4	67.67	8.946	12614000	0.396566	-0.329691	NA	NA	0.815903	NA	-0.0227714	NA	NA	NA	NA	NA	NA	NA	NA	NA	NA	NA	NA	NA	NA	NA	NA	NA	NA	NA	NA	NA	NA	NA	NA	NA	-0.592723	NA	NA	NA	NA	NA	-0.728981	NA	NA	NA	NA	NA
Gapdh	P16858	55.9	35.81	323.31	52400000000	-0.0849475	0.0183297	0.0213376	-0.201643	-0.116958	-0.157753	-0.0223464	-0.194542	-0.555566	-0.598326	-0.497466	-0.482795	-0.447938	-0.668891	-3.49278	-3.46642	-3.27146	-0.521888	-0.491774	-0.670084	-0.34918	-0.465241	-0.536419	-0.625311	-2.05613	-0.498342	-0.707171	-3.61246	-3.4957	-3.35081	-0.259841	-0.366727	-0.332171	-0.292246	-0.249188	0.544386	0.0792928	-0.335099	-0.287079	-0.347876	-0.496387	-0.698202	-0.388148	-0.332226
Gar1	Q9CY66	7.8	23.474	3.1563	12121000	1.1973	0.739157	NA	NA	NA	NA	NA	NA	-0.0975791	-0.00640534	-0.0301477	NA	0.435522	-0.279284	0.193709	-0.183638	0.109829	NA	NA	NA	NA	NA	NA	NA	NA	NA	0.168385	NA	0.613815	0.226139	NA	NA	NA	NA	NA	NA	1.1973	NA	NA	NA	NA	NA	NA	NA
Gars	Q9CZD3	7.4	81.877	13.315	61921000	1.03415	0.286171	NA	NA	NA	NA	NA	NA	NA	0.297485	NA	-2.09314	NA	0.41511	NA	NA	NA	NA	NA	NA	NA	NA	NA	NA	NA	-0.614337	NA	NA	NA	NA	NA	NA	NA	NA	NA	1.03415	NA	NA	NA	NA	NA	NA	NA	NA
Gart	Q64737	11.1	107.5	10.472	32626000	0.23217	NA	1.69573	-1.39912	-0.368849	-0.290251	-0.169274	-0.659426	NA	NA	NA	NA	NA	NA	NA	NA	NA	NA	NA	NA	NA	NA	NA	NA	NA	NA	NA	NA	NA	NA	-0.0102651	-0.744125	0.051024	NA	NA	NA	NA	0.152508	0.23217	0.327802	NA	-0.663899	NA	NA
Gclm	O09172	33.9	30.534	186.66	2382900000	1.14423	1.34852	1.25217	1.30241	1.24574	1.01799	1.04271	0.895845	0.943059	0.142479	0.606726	1.63882	1.51536	1.33577	-0.470149	-0.0114716	-0.0617217	NA	NA	NA	NA	NA	NA	0.224658	-1.32207	0.152508	-0.966263	-1.33504	-1.28023	-1.46144	0.194339	-0.350964	-0.228892	0.877273	0.464773	1.49651	0.804797	-0.429459	-0.134683	-0.0148931	NA	0.411101	0.58246	NA
Gdi2	Q61598	19.1	50.537	8.0355	138530000	1.46305	NA	0.693766	NA	0.534958	1.24373	0.725785	1.79231	NA	NA	NA	NA	NA	NA	NA	NA	NA	0.0422241	0.144177	NA	0.243913	0.284277	NA	NA	NA	NA	NA	NA	NA	NA	0.907583	NA	1.98006	NA	NA	NA	NA	1.78559	1.46305	0.345851	0.109962	NA	NA	0.391438
Gemin5	Q8BX17	5.8	166.59	14.334	2869600	1.27757	NA	NA	NA	NA	NA	NA	NA	NA	NA	NA	1.27757	NA	NA	NA	NA	NA	NA	NA	NA	NA	NA	NA	NA	NA	NA	NA	NA	NA	NA	NA	NA	NA	NA	NA	NA	NA	NA	NA	NA	NA	NA	NA	NA
Gja1	P23242	25.9	43.004	127.73	233820000	NA	1.15756	NA	NA	NA	NA	NA	NA	NA	NA	NA	NA	NA	NA	NA	NA	NA	NA	NA	NA	NA	NA	NA	NA	NA	NA	NA	NA	NA	NA	NA	NA	NA	NA	NA	NA	NA	NA	NA	NA	NA	NA	NA	NA
Gkap1	Q9JMB0	3.8	41.762	2.6152	0	NA	NA	NA	NA	NA	NA	NA	NA	NA	NA	NA	NA	NA	NA	NA	NA	NA	NA	NA	NA	NA	NA	NA	NA	NA	NA	NA	NA	NA	NA	NA	NA	NA	NA	NA	NA	NA	NA	NA	NA	NA	NA	NA	NA
Glipr2	Q9CYL5	50.6	17.09	86.139	227650000	0.250915	2.83453	-0.129639	0.308011	NA	-0.451544	-0.40421	-0.636638	-2.18561	-1.1131	-2.3246	NA	NA	NA	-2.66328	-1.24653	-2.22216	NA	NA	NA	NA	NA	NA	-0.912673	NA	-0.242584	-0.0529548	NA	NA	NA	-0.188989	0.690819	NA	-0.834673	NA	-0.248194	-0.581713	0.464982	0.175045	0.067914	NA	NA	NA	NA
Glmn	Q8BZM1	3	67.755	3.842	0	NA	NA	NA	NA	NA	NA	NA	NA	NA	NA	NA	NA	NA	NA	NA	NA	NA	NA	NA	NA	NA	NA	NA	NA	NA	NA	NA	NA	NA	NA	NA	NA	NA	NA	NA	NA	NA	NA	NA	NA	NA	NA	NA	NA
Glud1	P26443	11.5	61.336	3.6914	4929000	1.38802	NA	NA	NA	NA	NA	1.38802	NA	NA	NA	NA	NA	NA	NA	NA	NA	NA	NA	NA	NA	NA	NA	NA	NA	NA	NA	NA	NA	NA	NA	NA	NA	NA	NA	NA	NA	NA	NA	-0.789985	NA	NA	NA	NA	NA
Gmds	Q8K0C9	13.7	41.984	3.0265	8793000	NA	0.536849	NA	NA	NA	NA	NA	NA	NA	NA	NA	NA	NA	NA	NA	NA	NA	NA	NA	NA	NA	NA	NA	NA	NA	NA	NA	NA	NA	NA	NA	NA	NA	NA	NA	NA	NA	NA	NA	NA	NA	NA	NA	NA
Gmps	Q3THK7	19	76.723	14.093	126150000	NA	0.0565835	NA	NA	NA	NA	NA	NA	NA	NA	NA	NA	NA	NA	NA	NA	NA	NA	NA	NA	NA	NA	NA	NA	NA	NA	NA	NA	NA	NA	NA	NA	NA	NA	NA	NA	NA	NA	NA	NA	NA	NA	NA	NA
Gnai2	P08752	38.6	40.489	226.33	6092400000	0.790855	0.992478	0.219215	0.295958	0.263395	0.17031	0.232784	0.220949	-0.800048	0.351289	-0.734851	1.47871	1.50197	1.25308	-1.87334	-1.04937	-1.57196	-0.153671	-0.387563	-0.159783	0.68912	0.675635	0.534759	-0.334771	-1.4852	-0.258598	0.049352	-2.68892	-1.45174	-1.95484	0.0124972	0.0571383	0.10165	-0.722586	-0.0432147	-0.302653	-0.344172	-0.0557562	-0.0402892	0.000432744	0.176706	-0.187559	-0.260359	0.876645
Gnai3	Q9DC51	31.4	40.538	46.523	271030000	0.228726	NA	0.465191	0.139077	0.299831	0.237686	0.228726	0.192447	-0.974518	0.552771	-0.518246	NA	NA	NA	-1.3329	-0.426005	-1.19222	NA	NA	NA	NA	NA	NA	-0.312814	NA	-0.23143	0.00158609	NA	NA	NA	-0.039429	0.156138	-0.0718154	-0.476438	NA	0.128689	-0.257045	-0.0648571	0.254594	0.1149	NA	NA	NA	NA
Gnas	P63094	11.7	45.663	3.0522	3002900	NA	2.37993	NA	NA	NA	NA	NA	NA	NA	NA	NA	NA	NA	NA	NA	NA	NA	NA	NA	NA	NA	NA	NA	NA	NA	NA	NA	NA	NA	NA	NA	NA	NA	NA	NA	NA	NA	NA	NA	NA	NA	NA	NA	NA
Gnb2	P62880	18.5	37.331	32.041	1602800000	0.242206	0.795019	0.249749	0.225152	0.225152	0.268195	0.0163537	0.218719	-0.558857	0.53824	-0.430626	NA	NA	NA	-1.81736	-0.808387	-0.844873	NA	NA	NA	NA	NA	NA	-0.420472	-1.59566	-0.322397	0.182946	NA	NA	NA	0.260026	0.242206	0.0676387	-0.40484	0.0361868	-0.235892	-0.229027	0.207143	0.330673	0.0728604	NA	NA	NA	NA
Gnb2l1	P68040	25.6	35.076	119.51	196020000	0.649478	1.50681	1.1151	0.00647756	0.010923	-0.125384	NA	-1.16456	NA	NA	NA	NA	NA	NA	NA	NA	NA	NA	NA	NA	NA	NA	NA	NA	NA	NA	0.301119	NA	NA	NA	0.298424	0.0223323	0.421048	NA	NA	NA	0.649478	-0.155052	NA	-0.653854	NA	NA	NA	NA
Gng12	Q9DAS9	51.4	7.9972	53.977	583920000	0.759026	0.881978	0.201759	-0.0720277	0.00288251	-0.0690281	0.115699	-0.312688	-0.538094	0.981414	-0.360564	NA	NA	NA	-1.05242	0.110497	-0.64896	NA	NA	0.400757	NA	NA	1.1173	-0.260256	-1.77265	-0.237932	0.116099	NA	NA	NA	0.125387	0.0768327	0.0824301	-0.42196	-0.169063	-0.265917	-0.297378	-0.0147911	0.154454	-0.0231818	NA	NA	NA	NA
Gnl3	Q8CI11	28.6	60.786	27.044	44068000	0.475947	0.217302	NA	-0.382551	0.934328	NA	0.582363	0.464877	-0.413	-1.07969	-0.167977	-0.114066	0.318693	0.624803	0.608431	-0.511732	0.937646	NA	NA	NA	NA	NA	NA	1.1477	0.097476	0.735955	-0.451938	-0.271426	0.190931	0.359521	NA	-0.970526	-0.224452	0.397255	-0.0669562	1.0561	0.554638	NA	-0.087013	-1.02134	NA	NA	NA	NA
Golga4	Q91VW5	2.5	257.56	2.8379	38477000	5.23798	NA	NA	NA	NA	NA	NA	NA	NA	NA	NA	NA	NA	NA	NA	NA	NA	NA	NA	NA	NA	NA	NA	NA	NA	NA	5.23798	NA	NA	NA	NA	NA	NA	NA	NA	NA	2.18345	NA	NA	NA	NA	NA	NA	NA
Gpd2	Q64521	8.3	80.953	6.9422	8284600	NA	0.872553	NA	NA	NA	NA	NA	NA	NA	NA	NA	NA	NA	NA	NA	NA	NA	NA	NA	NA	NA	NA	NA	NA	NA	NA	NA	NA	NA	NA	NA	NA	NA	NA	NA	NA	NA	NA	NA	NA	NA	NA	NA	NA
Gpi	P06745	35.8	62.766	83.447	798210000	0.751806	1.57492	0.127105	0.224287	-0.0106284	0.199374	0.0585243	-0.247577	NA	NA	NA	NA	NA	NA	NA	NA	NA	0.529971	0.638027	0.688673	0.678703	0.647729	0.704164	NA	NA	-0.11196	0.100439	NA	NA	NA	0.263034	0.347325	0.582941	NA	NA	-0.211949	0.22132	-0.12636	0.252658	0.385155	0.563158	0.632454	0.505078	0.773068
Gpr98	Q8VHN7	1.2	687.45	4.7801	5759700000	3.23683	1.57254	0.0422241	-1.48965	0.193204	-1.81208	-1.2187	-2.67034	NA	NA	0.0740944	-2.31301	NA	NA	NA	NA	-2.30886	NA	NA	NA	NA	NA	NA	4.95963	3.84709	2.62656	2.50564	-0.714231	NA	NA	0.109427	-4.34455	-3.65757	-2.0796	-1.65018	-1.27146	-1.02295	-5.2086	-4.1264	-4.07738	NA	NA	NA	NA
Gprc5a	Q8BHL4	3.9	40.1	8.7595	3021700	NA	NA	NA	NA	NA	NA	NA	NA	NA	NA	NA	NA	NA	NA	NA	NA	NA	NA	NA	NA	NA	NA	NA	NA	NA	NA	NA	NA	NA	NA	NA	NA	NA	NA	NA	NA	NA	NA	NA	NA	NA	NA	NA	NA
Gpsm3	Q3U1Z5	11.3	17.618	5.3481	59141000	-0.360344	NA	NA	NA	NA	NA	NA	NA	NA	NA	NA	NA	NA	NA	NA	NA	NA	NA	NA	NA	NA	NA	NA	-0.399445	-1.15357	-0.198312	-0.321243	NA	NA	NA	NA	NA	NA	-0.763073	-0.160992	-0.457593	-0.778407	NA	NA	NA	NA	NA	NA	NA
Gpx1	P11352	9.5	22.329	21.98	0	NA	NA	NA	NA	NA	NA	NA	NA	NA	NA	NA	NA	NA	NA	NA	NA	NA	NA	NA	NA	NA	NA	NA	NA	NA	NA	NA	NA	NA	NA	NA	NA	NA	NA	NA	NA	NA	NA	NA	NA	NA	NA	NA	NA
Gpx4	O70325	22.8	22.228	17.453	155940000	0.576474	0.476641	0.519844	0.135798	0.77947	-0.106762	-0.0117771	-0.0295292	0.266397	0.0440443	1.42406	0.308943	NA	0.0760117	-1.85027	-2.16903	-1.72261	-0.335444	NA	NA	-0.507644	NA	NA	NA	NA	NA	-1.55203	-1.4568	NA	-1.38037	-0.0954504	-0.405471	0.0589399	NA	NA	NA	0.576474	-0.756136	0.0684645	-0.0462058	NA	NA	NA	NA
Gsdma	Q9EST1	4.9	49.592	2.9558	74192000	NA	-1.88275	NA	NA	NA	NA	NA	NA	NA	NA	NA	NA	NA	NA	NA	NA	NA	NA	NA	NA	NA	NA	NA	NA	NA	NA	NA	NA	NA	NA	NA	NA	NA	NA	NA	NA	NA	NA	NA	NA	NA	NA	NA	NA
Gsn	P13020	50.8	85.941	323.31	27200000000	0.100709	1.35084	-0.464664	-0.283861	-0.271444	-0.418485	-0.360898	-0.283404	-0.405108	0.414677	-0.279651	NA	NA	NA	-1.96117	-1.47093	-1.58979	-0.29534	0.265557	-0.492829	-0.684318	-0.114941	-0.648869	NA	NA	-0.302351	0.0112094	NA	NA	NA	0.246955	0.100709	0.091666	NA	NA	-0.479935	-0.701787	-0.000317428	0.10017	-0.016585	-0.0736362	-0.245489	-0.0986755	-0.600359
Gspt1	Q8R050	9.9	68.625	25.708	52985000	-0.150315	-0.69598	0.0387171	-0.0969463	NA	-1.10308	-0.203685	NA	NA	NA	NA	NA	NA	NA	NA	NA	NA	NA	NA	NA	NA	NA	NA	NA	NA	NA	NA	NA	NA	NA	-1.16459	-1.01144	NA	NA	NA	NA	NA	-1.10154	-0.641829	NA	NA	NA	NA	NA
Gstm7	Q80W21	7.8	25.709	2.5201	397690	NA	NA	NA	NA	NA	NA	NA	NA	NA	NA	NA	NA	NA	NA	NA	NA	NA	NA	NA	NA	NA	NA	NA	NA	NA	NA	NA	NA	NA	NA	NA	NA	NA	NA	NA	NA	NA	NA	NA	NA	NA	NA	NA	NA
Gstp2	P46425	5.2	23.537	2.9265	45134000	NA	-1.04083	NA	NA	NA	NA	NA	NA	NA	NA	NA	NA	NA	NA	NA	NA	NA	NA	NA	NA	NA	NA	NA	NA	NA	NA	NA	NA	NA	NA	NA	NA	NA	NA	NA	NA	NA	NA	NA	NA	NA	NA	NA	NA
Gtf2e2	Q9D902	11.3	33.046	3.2427	3061400	NA	NA	NA	NA	NA	NA	NA	NA	NA	NA	NA	NA	NA	NA	NA	NA	NA	NA	NA	NA	NA	NA	NA	NA	NA	NA	NA	NA	NA	NA	NA	NA	NA	NA	NA	NA	NA	NA	NA	NA	NA	NA	NA	NA
Gtf2f1	Q3THK3	10.4	57.241	3.1464	0	NA	NA	NA	NA	NA	NA	NA	NA	NA	NA	NA	NA	NA	NA	NA	NA	NA	NA	NA	NA	NA	NA	NA	NA	NA	NA	NA	NA	NA	NA	NA	NA	NA	NA	NA	NA	NA	NA	NA	NA	NA	NA	NA	NA
Gtf2i	Q9ESZ8	12.1	112.26	11.507	16280000	-0.899157	NA	NA	-4.7431	NA	NA	0.936515	NA	NA	NA	NA	NA	NA	NA	NA	NA	NA	NA	NA	NA	NA	NA	NA	NA	NA	NA	NA	NA	NA	NA	NA	-4.64314	NA	NA	NA	NA	NA	NA	-0.899157	NA	NA	NA	NA	NA
Gtpbp1	O08582	20.8	72.3	29.035	19784000	0.500292	NA	NA	NA	NA	NA	NA	NA	0.0593553	0.0295589	-0.76158	NA	0.632547	NA	0.434668	0.544881	-0.652992	NA	NA	NA	NA	NA	NA	NA	NA	NA	NA	NA	0.500292	NA	NA	NA	NA	NA	NA	NA	NA	NA	NA	NA	NA	NA	NA	NA
Gtpbp4	Q99ME9	28.1	74.112	33.058	188450000	0.424619	0.250557	-0.0962059	-0.0866759	-0.1271	-0.725446	NA	-0.0604424	-0.63386	-0.441752	0.904735	-0.702586	-0.333243	-0.267323	-0.0380359	0.164529	1.66925	-0.174214	-0.244924	NA	-0.438327	-0.361324	NA	1.24306	0.124063	0.725174	-0.0557862	0.0549179	0.0589399	0.259664	-1.00558	-0.930353	-0.840913	0.0695647	0.153027	0.41186	0.319271	-1.01672	NA	-0.910149	0.55031	-0.402226	-0.383322	-0.378026
Gvin1	Q80SU7	22.8	280.81	176.9	543980000	NA	1.81578	NA	NA	NA	NA	NA	NA	NA	NA	NA	NA	NA	NA	NA	NA	NA	NA	NA	NA	NA	NA	NA	NA	NA	NA	NA	NA	NA	NA	NA	NA	NA	NA	NA	NA	NA	NA	NA	NA	NA	NA	NA	NA
H1f0	P10922	27.8	20.861	26.469	360850000	0.402816	1.56433	0.172359	-0.119228	-0.238	-0.0345001	-0.00452272	-0.219774	-0.185507	0.293959	-0.383078	NA	0.230203	0.504671	-1.39392	-0.863179	-1.0226	NA	NA	NA	NA	NA	NA	0.256165	NA	NA	NA	NA	0.155879	0.649753	0.369718	0.223423	0.353662	0.22033	NA	NA	NA	0.236584	0.266037	0.225768	NA	NA	NA	NA
H2afv	Q3THW5	53.9	13.509	149.12	2928800000	1.21884	0.995376	-0.0709514	-0.104155	-0.0850222	-0.249634	-0.109981	-0.198593	0.0496308	0.613343	0.0271541	0.0427844	-0.145318	-0.00468192	-1.48153	-1.17143	-1.39714	1.21884	NA	NA	0.107956	NA	NA	1.21549	-0.119934	0.830742	-0.0659893	0.123666	0.0203422	0.0736832	0.359746	0.253868	0.368936	0.107956	0.0500489	0.696706	0.472072	0.388575	0.385265	0.209391	1.78647	0.368601	-0.0688919	0.263756
H2afx	P27661	65	15.142	19.003	308690000	0.503349	0.0661654	-0.271914	-0.289492	-0.224924	-0.119228	0.0499095	-0.241919	-0.10262	0.0578315	-0.164108	NA	NA	NA	-1.76827	-1.23569	-1.43979	NA	NA	NA	NA	NA	NA	NA	NA	NA	NA	NA	NA	NA	0.597507	0.0401209	0.503349	NA	NA	NA	NA	0.642471	0.465191	0.208517	NA	NA	NA	NA
H2afy	Q9QZQ8	37.1	39.735	323.31	597740000	1.03415	0.480989	0.0399806	0.0801119	0.091666	-0.35962	0.0691522	-0.125006	0.0600474	0.248778	0.325502	0.437228	NA	NA	-1.1218	-1.18252	-0.954865	NA	NA	NA	NA	NA	NA	0.719052	NA	1.34925	NA	-0.285478	NA	NA	0.319734	0.0409625	0.458592	0.613909	NA	0.948302	NA	0.16092	0.292428	0.151209	1.03527	0.106214	0.412294	-0.313172
Hacd3	Q8K2C9	5.8	43.131	4.6376	5603700	0.563744	-1.44379	NA	NA	NA	NA	NA	NA	NA	NA	NA	0.563744	NA	NA	NA	NA	NA	NA	NA	NA	NA	NA	NA	NA	NA	NA	NA	-0.97078	NA	NA	NA	NA	NA	NA	NA	NA	NA	NA	NA	NA	NA	NA	NA	NA
Hadha	Q8BMS1	27.9	82.669	56.502	597230000	0.757877	1.04323	-0.196244	NA	0.00216242	0.360982	0.757877	0.595886	0.953973	0.792772	0.554933	1.07204	1.51339	1.38609	0.183582	0.0102069	-0.129434	NA	0.487898	0.792189	NA	0.428035	0.496513	NA	NA	-0.000779266	NA	-1.25236	-0.707831	-0.716837	-0.746785	NA	0.364236	NA	NA	0.0343566	NA	0.374177	-0.291592	-0.543572	0.0984196	0.84543	NA	0.158208
Hadhb	Q99JY0	12.8	51.386	8.804	45073000	1.68943	0.469216	NA	NA	1.2112	NA	NA	1.41554	1.54631	0.482848	NA	1.09565	1.56545	1.799	0.128953	-0.262763	NA	NA	NA	NA	NA	NA	NA	1.27668	NA	NA	NA	0.399773	-0.98776	NA	NA	NA	0.0411028	1.68943	NA	NA	NA	NA	NA	0.445939	NA	NA	NA	NA
Hal	P35492	7.2	72.257	3.5126	26568000	NA	-1.31423	NA	NA	NA	NA	NA	NA	NA	NA	NA	NA	NA	NA	NA	NA	NA	NA	NA	NA	NA	NA	NA	NA	NA	NA	NA	NA	NA	NA	NA	NA	NA	NA	NA	NA	NA	NA	NA	NA	NA	NA	NA	NA
Haus7	Q8BKT8	3	40.656	15.92	6550100	NA	1.08116	NA	NA	NA	NA	NA	NA	NA	NA	NA	NA	NA	NA	NA	NA	NA	NA	NA	NA	NA	NA	NA	NA	NA	NA	NA	NA	NA	NA	NA	NA	NA	NA	NA	NA	NA	NA	NA	NA	NA	NA	NA	NA
Hba	P01942	25.4	15.085	37.821	12600000000	-3.58122	-3.88592	-4.34728	NA	NA	-5.63422	NA	NA	-6.45748	NA	NA	NA	-6.78646	NA	-8.41764	NA	NA	NA	NA	NA	NA	NA	NA	-9.44242	-7.6295	-4.34124	-5.22383	NA	NA	NA	-5.73243	NA	NA	-6.51438	-4.4612	-1.86965	-2.70125	-6.29065	NA	NA	-6.35202	NA	NA	NA
Hdac1	O09106	15.6	55.074	45.363	19104000	0.233643	NA	NA	-0.862051	-0.123905	0.111833	NA	NA	0.968865	1.15581	NA	NA	NA	NA	-0.826566	-1.29025	NA	NA	NA	NA	NA	NA	NA	NA	NA	NA	NA	NA	NA	NA	NA	-0.500606	0.082975	NA	NA	NA	NA	-0.210246	0.677531	NA	NA	NA	NA	NA
Hdac10	Q6P3E7	13.1	72.108	13.188	8805300	NA	NA	NA	NA	NA	NA	NA	NA	NA	NA	NA	NA	NA	NA	NA	NA	NA	NA	NA	NA	NA	NA	NA	NA	NA	NA	NA	NA	NA	NA	NA	NA	NA	NA	NA	NA	NA	NA	NA	NA	NA	NA	NA	NA
Hdac6	Q9Z2V5	2.9	125.79	4.3686	762930	NA	NA	NA	NA	NA	NA	NA	NA	NA	NA	NA	NA	NA	NA	NA	NA	NA	NA	NA	NA	NA	NA	NA	NA	NA	NA	NA	NA	NA	NA	NA	NA	NA	NA	NA	NA	NA	NA	NA	NA	NA	NA	NA	NA
Hdgfrp2	Q3UMU9	12.7	74.29	11.784	23154000	0.460411	0.483777	NA	NA	NA	NA	NA	NA	NA	NA	NA	NA	NA	NA	NA	NA	NA	NA	NA	NA	NA	NA	NA	-0.145972	0.370722	0.681044	0.185359	NA	NA	NA	NA	NA	NA	0.144307	0.437973	0.482848	0.821547	NA	NA	NA	NA	NA	NA	NA
Hdlbp	Q8VDJ3	2.8	141.74	2.5086	0	NA	NA	NA	NA	NA	NA	NA	NA	NA	NA	NA	NA	NA	NA	NA	NA	NA	NA	NA	NA	NA	NA	NA	NA	NA	NA	NA	NA	NA	NA	NA	NA	NA	NA	NA	NA	NA	NA	NA	NA	NA	NA	NA	NA
Heatr3	Q8BQM4	11.6	74.305	15.352	16704000	1.02531	0.0490731	NA	NA	NA	NA	NA	NA	NA	NA	NA	0.0133551	1.02531	1.22219	NA	NA	NA	NA	NA	NA	NA	NA	NA	NA	NA	NA	NA	NA	-1.18751	-2.61184	NA	NA	NA	NA	NA	NA	NA	NA	NA	NA	NA	NA	NA	NA
Heatr5a	Q5PRF0	0.8	219.89	4.8671	0	NA	NA	NA	NA	NA	NA	NA	NA	NA	NA	NA	NA	NA	NA	NA	NA	NA	NA	NA	NA	NA	NA	NA	NA	NA	NA	NA	NA	NA	NA	NA	NA	NA	NA	NA	NA	NA	NA	NA	NA	NA	NA	NA	NA
Hexim1	Q8R409	9	40.243	6.17	2283000	0.00460925	NA	NA	NA	NA	NA	NA	NA	0.00460925	NA	NA	NA	NA	NA	1.8583	NA	NA	NA	NA	NA	NA	NA	NA	NA	NA	NA	NA	NA	NA	NA	NA	NA	NA	NA	NA	NA	NA	NA	NA	NA	NA	NA	NA	NA
Hic2	Q9JLZ6	1.6	66.766	7.432	1618500000	0.357946	-0.865732	-0.21734	0.219463	0.0375931	-0.0492629	-0.213822	-0.0863236	NA	NA	NA	NA	NA	NA	NA	NA	NA	0.0243197	-0.0623543	0.0973411	0.261471	0.206768	0.487692	NA	NA	NA	NA	NA	NA	NA	0.254836	0.516923	0.0352016	NA	NA	NA	NA	0.375735	0.0750534	0.357946	-0.291769	-0.020677	0.477366	-0.46963
Higd1a	Q9JLR9	18.9	10.425	3.2503	944910	-0.213353	NA	NA	NA	NA	NA	NA	NA	NA	NA	NA	NA	NA	-0.213353	NA	NA	NA	NA	NA	NA	NA	NA	NA	NA	NA	NA	NA	NA	NA	NA	NA	NA	NA	NA	NA	NA	NA	NA	NA	NA	NA	NA	NA	NA
Hint1	P70349	30.2	13.777	4.7202	1027700	1.31092	NA	0.565987	NA	NA	NA	NA	NA	NA	NA	NA	NA	NA	NA	NA	NA	NA	NA	NA	NA	NA	NA	NA	NA	NA	NA	NA	NA	NA	NA	1.31092	NA	NA	NA	NA	NA	NA	NA	NA	NA	NA	NA	NA	NA
Hist1h1a	P43275	39	21.785	103.07	1590300000	1.72242	1.67676	0.021764	0.0126402	0.0941009	-0.163963	-0.00972763	0.0289934	-0.0720732	0.263275	-0.119745	0.338567	0.063641	-0.0874421	-1.10892	-0.743158	-0.664425	1.35918	NA	NA	0.95293	NA	NA	-0.00356786	0.023894	0.841249	-0.117787	0.0639171	0.15043	0.14104	0.156397	-0.0920018	0.16221	-0.0512347	-0.0988609	0.902884	-0.0106284	-0.139999	0.1333	0.016211	1.72242	NA	NA	0.544386
Hist1h1b	P43276	33.2	22.576	142.58	2105200000	0.690974	0.390448	0.127765	0.0280033	-0.0741221	0.1333	0.177854	0.057277	-0.109795	0.356257	-0.0846397	0.136323	0.283211	0.101381	-1.22105	-0.561537	-0.957188	1.03485	0.347099	NA	-0.0999273	0.0589399	NA	1.16105	0.0506062	0.805623	-0.324311	0.208642	0.397584	0.245374	0.242328	0.0698396	0.145221	-0.187099	-0.289951	0.327917	0.0617071	0.214125	0.339479	-0.0219655	1.73816	0.260748	0.207268	-0.00800024
Hist1h1c	P15864	43.9	21.266	68.463	10300000000	0.371023	0.260387	-0.0120971	-0.0455357	0.0932897	-0.187066	0.182692	-0.0503978	-0.0299415	0.29678	-0.03484	0.0619835	0.228603	0.176067	-0.97835	-0.556839	-0.683391	0.959177	0.100574	-0.347858	-0.172848	-0.179286	-0.412309	1.20395	-0.0257791	0.767824	-0.336883	0.129876	0.244156	0.245009	0.0951818	-0.0488151	0.147697	-0.170086	-0.233973	0.686971	0.0805212	0.0515809	0.241108	0.137241	1.49319	0.256286	-0.0525957	-0.26906
Hist1h1d	P43277	40.3	22.099	10.313	833820000	0.481025	0.408929	0.163756	0.117163	0.279412	0.021764	-0.0598708	0.078883	-0.0754744	0.24987	-0.0623995	0.184217	0.192699	0.122209	-0.759307	-0.592267	-0.763758	0.793022	0.187388	0.0504669	-0.0700575	0.0240359	-0.255494	1.46179	-0.106964	1.06901	-0.206395	0.264717	0.281075	0.225522	0.389236	0.0603241	0.269153	-0.21063	-0.400777	0.646439	0.134089	0.0594937	0.23217	0.244035	NA	0.322274	0.0385767	NA
Hist1h1e	P43274	38.4	21.977	39.809	3849700000	0.319825	0.3667	0.14991	-0.00946621	0.115832	-0.119275	0.293724	-0.0919865	-0.0714212	0.300182	-0.0470701	0.0994972	0.0878701	0.0206267	-0.823728	-0.668111	-0.73068	0.73127	0.167486	-0.23766	-0.37632	-0.31678	-0.506066	1.14313	-0.0790513	0.718701	-0.304327	0.156914	0.0946415	0.156138	0.0458623	0.0234683	0.164786	-0.157464	-0.249085	0.6469	0.168385	-0.0146307	0.326997	0.0852887	1.36642	0.275722	-0.322758	-0.29504
Hist1h2af	Q8CGP5	70	14.161	323.31	74300000000	0.531269	0.503659	0.118758	-0.125982	0.0241778	-0.250629	0.0204844	-0.248142	-0.176756	0.467488	-0.13481	0.225522	0.317651	0.1644	-1.80208	-1.40244	-1.75448	1.26189	0.0416635	0.311038	-0.228926	0.0357647	-0.137378	1.03823	-0.255977	0.459746	-0.0881627	0.0206267	0.160146	0.00547185	0.190172	0.0843364	0.328032	0.668755	-0.163123	0.519743	0.370164	0.211137	0.344488	0.115832	1.80203	0.531269	0.073409	-0.1176
Hist1h2bc	Q6ZWY9	60.3	13.906	310.18	98600000000	0.480989	0.521989	0.00302648	-0.154072	-0.0979805	-0.26498	-0.00501486	-0.249068	-0.119871	0.479851	-0.126077	0.155361	0.261471	0.122341	-1.80501	-1.29495	-1.61476	1.17313	0.0962619	0.20989	-0.171937	-0.045893	-0.0580223	0.97519	-0.0596152	0.470094	-0.115644	0.00848689	-0.0351209	-0.028278	0.182819	0.0846086	0.360758	0.0760117	-0.0685136	0.649753	0.374733	0.230695	0.334568	0.120352	1.90674	0.480989	-0.17275	0.0614306
Hist1h2bp	Q8CGP2	60.3	13.992	-2	2514800000	0.499863	0.339708	0.00028851	-0.478045	-0.344776	-0.573295	0.0518593	-0.481989	-0.71222	0.555129	-0.835909	NA	0.137766	NA	-2.56687	-1.07984	-2.61803	NA	NA	NA	NA	NA	NA	1.13547	-0.125258	0.520749	-0.302208	NA	-0.0425014	NA	0.361095	0.141825	0.347325	0.613909	0.0590783	0.686702	0.385818	0.312433	0.270947	0.0304067	NA	NA	NA	NA
Hist1h3b	P84228	32.4	15.388	21.524	29500000000	0.697418	2.08709	-0.06124	-0.29869	-0.140492	-0.288646	-0.0630474	-0.275489	-0.276642	0.327917	-0.168058	0.319387	0.383386	0.178364	-1.89309	-0.77722	-1.52193	1.35721	0.165044	0.2929	-0.241117	0.15082	-0.0645252	1.47077	-0.297591	0.189919	-0.027322	-0.0773759	-0.0882701	-0.124361	0.0732718	0.0500489	0.218719	0.339594	-0.161395	0.260507	0.344147	0.0727232	0.292546	0.0364682	2.1737	0.697418	0.238665	-0.0655967
Hist1h4a	P62806	68.9	11.367	308.18	105000000000	0.791022	0.623188	0.118094	-0.167021	0.0182069	-0.190833	0.0219061	-0.167442	-0.279389	0.33674	-0.226713	0.274291	0.388796	0.203264	-1.81512	-0.353874	-1.65258	1.43984	0.161694	0.29537	-0.0972395	0.175045	-0.0135818	0.507414	-0.298247	0.1503	-0.0611647	-0.19952	-0.0116461	-0.153511	0.0589399	0.0237521	0.199123	-0.5661	-0.182442	0.298189	0.409798	0.00633393	0.140648	0.00144197	2.1035	0.791022	0.163241	-0.023519
Hist2h2aa1	Q6GSS7	68.5	14.095	109.55	1202700000	0.232906	1.78793	0.199876	0.0892269	0.0586628	-0.0344854	0.207268	0.00532812	0.162081	0.869319	0.250234	NA	NA	NA	-1.39939	-0.339035	-0.0902807	NA	NA	NA	NA	NA	NA	NA	NA	NA	NA	NA	NA	NA	0.301588	0.140255	0.232906	NA	NA	NA	NA	0.209266	0.497127	0.139208	NA	NA	NA	NA
Hk2	O08528	18.3	102.53	23.386	30019000	1.38689	0.731029	NA	1.38725	NA	NA	NA	NA	NA	-0.162735	0.595408	1.67265	1.44249	1.38654	NA	-2.89711	-2.15047	NA	NA	NA	NA	NA	NA	NA	NA	NA	NA	NA	NA	0.919988	NA	0.266637	NA	NA	NA	NA	NA	NA	NA	NA	NA	NA	NA	NA
Hmga1	P17095	56.1	11.614	323.31	459990000	0.180403	0.795268	-0.0189511	0.0370307	-0.0167601	-0.223862	0.0738202	-0.518763	0.0669502	0.735436	-0.0167163	NA	NA	0.41846	-1.23684	-0.636392	-1.19558	NA	NA	NA	NA	NA	NA	NA	NA	NA	NA	NA	NA	0.180403	0.147176	-0.224975	0.143524	NA	NA	NA	NA	0.0221902	0.283092	0.0703893	NA	NA	NA	NA
Hmga2	P52927	38	11.819	117.82	63237000	NA	0.282855	NA	NA	NA	NA	NA	NA	NA	NA	NA	NA	NA	NA	NA	NA	NA	NA	NA	NA	NA	NA	NA	NA	NA	NA	NA	NA	NA	NA	NA	NA	NA	NA	NA	NA	NA	NA	NA	NA	NA	NA	NA	NA
Hmgcs1	Q8JZK9	6	57.568	14.238	11626000	NA	-2.01213	NA	NA	NA	NA	NA	NA	NA	NA	NA	NA	NA	NA	NA	NA	NA	NA	NA	NA	NA	NA	NA	NA	NA	NA	NA	NA	NA	NA	NA	NA	NA	NA	NA	NA	NA	NA	NA	NA	NA	NA	NA	NA
Hmgn1	P18608	34.4	10.152	47.33	62673000	NA	1.04418	NA	NA	NA	NA	NA	NA	NA	NA	NA	NA	NA	NA	NA	NA	NA	NA	NA	NA	NA	NA	NA	NA	NA	NA	NA	NA	NA	NA	NA	NA	NA	NA	NA	NA	NA	NA	NA	NA	NA	NA	NA	NA
Hmmr	Q00547	11.7	91.784	16.393	16531000	0.358846	-0.179519	NA	NA	NA	NA	0.14978	NA	0.47228	-0.134762	0.144307	NA	NA	-0.355959	-0.811878	0.971957	-0.32063	NA	NA	NA	NA	NA	NA	NA	NA	-0.250526	NA	NA	NA	-0.070512	NA	NA	NA	NA	NA	0.358846	NA	NA	-0.2881	NA	NA	NA	NA	NA
Hnrnpa0	Q9CX86	30.8	30.53	36.391	315280000	0.854959	1.72596	NA	NA	NA	NA	NA	NA	-0.270382	-0.193156	0.728922	-0.0584579	-0.134667	0.245131	0.22404	0.0354832	0.472488	0.432959	NA	NA	-0.0404672	NA	NA	0.360308	-0.292475	0.0629506	-0.0724069	0.466758	0.177344	0.337882	NA	NA	NA	-0.270695	-0.382006	-0.229213	-0.0835234	NA	NA	NA	0.722816	NA	0.987103	-0.11327
Hnrnpa1	P49312	43.4	34.196	123.43	1757100000	1.18002	0.442015	NA	NA	NA	NA	NA	NA	0.505993	0.905813	1.62742	NA	0.593593	0.931532	-0.674798	0.0396999	-0.161734	0.93546	NA	NA	0.189666	NA	NA	0.166073	-0.225818	-0.313405	NA	NA	0.909274	1.13396	NA	NA	NA	0.314174	-0.154281	0.294782	NA	NA	NA	NA	1.18002	1.10461	1.29637	-0.30877
Hnrnpa2b1	O88569	47.6	37.402	138.33	1370400000	1.26412	0.6217	NA	NA	NA	NA	NA	NA	NA	NA	-0.503139	NA	0.16221	NA	NA	NA	-0.671646	1.14731	0.593975	1.36171	0.173511	0.592062	0.286408	0.160146	0.362666	NA	0.340961	NA	0.590626	NA	NA	NA	NA	0.0447438	-0.46907	NA	-0.422559	NA	NA	NA	1.63427	0.927821	1.26412	0.0745054
Hnrnpa3	Q8BG05	35.1	39.652	323.31	1895200000	0.453439	1.48231	NA	-0.605091	0.234624	0.212258	-0.709882	NA	-0.317535	-0.0559212	0.0803848	-0.597736	-0.44662	-0.517048	1.46195	2.03685	1.65008	0.44297	0.409364	0.436801	-0.0654005	-0.550761	0.227495	-0.252621	-1.33902	0.044604	-0.835703	-1.46152	-1.04362	-0.270974	NA	-1.64003	-0.402645	-0.563135	-1.11885	-0.00460955	-0.864413	0.102188	-0.574218	NA	0.951662	-0.0169645	0.339935	0.453439
Hnrnpab	Q99020	28.8	30.831	41.546	267360000	1.27955	1.39598	-0.732165	NA	NA	NA	NA	NA	-0.165596	0.399445	-0.32525	NA	0.124593	-0.145015	0.106616	0.258459	0.380286	NA	NA	NA	NA	NA	NA	NA	0.430713	NA	-0.157882	NA	1.24696	1.31214	-0.792882	NA	NA	NA	0.0187766	NA	0.543397	NA	NA	NA	0.900722	NA	NA	-0.553532
Hnrnpc	Q9Z204	34.2	34.384	59.141	645810000	0.604404	0.37362	0.260748	-0.416808	-0.361935	-0.104635	-0.0183957	-0.153639	0.101919	0.24123	0.162726	NA	0.0743684	-0.403027	0.2587	0.761285	1.62555	0.458907	1.23707	0.532068	-0.0975636	-0.0991081	-0.135126	1.52692	0.174662	1.03415	-0.270191	NA	0.491904	0.0560285	-0.154811	-1.2659	-0.594269	0.11703	-0.170832	0.88495	0.127105	-0.65888	-0.532095	-0.866542	0.102725	0.496411	0.609755	-0.89076
Hnrnpd	Q60668	6.2	38.354	3.4787	707570	NA	NA	NA	NA	NA	NA	NA	NA	NA	NA	NA	NA	NA	NA	NA	NA	NA	NA	NA	NA	NA	NA	NA	NA	NA	NA	NA	NA	NA	NA	NA	NA	NA	NA	NA	NA	NA	NA	NA	NA	NA	NA	NA	NA
Hnrnpf	Q9Z2X1	43.4	45.729	210.43	5794600000	0.518	0.481712	0.282855	0.08882	0.33308	0.203514	0.475915	0.173767	0.461948	0.137766	0.705314	0.572308	0.613909	0.415975	-1.48621	-1.13476	-1.68622	0.0319597	-0.577401	-0.0340717	-0.485842	-1.16942	-0.851105	-0.134715	-0.900988	0.0691522	-0.382626	-0.302742	-0.227878	-0.381442	0.0746424	-0.121565	0.0590783	0.527571	0.0873271	0.973428	0.508429	0.0104934	0.14496	0.0254541	-0.0299415	0.127237	0.116498	-0.455
Hnrnph1	O35737	22	49.199	125.74	1352500000	0.0820649	0.295488	0.268315	-0.0316659	0.0657102	0.0375931	-0.243779	0.0274372	0.0984196	0.72561	0.39594	-0.483158	0.547351	0.354903	-1.83069	-1.79706	-1.33694	-0.284528	-0.28444	-0.528656	-0.814539	-0.996542	-0.940894	NA	-0.82741	NA	NA	-0.913325	-1.09949	-0.82309	-0.0574817	-0.0051162	0.157302	NA	-0.46347	NA	NA	0.0394192	-0.114379	0.118626	-0.154827	-0.368309	-0.418061	-0.87427
Hnrnpk	P61979	42.8	50.976	260.77	2838800000	0.308603	0.056809	0.0783366	-0.0663065	-0.166066	-0.0580674	-0.161282	0.00877371	-0.0785027	-0.202356	-0.0146453	0.181548	0.0641931	0.119024	-1.5629	-1.38926	-1.1495	0.026021	-0.739878	-0.792932	-0.351443	-1.26133	-1.64273	0.434562	-1.8469	-0.425676	-1.53684	-1.57583	-1.65304	-2.20118	-0.0818886	-0.405662	-0.240503	0.126841	-0.141096	0.95732	0.490365	-0.381611	-0.230838	-0.489139	-0.133575	-0.568409	-0.567853	-0.350081
Hnrnpl	Q8R081	30.4	63.963	73.124	386210000	0.796016	1.34015	NA	-0.254548	NA	0.53446	1.07368	NA	NA	-0.763979	NA	NA	NA	NA	NA	-0.0595551	NA	NA	0.796016	NA	NA	-0.445421	NA	0.184598	-0.27066	0.127501	-0.268348	NA	NA	NA	NA	0.0990932	NA	0.146134	-0.0672887	0.405666	0.428464	-0.458941	0.630778	NA	1.07169	0.476122	0.635522	0.138552
Hnrnpm	Q9D0E1	52.8	77.648	214.97	4601500000	0.313362	0.748547	-0.0364371	-0.0981658	0.0409625	-0.169761	0.0156403	-0.0716183	0.555522	0.823586	0.571628	0.0708015	0.203264	0.0866479	-0.771397	-0.641266	-0.618562	0.0882773	-0.063168	0.100843	-0.302956	-0.419546	-0.185983	0.545672	-0.276572	0.368936	-0.126691	0.0371713	0.233397	0.0919367	0.407298	0.0926134	0.313362	0.251931	0.154842	0.495183	0.126841	0.132116	0.187768	0.327227	0.0539454	-0.03261	0.343124	0.00877371
Hnrnpu	Q8VEK3	27.1	87.917	323.31	8680800000	0.286884	0.399773	0.227741	0.0258793	0.323312	0.132774	0.332049	0.0805212	0.325617	0.201383	0.29678	-0.0212333	-0.027675	0.0233263	-0.420955	-0.222061	-0.240537	-0.0273515	-0.115519	-0.194724	-0.358565	-0.428236	-0.386883	1.16736	-0.0816748	0.655443	-0.337521	0.0295589	-0.0327281	-0.0447318	-0.118711	-0.440577	-0.142465	0.111566	-0.11602	0.901803	0.219215	-0.265761	-0.169404	-0.175257	-0.111524	-0.277412	-0.266611	-0.381893
Hook3	Q8BUK6	13.4	83.217	7.3014	1958600	NA	1.91188	NA	NA	NA	NA	NA	NA	NA	NA	NA	NA	NA	NA	NA	NA	NA	NA	NA	NA	NA	NA	NA	NA	NA	NA	NA	NA	NA	NA	NA	NA	NA	NA	NA	NA	NA	NA	NA	NA	NA	NA	NA	NA
Hp1bp3	Q3TEA8	17.7	60.866	11.403	5939300	0.594166	NA	NA	NA	NA	NA	NA	NA	-0.104418	NA	-4.33e-05	0.967316	-0.0750488	0.463518	0.465191	NA	0.575216	NA	NA	NA	NA	NA	NA	NA	NA	NA	NA	0.385486	0.594166	0.901958	NA	NA	NA	NA	NA	NA	NA	NA	NA	NA	NA	NA	NA	NA
Hprt1	P00493	11.9	24.57	3.2294	687450	-1.16372	NA	NA	NA	NA	NA	NA	NA	NA	NA	NA	NA	NA	-1.16372	NA	NA	NA	NA	NA	NA	NA	NA	NA	NA	NA	NA	NA	NA	NA	NA	NA	NA	NA	NA	NA	NA	NA	NA	NA	NA	NA	NA	NA	NA
Hsd17b12	O70503	42.6	34.741	42.609	585250000	1.07929	0.882806	1.07929	NA	1.3856	1.01092	1.47441	1.31696	0.833497	1.01906	0.84326	1.57027	1.05658	1.09437	0.972619	1.02906	1.08045	NA	NA	NA	NA	NA	NA	0.700351	0.737687	0.864255	-0.0529249	0.187894	-0.277744	-0.211197	0.793937	NA	-0.241356	0.288063	0.000576963	1.27352	0.744419	-0.337594	0.855432	0.0473988	NA	NA	NA	NA
Hsp90aa1	P07901	52.5	84.787	323.31	14600000000	0.437547	0.809661	0.0554733	-0.0066662	-0.00723157	-0.0156367	0.0600474	-0.0124463	-0.0949418	0.509848	0.0150693	-0.0823315	-0.415326	0.159887	-1.99977	-1.76675	-1.77448	0.338225	0.249991	0.500292	0.355693	0.418136	0.598842	-0.137188	-1.1592	-0.0732718	-0.0286459	NA	NA	-1.44552	0.181802	0.00302648	0.13014	-0.348703	0.18053	0.192825	0.159112	0.0943712	0.139993	0.12446	0.389567	0.350837	0.491186	0.38648
Hsp90ab1	P11499	51.4	83.28	323.31	45200000000	0.36648	1.07123	0.152768	0.137897	0.1038	0.0813396	0.133037	0.0970714	-0.393994	0.399991	-0.26993	0.677531	0.596267	0.418892	-2.23365	-1.61759	-2.01946	0.317536	0.126444	0.391658	0.341303	0.400538	0.542902	-0.137457	-0.997117	-0.0914176	-0.0771171	-2.02556	-1.81497	-1.8328	0.0336521	-0.062053	0.0113525	-0.352621	0.188021	0.296311	0.132248	0.0487942	0.0475384	-0.017271	0.336969	0.33182	0.354226	0.356144
Hsp90b1	P08113	24.6	92.475	49.545	85130000	0.591967	1.20477	NA	NA	NA	NA	NA	NA	NA	NA	NA	NA	NA	NA	NA	NA	NA	NA	NA	NA	NA	NA	NA	-0.836269	-1.07106	0.0648829	NA	NA	NA	NA	NA	NA	NA	0.591967	0.489337	0.848718	NA	NA	NA	NA	NA	NA	NA	NA
Hspa5	P20029	52.1	72.421	323.31	1315200000	0.185993	0.486354	0.107956	0.371949	-0.62171	-0.870387	1.90924	0.185993	0.373286	0.169155	0.299479	NA	NA	NA	0.0792928	0.0957219	1.06129	NA	NA	NA	NA	NA	NA	NA	-1.80521	-0.203037	-0.388318	NA	NA	NA	0.127369	-0.139426	0.072586	NA	0.163885	0.511772	0.147046	0.0398403	0.159112	-0.176153	NA	NA	NA	NA
Hspa8	P63017	58.4	70.87	323.31	33400000000	0.367707	0.307179	0.153157	0.190299	0.0485152	0.0746424	0.152378	0.0197731	-0.0986291	0.363788	0.0159257	-0.256046	0.495286	0.369494	-1.84856	-1.35927	-1.49184	0.340049	0.0705267	0.443607	0.217727	0.239031	0.420725	0.065848	-1.28715	-0.0892366	-0.195566	-1.88929	-0.965249	-1.31484	0.0196308	-0.0313562	-0.0320199	-0.23613	0.214249	0.473008	0.207768	-0.0608487	0.0206267	-0.00876933	0.367707	0.278461	0.369494	0.278104
Hspa9	P38647	37	73.46	77.576	1352400000	0.169412	0.53963	0.201885	0.208018	0.15095	-0.0850375	0.0603241	-0.353598	NA	NA	-0.764077	0.745797	2.12088	NA	NA	NA	-1.55822	NA	NA	NA	NA	NA	NA	-0.983903	-1.52471	-0.489767	-0.513625	NA	NA	NA	-0.185852	0.462785	-0.133733	0.111966	-0.339911	0.589284	-0.438346	0.587269	-0.17314	0.169412	NA	NA	NA	NA
Hspb1	P14602	42.6	23.014	8.7375	72327000	NA	-0.126155	NA	NA	NA	NA	NA	NA	NA	NA	NA	NA	NA	NA	NA	NA	NA	NA	NA	NA	NA	NA	NA	NA	NA	NA	NA	NA	NA	NA	NA	NA	NA	NA	NA	NA	NA	NA	NA	NA	NA	NA	NA	NA
Hspd1	P63038	30	60.955	63.815	423380000	0.770544	1.76726	NA	NA	NA	NA	0.426855	-1.79191	1.30358	0.363451	0.367483	0.974236	0.894061	1.04803	NA	NA	NA	NA	NA	NA	NA	NA	NA	-0.917979	-1.536	-0.754042	-1.0491	NA	-1.92945	-1.65913	NA	NA	NA	0.481919	0.697507	1.1797	0.843582	NA	-0.166616	-2.36885	NA	NA	NA	NA
Hspg2	Q05793	4.1	398.29	46.479	188240000	NA	0.0274372	NA	NA	NA	NA	NA	NA	NA	NA	NA	NA	NA	NA	NA	NA	NA	NA	NA	NA	NA	NA	NA	NA	NA	NA	NA	NA	NA	NA	NA	NA	NA	NA	NA	NA	NA	NA	NA	NA	NA	NA	NA	NA
Hsph1	Q61699	11.5	96.406	14.033	18766000	0.197991	0.11703	0.128557	-0.0300446	-0.209895	0.000576963	-0.169988	0.163499	NA	NA	NA	NA	NA	NA	NA	NA	NA	NA	NA	NA	NA	NA	NA	-0.602416	-1.22536	-0.110215	-0.295518	NA	NA	NA	0.197991	-0.100144	0.737427	-0.0250743	0.46801	0.301354	-0.0658685	-0.327765	0.171335	0.501108	NA	NA	NA	NA
Htr1f	Q02284	2.7	41.977	-2	0	NA	NA	NA	NA	NA	NA	NA	NA	NA	NA	NA	NA	NA	NA	NA	NA	NA	NA	NA	NA	NA	NA	NA	NA	NA	NA	NA	NA	NA	NA	NA	NA	NA	NA	NA	NA	NA	NA	NA	NA	NA	NA	NA	NA
Iap	P03975	8.6	62.747	16.019	7102200	-0.357899	NA	NA	-0.190783	NA	-0.428352	-0.497975	-0.535834	NA	NA	NA	NA	NA	NA	NA	NA	NA	NA	NA	NA	NA	NA	NA	NA	NA	NA	NA	NA	NA	NA	NA	-0.358879	NA	NA	NA	NA	NA	-0.357899	-0.109577	-0.490335	NA	NA	NA	NA
Iars	Q8BU30	9.4	144.27	8.0116	5886500	1.40512	-0.160637	NA	NA	NA	NA	NA	NA	0.588996	1.47207	NA	NA	NA	NA	0.4654	-0.175843	NA	NA	NA	NA	NA	NA	NA	NA	NA	NA	NA	NA	NA	NA	NA	1.40512	NA	NA	NA	NA	NA	NA	NA	NA	NA	NA	NA	NA
Ide	Q9JHR7	5.1	117.77	4.9373	54502000	NA	NA	NA	NA	NA	NA	NA	NA	NA	NA	NA	NA	NA	NA	NA	NA	NA	NA	NA	NA	NA	NA	NA	NA	NA	NA	NA	NA	NA	NA	NA	NA	NA	NA	NA	NA	NA	NA	NA	NA	NA	NA	NA	NA
Idh3g	P70404	8.4	42.785	2.6904	0	NA	NA	NA	NA	NA	NA	NA	NA	NA	NA	NA	NA	NA	NA	NA	NA	NA	NA	NA	NA	NA	NA	NA	NA	NA	NA	NA	NA	NA	NA	NA	NA	NA	NA	NA	NA	NA	NA	NA	NA	NA	NA	NA	NA
Ifi204	P15092	20.9	71.65	24.688	156550000	NA	0.629287	NA	NA	NA	NA	NA	NA	NA	NA	NA	NA	NA	NA	NA	NA	NA	NA	NA	NA	NA	NA	NA	NA	NA	NA	NA	NA	NA	NA	NA	NA	NA	NA	NA	NA	NA	NA	NA	NA	NA	NA	NA	NA
Ifi205b	Q08619	30.4	46.977	41.353	97413000	NA	0.326997	NA	NA	NA	NA	NA	NA	NA	NA	NA	NA	NA	NA	NA	NA	NA	NA	NA	NA	NA	NA	NA	NA	NA	NA	NA	NA	NA	NA	NA	NA	NA	NA	NA	NA	NA	NA	NA	NA	NA	NA	NA	NA
Ifih1	Q8R5F7	2.4	115.97	9.3034	478420	NA	NA	NA	NA	NA	NA	NA	NA	NA	NA	NA	NA	NA	NA	NA	NA	NA	NA	NA	NA	NA	NA	NA	NA	NA	NA	NA	NA	NA	NA	NA	NA	NA	NA	NA	NA	NA	NA	NA	NA	NA	NA	NA	NA
Ifit1	Q64282	34.6	53.737	145.34	257380000	NA	1.28007	NA	NA	NA	NA	NA	NA	NA	NA	NA	NA	NA	NA	NA	NA	NA	NA	NA	NA	NA	NA	NA	NA	NA	NA	NA	NA	NA	NA	NA	NA	NA	NA	NA	NA	NA	NA	NA	NA	NA	NA	NA	NA
Ifitm1	Q9D103	15.1	11.524	13.628	8268000	NA	NA	NA	NA	NA	NA	NA	NA	NA	NA	NA	NA	NA	NA	NA	NA	NA	NA	NA	NA	NA	NA	NA	NA	NA	NA	NA	NA	NA	NA	NA	NA	NA	NA	NA	NA	NA	NA	NA	NA	NA	NA	NA	NA
Ifitm3	Q9CQW9	48.2	14.954	64.295	2209300000	2.47446	2.91871	1.24227	1.5097	1.60507	1.17198	1.05019	1.0207	0.615887	0.0226164	0.69537	1.99523	NA	1.86548	3.56682	3.49902	2.3781	NA	NA	2.06198	NA	NA	0.354114	0.559737	NA	0.108625	-0.272036	0.386921	NA	NA	0.475915	0.0499095	0.435842	2.47446	NA	2.50538	2.07543	0.275007	0.362442	0.126576	0.315566	0.322159	-1.05409	1.63222
Ilf2	Q9CXY6	18.5	43.062	5.2472	5150500	-0.328079	NA	NA	NA	NA	NA	NA	NA	-3.08192	-1.50537	NA	0.0363275	NA	-0.187937	-1.71208	-1.49671	NA	NA	NA	NA	NA	NA	NA	NA	NA	NA	NA	-0.502791	NA	-0.153366	NA	NA	NA	NA	NA	NA	NA	NA	NA	NA	NA	NA	NA	NA
Immt	Q8CAQ8	25.2	83.899	29.307	132700000	0.316144	0.574538	-0.00267146	NA	NA	NA	NA	NA	NA	NA	NA	NA	0.137766	-0.0959437	NA	NA	NA	NA	NA	NA	NA	NA	NA	0.652509	-0.0752312	0.513491	-1.35931	NA	0.073409	-0.107275	-0.626914	NA	NA	0.3421	0.290188	0.713696	0.0766959	NA	NA	NA	NA	NA	NA	NA
Impa1	O55023	22.7	30.436	11.622	101470000	-0.604849	-0.250646	NA	NA	NA	NA	NA	NA	NA	NA	NA	-0.546688	-0.604849	-0.965812	NA	NA	NA	NA	NA	NA	NA	NA	NA	NA	NA	NA	NA	0.519441	-0.82928	-1.0375	NA	NA	NA	NA	NA	NA	NA	NA	NA	NA	NA	NA	NA	NA
Impdh1	P50096	16.9	55.278	20.711	51384000	0.170053	NA	-0.228317	-0.39572	-0.262348	-0.19626	-0.140969	-0.428566	NA	-1.29782	-1.20763	NA	NA	NA	NA	-1.09468	0.513895	NA	NA	NA	NA	NA	NA	NA	NA	NA	NA	NA	NA	NA	0.042084	-0.0789751	0.0989585	NA	NA	NA	NA	0.190931	0.170053	-0.143628	NA	NA	NA	NA
Impdh2	P24547	40.7	55.814	311.8	3195300000	0.133432	0.0359054	-0.00258474	-0.241919	-0.265466	-0.233702	-0.12078	-0.396194	-0.925522	-0.605069	-1.05287	NA	NA	-0.992632	-1.62905	-1.48386	-0.721468	-0.267375	-0.247114	-0.197848	-0.218028	-0.27507	0.0209111	-0.595249	-1.75433	-0.0562512	-0.157898	NA	NA	-1.8049	0.133432	-0.0405859	0.213876	-0.691243	-0.187132	-0.0541526	-0.004378	0.0968016	0.184471	-0.0245165	-0.404477	-0.545277	-0.550021	-0.152019
Ipo11	Q8K2V6	13.9	112.41	37.669	89297000	1.61339	NA	NA	1.50019	1.6643	1.43328	1.90631	NA	1.56247	1.10158	0.906506	2.57328	4.22149	3.23326	0.427499	0.306845	0.0136409	NA	NA	NA	NA	NA	NA	NA	NA	NA	NA	NA	1.35941	NA	NA	-3.16709	-2.58338	NA	NA	NA	NA	-3.018	-2.68659	NA	NA	NA	NA	NA
Ipo4	Q8VI75	9.5	119.27	42.836	26267000	NA	1.27166	NA	NA	NA	NA	NA	NA	NA	NA	NA	NA	NA	NA	NA	NA	NA	NA	NA	NA	NA	NA	NA	NA	NA	NA	NA	NA	NA	NA	NA	NA	NA	NA	NA	NA	NA	NA	NA	NA	NA	NA	NA	NA
Ipo5	Q8BKC5	53.7	123.59	323.31	38000000000	5.35735	3.36767	5.30575	5.20821	5.30542	5.51156	5.45418	5.54167	6.25197	5.07022	3.82619	4.76463	5.62507	5.40895	2.92608	4.83613	3.4034	3.05217	3.94139	4.09946	0.488618	0.437654	0.243669	1.03921	-0.162799	0.665393	-0.32	-0.979772	-1.11219	-1.00341	0.98156	0.834064	1.11423	3.47275	3.03111	3.63052	3.21255	0.901726	0.325271	0.894216	2.24163	2.31481	2.02418	0.669117
Ipo7	Q9EPL8	26.8	119.49	323.31	2415900000	3.24996	2.40958	3.82721	4.58292	3.68997	3.41088	3.71403	3.23619	2.23419	1.97015	2.19897	3.10278	3.09807	3.26373	1.18644	1.07368	1.1564	2.10611	2.87275	3.14192	0.301119	0.0533894	0.678883	0.801655	-0.672497	0.367483	NA	-0.122523	-0.550951	-0.683692	0.0672257	-0.16196	0.120352	1.83293	1.78864	1.90354	NA	-0.0402002	0.229342	0.0756011	NA	NA	NA	NA
Ipo9	Q91YE6	18.7	116.05	132.85	81211000	1.46554	2.03349	NA	1.49646	1.43461	1.66225	1.58996	1.25453	1.87806	1.20445	0.70726	1.56779	0.327342	NA	1.27208	-1.36286	0.0416635	NA	NA	NA	NA	NA	NA	NA	NA	NA	NA	NA	NA	NA	NA	-0.940174	-1.47061	NA	NA	NA	NA	0.461214	0.283092	0.0852887	NA	NA	NA	NA
Iqgap1	Q9JKF1	35.1	188.74	185.16	1530000000	0.388245	0.494456	0.381062	-0.149905	0.266037	-0.0377101	0.617393	NA	0.206393	0.45628	-0.103178	NA	NA	NA	-0.069785	-0.242789	-0.0323149	0.190172	NA	NA	0.0639171	NA	NA	0.265797	-0.476639	0.53446	-0.152628	NA	NA	NA	-0.358768	-0.272036	-0.379207	-0.485257	-0.245831	0.243547	0.158078	-1.21304	0.346078	NA	-1.17085	0.388245	0.962364	-1.13647
Irgm1	Q60766	9	46.551	8.2198	182640000	NA	4.08941	NA	NA	NA	NA	NA	NA	NA	NA	NA	NA	NA	NA	NA	NA	NA	NA	NA	NA	NA	NA	NA	NA	NA	NA	NA	NA	NA	NA	NA	NA	NA	NA	NA	NA	NA	NA	NA	NA	NA	NA	NA	NA
Isg15	Q64339	43.5	17.897	37.54	569120000	NA	1.22157	NA	NA	NA	NA	NA	NA	NA	NA	NA	NA	NA	NA	NA	NA	NA	NA	NA	NA	NA	NA	NA	NA	NA	NA	NA	NA	NA	NA	NA	NA	NA	NA	NA	NA	NA	NA	NA	NA	NA	NA	NA	NA
Itpr1	P11881	2.3	313.16	2.7351	0	NA	NA	NA	NA	NA	NA	NA	NA	NA	NA	NA	NA	NA	NA	NA	NA	NA	NA	NA	NA	NA	NA	NA	NA	NA	NA	NA	NA	NA	NA	NA	NA	NA	NA	NA	NA	NA	NA	NA	NA	NA	NA	NA	NA
Itpr2	Q9Z329	2.6	307.47	8.7274	896470000	0.125783	0.340277	NA	NA	0.197865	NA	NA	0.374066	0.0396999	NA	NA	NA	0.0106366	-0.0573616	0.114634	NA	NA	NA	NA	NA	NA	NA	NA	NA	NA	NA	NA	NA	0.00460925	0.00259452	NA	NA	0.125783	NA	NA	NA	NA	-0.0186295	-0.0599912	-0.736268	NA	NA	NA	NA
Itpr3	P70227	11.3	304.27	128.65	657290000	0.973868	6.66888	NA	NA	NA	0.973868	NA	NA	NA	NA	NA	NA	NA	NA	NA	NA	NA	NA	NA	NA	NA	NA	NA	NA	NA	NA	-5.51391	NA	NA	NA	0.287236	NA	NA	NA	NA	NA	-3.74207	0.395611	NA	NA	NA	NA	NA	NA
Iws1	Q8C1D8	8.9	85.247	10.915	4933100	NA	NA	NA	NA	NA	NA	NA	NA	NA	NA	NA	NA	NA	NA	NA	NA	NA	NA	NA	NA	NA	NA	NA	NA	NA	NA	NA	NA	NA	NA	NA	NA	NA	NA	NA	NA	NA	NA	NA	NA	NA	NA	NA	NA
Jcad	Q5DTX6	10.8	144.8	15.684	9599600	NA	0.215989	NA	NA	NA	NA	NA	NA	NA	NA	NA	NA	NA	NA	NA	NA	NA	NA	NA	NA	NA	NA	NA	NA	NA	NA	NA	NA	NA	NA	NA	NA	NA	NA	NA	NA	NA	NA	NA	NA	NA	NA	NA	NA
Jup	Q02257	40.7	81.8	323.31	9325500000	-0.667401	-1.91112	-5.15977	NA	-3.55573	NA	-1.53466	-4.7299	NA	NA	NA	-2.87134	NA	NA	NA	NA	NA	-4.64501	-3.45609	-5.13097	-2.59214	-3.55507	-4.15003	-2.90163	NA	-3.14995	NA	-0.667401	NA	NA	-2.1208	-5.70847	-2.36275	-3.20131	NA	-2.94098	NA	-2.69432	-2.85069	-3.39279	NA	-4.07573	-3.69016	NA
Kansl2	Q8BQR4	3.9	54.173	-2	0	NA	NA	NA	NA	NA	NA	NA	NA	NA	NA	NA	NA	NA	NA	NA	NA	NA	NA	NA	NA	NA	NA	NA	NA	NA	NA	NA	NA	NA	NA	NA	NA	NA	NA	NA	NA	NA	NA	NA	NA	NA	NA	NA	NA
Kars	Q99MN1	20.5	67.839	10.365	25971000	0.055751	0.862432	NA	NA	NA	NA	0.055751	NA	NA	NA	NA	NA	NA	NA	NA	NA	NA	NA	NA	NA	NA	NA	NA	NA	-0.226392	NA	NA	NA	NA	NA	NA	NA	NA	NA	-0.163704	NA	NA	NA	0.00302648	NA	NA	NA	NA	NA
Khdrbs1	Q60749	12	48.37	14.782	143100000	1.53331	1.03104	NA	1.53331	NA	NA	NA	NA	NA	NA	NA	NA	NA	NA	NA	NA	NA	NA	NA	NA	NA	NA	NA	NA	NA	NA	NA	NA	NA	NA	NA	0.826274	NA	NA	NA	NA	NA	NA	-0.285442	NA	1.09099	0.180021	NA	-0.86268
Kiaa0020	Q8BKS9	5.7	72.799	8.131	153130	-0.150225	NA	-0.607551	NA	NA	NA	NA	NA	NA	NA	NA	NA	NA	NA	NA	NA	NA	NA	NA	NA	NA	NA	NA	NA	NA	NA	NA	NA	NA	NA	-0.150225	NA	NA	NA	NA	NA	NA	NA	NA	NA	NA	NA	NA	NA
Kiaa0196	Q8C2E7	1.1	134.11	-2	0	NA	NA	NA	NA	NA	NA	NA	NA	NA	NA	NA	NA	NA	NA	NA	NA	NA	NA	NA	NA	NA	NA	NA	NA	NA	NA	NA	NA	NA	NA	NA	NA	NA	NA	NA	NA	NA	NA	NA	NA	NA	NA	NA	NA
Kiaa1211	Q5PR69	21.1	132.28	71.312	161350000	0.58477	NA	-0.346995	-0.257856	-0.143309	-0.146531	-0.0898507	-0.198626	NA	NA	NA	NA	NA	NA	NA	NA	NA	NA	NA	NA	NA	NA	NA	NA	NA	NA	0.368042	NA	NA	NA	-0.291239	-0.149201	-0.335372	NA	NA	NA	-0.233261	-0.173547	-0.339382	0.0363275	0.58477	NA	NA	0.453755
Kif21b	Q9QXL1	1.3	186.18	-2	966980000	0.142871	1.47197	0.209266	0.0196308	-0.00392948	-0.164593	0.135272	-0.0992163	0.00906047	0.77762	0.00748258	NA	NA	NA	-2.34241	-1.86707	-2.09431	NA	NA	NA	NA	NA	NA	0.0564448	NA	NA	0.181929	NA	NA	NA	0.142871	-0.0539579	0.161823	-0.0832635	NA	NA	-0.0864308	0.142087	0.298189	0.0754642	NA	NA	NA	NA
Kif23	E9Q5G3	3.5	108.77	3.6584	1108200	NA	NA	NA	NA	NA	NA	NA	NA	NA	NA	NA	NA	NA	NA	NA	NA	NA	NA	NA	NA	NA	NA	NA	NA	NA	NA	NA	NA	NA	NA	NA	NA	NA	NA	NA	NA	NA	NA	NA	NA	NA	NA	NA	NA
Kirrel	Q80W68	7.6	87.175	13.672	12779000	NA	-0.0893974	NA	NA	NA	NA	NA	NA	NA	NA	NA	NA	NA	NA	NA	NA	NA	NA	NA	NA	NA	NA	NA	NA	NA	NA	NA	NA	NA	NA	NA	NA	NA	NA	NA	NA	NA	NA	NA	NA	NA	NA	NA	NA
Klhl7	Q8BUL5	2.4	65.937	-2	674290	NA	NA	NA	NA	NA	NA	NA	NA	NA	NA	NA	NA	NA	NA	NA	NA	NA	NA	NA	NA	NA	NA	NA	NA	NA	NA	NA	NA	NA	NA	NA	NA	NA	NA	NA	NA	NA	NA	NA	NA	NA	NA	NA	NA
Kpna2	P52293	26.3	57.927	69.535	42556000	1.57543	NA	1.57633	1.36676	1.54705	1.70699	1.57454	1.16736	NA	NA	NA	NA	3.07998	2.57405	NA	NA	NA	NA	NA	NA	NA	NA	NA	NA	NA	0.499272	NA	NA	-0.778754	NA	0.227002	-0.384866	0.382391	NA	NA	0.812046	NA	0.000721167	-0.032492	0.0494914	NA	NA	NA	NA
Kpnb1	P70168	44.3	97.183	323.31	14000000000	4.01711	2.92745	4.11753	4.1157	4.19306	4.11312	4.07065	3.96357	2.85802	2.61287	2.86548	3.9115	3.90265	5.46136	4.6589	4.29057	2.05991	2.54117	2.94261	3.26081	0.525267	0.422125	0.344147	0.477366	-0.441634	0.319734	0.199876	-1.07239	-0.791658	-0.725494	0.204767	0.209641	0.216858	1.42836	1.88889	1.87259	1.65067	0.10017	0.37362	0.266637	0.948676	1.09072	1.10252	0.412185
Krt1	P04104	8	65.605	2.7374	2220000000	NA	2.58638	NA	NA	NA	NA	NA	NA	NA	NA	NA	NA	NA	NA	NA	NA	NA	NA	NA	NA	NA	NA	NA	NA	NA	NA	NA	NA	NA	NA	NA	NA	NA	NA	NA	NA	NA	NA	NA	NA	NA	NA	NA	NA
Krt14	Q61781	58.7	52.866	148.41	301090000	NA	-0.706912	NA	NA	NA	NA	NA	NA	NA	NA	NA	NA	NA	NA	NA	NA	NA	NA	NA	NA	NA	NA	NA	NA	NA	NA	NA	NA	NA	NA	NA	NA	NA	NA	NA	NA	NA	NA	NA	NA	NA	NA	NA	NA
Krt222	Q8CCX5	6.1	34.197	-2	0	NA	NA	NA	NA	NA	NA	NA	NA	NA	NA	NA	NA	NA	NA	NA	NA	NA	NA	NA	NA	NA	NA	NA	NA	NA	NA	NA	NA	NA	NA	NA	NA	NA	NA	NA	NA	NA	NA	NA	NA	NA	NA	NA	NA
Krt6b	Q9Z331	27.8	60.322	-2	7664200	NA	NA	NA	NA	NA	NA	NA	NA	NA	NA	NA	NA	NA	NA	NA	NA	NA	NA	NA	NA	NA	NA	NA	NA	NA	NA	NA	NA	NA	NA	NA	NA	NA	NA	NA	NA	NA	NA	NA	NA	NA	NA	NA	NA
Krt76	Q3UV17	14.1	62.844	27.81	19100000000	-1.75098	0.215123	-5.3397	-6.7916	-5.48908	-3.42537	-7.87392	-5.36094	-7.65263	-8.53711	-8.04694	-4.50367	-6.50977	-6.1722	-2.59205	-2.9284	-3.72151	NA	NA	NA	NA	NA	NA	NA	-4.6894	NA	NA	-3.30201	1.05464	-1.75098	-6.52112	-7.10657	-6.86789	NA	-6.50806	NA	NA	-5.09158	-7.07719	-5.86657	NA	NA	NA	NA
Krt8	P11679	86.9	54.565	323.31	84400000000	-0.0473533	1.59441	NA	-0.296013	NA	NA	NA	NA	NA	NA	NA	NA	-0.40526	NA	NA	NA	NA	NA	NA	NA	NA	NA	NA	NA	NA	NA	NA	NA	-0.0473533	NA	NA	-0.498525	NA	NA	NA	NA	NA	NA	NA	NA	NA	NA	NA	NA
Ktn1	Q61595	3.7	152.59	4.5909	0	NA	NA	NA	NA	NA	NA	NA	NA	NA	NA	NA	NA	NA	NA	NA	NA	NA	NA	NA	NA	NA	NA	NA	NA	NA	NA	NA	NA	NA	NA	NA	NA	NA	NA	NA	NA	NA	NA	NA	NA	NA	NA	NA	NA
Lactb	Q9EP89	25.2	60.705	85.271	78812000	NA	0.445727	NA	NA	NA	NA	NA	NA	NA	NA	NA	NA	NA	NA	NA	NA	NA	NA	NA	NA	NA	NA	NA	NA	NA	NA	NA	NA	NA	NA	NA	NA	NA	NA	NA	NA	NA	NA	NA	NA	NA	NA	NA	NA
Lama1	P19137	0.3	338.17	2.5773	48190000	NA	-0.0642838	NA	NA	NA	NA	NA	NA	NA	NA	NA	NA	NA	NA	NA	NA	NA	NA	NA	NA	NA	NA	NA	NA	NA	NA	NA	NA	NA	NA	NA	NA	NA	NA	NA	NA	NA	NA	NA	NA	NA	NA	NA	NA
Lama5	Q61001	1.5	404.05	6.91	1554000	NA	0.788936	NA	NA	NA	NA	NA	NA	NA	NA	NA	NA	NA	NA	NA	NA	NA	NA	NA	NA	NA	NA	NA	NA	NA	NA	NA	NA	NA	NA	NA	NA	NA	NA	NA	NA	NA	NA	NA	NA	NA	NA	NA	NA
Lamb1	P02469	0.6	197.09	5.0515	286590000	0.412294	-0.20533	NA	NA	NA	NA	NA	NA	NA	NA	NA	-2.24646	NA	NA	NA	NA	NA	NA	NA	NA	NA	NA	NA	NA	NA	NA	NA	0.412294	NA	NA	NA	NA	NA	NA	NA	NA	NA	NA	NA	NA	NA	NA	NA	NA
Lamc1	P02468	6.9	177.3	46.04	14469000	NA	0.0791562	NA	NA	NA	NA	NA	NA	NA	NA	NA	NA	NA	NA	NA	NA	NA	NA	NA	NA	NA	NA	NA	NA	NA	NA	NA	NA	NA	NA	NA	NA	NA	NA	NA	NA	NA	NA	NA	NA	NA	NA	NA	NA
Larp1	Q6ZQ58	3.3	121.12	4.2637	0	NA	NA	NA	NA	NA	NA	NA	NA	NA	NA	NA	NA	NA	NA	NA	NA	NA	NA	NA	NA	NA	NA	NA	NA	NA	NA	NA	NA	NA	NA	NA	NA	NA	NA	NA	NA	NA	NA	NA	NA	NA	NA	NA	NA
Lars	Q8BMJ2	2.5	134.19	2.5684	53901	NA	NA	NA	NA	NA	NA	NA	NA	NA	NA	NA	NA	NA	NA	NA	NA	NA	NA	NA	NA	NA	NA	NA	NA	NA	NA	NA	NA	NA	NA	NA	NA	NA	NA	NA	NA	NA	NA	NA	NA	NA	NA	NA	NA
Lbr	Q3U9G9	29.4	71.439	162.57	1576300000	0.547206	0.67405	0.567643	0.303225	0.702126	0.52677	0.702037	0.391658	0.804054	1.06661	0.790021	0.505586	0.494672	0.40305	-0.0589087	0.0751903	0.28759	0.245617	0.40414	0.368936	0.0104934	-0.280527	0.067088	0.991826	-0.00521755	1.06612	-0.101846	-0.265362	-0.27066	-0.325973	0.177471	-0.162186	0.0963968	0.792522	0.0472592	0.823342	0.238175	0.0684645	0.212009	-0.000649359	-0.146004	0.0204844	0.42094	-0.470529
Lcp1	Q61233	36.2	70.148	34.188	216980000	0.586294	NA	NA	NA	NA	NA	NA	NA	NA	0.891886	-0.203303	-0.409738	-0.462972	-0.398627	NA	-0.291204	-2.79927	0.543991	-1.34986	-0.403943	0.830012	-0.93316	-0.543278	-0.726186	-1.94247	-0.75655	-1.46371	-2.50308	-2.77527	-2.61017	NA	NA	NA	0.748204	0.424385	1.12552	0.40305	NA	NA	NA	-0.871997	NA	-0.667447	-0.576088
Ldha	P06151	41.3	36.498	85.991	3820200000	0.40053	0.885652	NA	NA	NA	NA	NA	NA	NA	NA	NA	-0.523421	-0.644713	-0.708727	NA	NA	NA	-1.71919	-1.39483	-1.07051	-0.920052	-1.6152	-1.03115	-0.427363	-1.6605	-0.204017	-2.22068	-2.46395	-2.39676	-2.47257	NA	NA	NA	0.477056	-0.253773	1.1163	0.324004	NA	NA	NA	-0.407995	-1.11851	-0.947528	-0.260878
Lgals1	P16045	41.5	14.866	147.24	24400000000	0.679345	0.424148	0.547943	0.316493	0.768417	0.403704	0.514703	0.584	-0.0650986	-0.197385	0.0494914	0.174662	-0.156852	0.00619029	-2.50783	-2.36654	-2.0706	0.491597	0.40621	0.398569	0.759838	0.704341	0.550999	-0.159799	-1.89127	-0.504018	-1.62491	-1.99677	-1.77922	-1.90131	-0.255891	-0.438053	-0.733315	0.620399	0.0277203	1.49103	0.738292	-0.37146	-0.442124	-0.0876567	0.570851	0.821139	0.623118	0.517427
Lgals3bp	Q07797	1.9	64.49	2.4416	1707600	NA	0.199123	NA	NA	NA	NA	NA	NA	NA	NA	NA	NA	NA	NA	NA	NA	NA	NA	NA	NA	NA	NA	NA	NA	NA	NA	NA	NA	NA	NA	NA	NA	NA	NA	NA	NA	NA	NA	NA	NA	NA	NA	NA	NA
Lgals8	Q9JL15	42.7	36.161	34.41	388520000	0.717778	0.890407	0.0513025	0.216238	0.130931	0.111833	0.285343	0.00647756	NA	NA	NA	NA	NA	NA	NA	NA	NA	0.756853	NA	0.678703	0.602932	NA	1.09754	NA	NA	0.131721	0.293724	NA	NA	NA	-0.252192	0.033793	0.115433	NA	NA	-1.92967	-0.0692702	0.0287106	0.275961	0.0113525	NA	0.44074	0.625832	NA
Lgals9	O08573	15.9	40.035	112.02	284430000	NA	1.42675	NA	NA	NA	NA	NA	NA	NA	NA	NA	NA	NA	NA	NA	NA	NA	NA	NA	NA	NA	NA	NA	NA	NA	NA	NA	NA	NA	NA	NA	NA	NA	NA	NA	NA	NA	NA	NA	NA	NA	NA	NA	NA
Lgmn	O89017	9.9	49.372	7.3533	501620	NA	NA	NA	NA	NA	NA	NA	NA	NA	NA	NA	NA	NA	NA	NA	NA	NA	NA	NA	NA	NA	NA	NA	NA	NA	NA	NA	NA	NA	NA	NA	NA	NA	NA	NA	NA	NA	NA	NA	NA	NA	NA	NA	NA
Lig3	P97386	9.8	113.07	22.166	17485000	0.282806	NA	NA	-0.258684	0.81705	-0.0248541	0.0791562	NA	NA	NA	NA	NA	NA	NA	NA	NA	NA	NA	NA	NA	NA	NA	NA	NA	NA	NA	NA	NA	NA	NA	NA	0.196229	0.369383	NA	NA	NA	NA	0.170566	0.19774	NA	NA	NA	NA	NA
Lima1	Q9ERG0	58.3	84.059	323.31	19400000000	0.273725	2.49741	-0.941337	0.780898	-0.233447	1.44927	-0.942224	1.15231	NA	NA	NA	NA	NA	NA	NA	NA	NA	NA	NA	NA	NA	NA	NA	0.00345832	-2.0511	0.0453032	0.149259	NA	NA	NA	-0.122193	-0.148001	-0.434052	-1.30572	0.0586628	-0.593485	-1.11126	-0.335845	-0.0102651	-0.145972	NA	NA	NA	NA
Lmf2	Q8C3X8	2.3	79.996	8.2764	0	NA	NA	NA	NA	NA	NA	NA	NA	NA	NA	NA	NA	NA	NA	NA	NA	NA	NA	NA	NA	NA	NA	NA	NA	NA	NA	NA	NA	NA	NA	NA	NA	NA	NA	NA	NA	NA	NA	NA	NA	NA	NA	NA	NA
Lmna	P48678	67.4	74.237	323.31	19700000000	0.132643	0.603122	-0.124881	-0.0411499	0.0104934	0.171719	-0.17184	-0.0204575	NA	NA	NA	NA	NA	NA	NA	NA	NA	NA	NA	NA	NA	NA	NA	NA	NA	NA	NA	NA	NA	NA	-0.253326	-0.372356	0.0880059	NA	NA	NA	NA	0.0784732	0.132643	0.551295	NA	NA	NA	NA
Lmnb1	P14733	30.8	66.785	64.388	148950000	0.616018	3.41832	NA	0.656176	NA	0.274769	NA	NA	NA	NA	NA	NA	NA	NA	NA	NA	NA	0.290778	NA	NA	0.312781	NA	NA	-0.45332	-0.789387	-0.0701484	-0.0112681	NA	NA	NA	NA	0.210888	NA	1.25471	0.639973	0.40305	0.592062	-0.293624	NA	NA	NA	NA	-0.179825	NA
Lox	P28301	32.6	46.7	11.679	32493000	NA	2.08294	NA	NA	NA	NA	NA	NA	NA	NA	NA	NA	NA	NA	NA	NA	NA	NA	NA	NA	NA	NA	NA	NA	NA	NA	NA	NA	NA	NA	NA	NA	NA	NA	NA	NA	NA	NA	NA	NA	NA	NA	NA	NA
Lpcat3	Q91V01	3.3	56.146	8.2225	0	NA	NA	NA	NA	NA	NA	NA	NA	NA	NA	NA	NA	NA	NA	NA	NA	NA	NA	NA	NA	NA	NA	NA	NA	NA	NA	NA	NA	NA	NA	NA	NA	NA	NA	NA	NA	NA	NA	NA	NA	NA	NA	NA	NA
Lrch3	Q8BVU0	21	86.34	58.02	142960000	0.440633	0.414977	NA	NA	NA	NA	0.440633	NA	NA	1.1973	-1.31552	NA	NA	NA	NA	0.204892	-1.18682	NA	NA	NA	NA	NA	NA	NA	NA	-1.0326	NA	NA	NA	NA	NA	NA	NA	NA	NA	-1.39528	NA	NA	-0.348262	NA	NA	NA	NA	NA
Lrch4	Q921G6	41	73.162	130.95	1449300000	0.0142124	NA	-0.0123008	0.185867	0.0604625	-0.250903	0.0919367	0.151469	-0.641964	0.0142124	-1.07215	NA	NA	NA	-1.34935	-0.48074	-1.39112	-0.827103	-0.0957587	NA	-0.514882	-1.2568	NA	-1.46909	NA	-0.12356	0.459851	NA	NA	NA	-1.17319	-0.941974	-1.46089	-1.23535	NA	-0.390188	-0.525081	-1.58862	-1.13793	-0.782968	-0.820846	-0.257166	-0.183425	-1.01748
Lrpprc	Q6PB66	4.6	156.61	5.7279	316910	NA	NA	NA	NA	NA	NA	NA	NA	NA	NA	NA	NA	NA	NA	NA	NA	NA	NA	NA	NA	NA	NA	NA	NA	NA	NA	NA	NA	NA	NA	NA	NA	NA	NA	NA	NA	NA	NA	NA	NA	NA	NA	NA	NA
Lrrc59	Q922Q8	30.6	34.877	48.187	1657500000	0.548535	0.937495	1.07444	0.53067	0.892197	0.560324	0.8614	0.964362	0.0448837	-0.00966953	0.0949116	0.339594	0.420833	0.577441	1.28102	1.07963	1.10909	NA	-0.478929	-0.198328	NA	0.389016	0.0522768	0.720103	NA	0.376735	NA	-0.323227	-0.0699515	0.121546	-0.0826828	-0.281316	-0.372916	-0.0675457	NA	-0.0729228	NA	-0.0286018	0.334911	-0.208961	0.394734	-0.623421	-0.693738	0.548535
Lrrfip1	Q3UZ39	28.7	79.248	56.212	28801000	NA	-0.0478685	NA	NA	NA	NA	NA	NA	NA	NA	NA	NA	NA	NA	NA	NA	NA	NA	NA	NA	NA	NA	NA	NA	NA	NA	NA	NA	NA	NA	NA	NA	NA	NA	NA	NA	NA	NA	NA	NA	NA	NA	NA	NA
Lrrfip2	Q91WK0	51.6	47.147	323.31	7807900000	0.136848	1.7973	0.260989	-0.119589	-0.034973	-0.0964989	-0.0802099	-0.0964989	-0.676826	0.112367	-0.641896	NA	NA	NA	-1.2132	-0.113661	-1.33025	-0.00248357	-0.0785332	0.0976108	-0.22201	-0.00184783	0.201383	0.268315	-0.677034	-0.0338649	0.137766	NA	NA	NA	-0.0347661	0.03492	-0.232955	-0.276083	0.170822	-0.144297	-0.280422	-0.208628	0.0809305	-0.136632	0.136848	-0.192777	0.257855	-0.0149951
Ltn1	Q6A009	1.6	198.92	2.4646	149720	NA	NA	NA	NA	NA	NA	NA	NA	NA	NA	NA	NA	NA	NA	NA	NA	NA	NA	NA	NA	NA	NA	NA	NA	NA	NA	NA	NA	NA	NA	NA	NA	NA	NA	NA	NA	NA	NA	NA	NA	NA	NA	NA	NA
Luc7l	Q9CYI4	16.2	43.934	3.5346	557430000	0.953536	-0.686034	NA	NA	NA	NA	NA	NA	NA	NA	NA	0.174023	0.189666	0.254473	NA	NA	NA	0.782744	NA	1.12433	0.233152	NA	0.288299	NA	NA	1.18739	-0.0766911	-0.13984	-0.407536	0.182692	NA	NA	NA	NA	NA	0.311619	0.015783	NA	NA	NA	0.657457	0.874836	0.914565	0.315682
Luc7l2	Q7TNC4	32.1	46.582	66.286	565750000	0.650394	0.430071	0.734569	0.176833	0.413594	0.410667	1.09478	0.238665	0.102994	-0.180593	-0.122052	-0.123371	-0.08982	-0.118445	0.512783	0.397365	0.537048	NA	NA	NA	NA	NA	NA	1.32227	0.0861044	1.21468	-0.157721	-0.0416547	0.00906047	-0.0391918	-0.60395	-0.689986	-0.367341	-0.0791275	-0.248399	0.649478	0.140386	-0.83421	-0.24607	-0.827436	NA	NA	NA	NA
Luc7l3	Q5SUF2	23.8	51.45	90.839	135650000	0.518592	0.766553	NA	NA	NA	NA	NA	NA	0.141171	-0.640074	-0.152933	0.169925	1.14542	0.305095	2.33348	1.1553	1.35896	NA	NA	NA	NA	NA	NA	1.3883	0.0295589	1.00763	-0.314607	0.253142	0.838427	0.146395	NA	NA	NA	0.000721167	-0.0979496	0.596172	0.132116	NA	NA	NA	NA	NA	NA	NA
Luzp1	Q8R4U7	6.8	119.31	12.667	6470500	2.16925	0.0590783	NA	NA	NA	NA	NA	NA	NA	NA	NA	NA	NA	NA	NA	NA	NA	NA	NA	NA	NA	NA	NA	NA	-0.676388	NA	NA	NA	NA	NA	NA	NA	NA	NA	2.16925	NA	NA	NA	NA	NA	NA	NA	NA	NA
Lyar	Q08288	37.4	43.735	82.281	386090000	0.807431	0.106108	NA	0.503756	0.483468	NA	NA	NA	-0.0512646	0.064331	0.0287106	-0.163963	-0.0267635	0.219958	-0.315038	0.331476	0.388686	0.390448	NA	0.816313	0.117429	NA	-0.230804	0.636079	-0.00608657	1.14091	-0.395549	-0.113504	0.167486	-0.0248101	NA	-0.443732	0.141956	0.724999	-0.13261	1.38449	0.889863	NA	NA	NA	NA	0.247563	-0.363419	NA
Lyz1	P17897	8.1	16.794	23.73	114210000	NA	-2.23678	NA	NA	NA	NA	NA	NA	NA	NA	NA	NA	NA	NA	NA	NA	NA	NA	NA	NA	NA	NA	NA	NA	NA	NA	NA	NA	NA	NA	NA	NA	NA	NA	NA	NA	NA	NA	NA	NA	NA	NA	NA	NA
Lzts2	Q91YU6	34.7	72.577	264.06	360870000	0.0663246	0.985322	0.0622599	0.0843364	-0.103348	-0.00408862	0.0703893	0.0909889	NA	NA	NA	NA	NA	NA	NA	NA	NA	NA	NA	NA	NA	NA	NA	NA	NA	NA	NA	NA	NA	NA	-0.0359193	0.0143553	-0.064329	NA	NA	NA	NA	-0.0722097	-0.177099	-0.103116	NA	NA	NA	NA
Maged1	Q9QYH6	1.9	85.669	7.6505	652300	NA	NA	NA	NA	NA	NA	NA	NA	NA	NA	NA	NA	NA	NA	NA	NA	NA	NA	NA	NA	NA	NA	NA	NA	NA	NA	NA	NA	NA	NA	NA	NA	NA	NA	NA	NA	NA	NA	NA	NA	NA	NA	NA	NA
Magi1	Q6RHR9	1.3	161.97	3.4597	1088500	NA	NA	NA	NA	NA	NA	NA	NA	NA	NA	NA	NA	NA	NA	NA	NA	NA	NA	NA	NA	NA	NA	NA	NA	NA	NA	NA	NA	NA	NA	NA	NA	NA	NA	NA	NA	NA	NA	NA	NA	NA	NA	NA	NA
Magi3	Q9EQJ9	3.7	161.67	3.8186	1218100000	-0.175452	0.290042	NA	NA	NA	NA	NA	NA	NA	NA	NA	NA	NA	NA	NA	NA	NA	-0.175452	-0.217055	-0.101954	-0.183867	-0.426063	-0.32724	NA	NA	NA	NA	NA	NA	NA	NA	NA	NA	NA	NA	NA	NA	NA	NA	NA	-0.296244	NA	NA	-0.40855
Magoh	P61327	30.8	17.163	7.446	12228000	0.0158006	-0.500756	NA	NA	-0.427945	0.560617	NA	-1.62901	NA	NA	NA	NA	NA	NA	NA	NA	NA	NA	NA	NA	NA	NA	NA	NA	NA	NA	NA	NA	NA	NA	NA	-0.162864	0.194465	NA	NA	NA	NA	-0.32072	NA	-0.325648	NA	NA	NA	NA
Magt1	Q9CQY5	12.2	37.969	3.863	1034900	-0.60832	NA	NA	NA	NA	NA	NA	NA	-0.60832	NA	NA	NA	NA	NA	0.152638	NA	NA	NA	NA	NA	NA	NA	NA	NA	NA	NA	NA	NA	NA	NA	NA	NA	NA	NA	NA	NA	NA	NA	NA	NA	NA	NA	NA	NA
Map1b	P14873	4.1	270.25	18.594	5878800	NA	-0.153366	NA	NA	NA	NA	NA	NA	NA	NA	NA	NA	NA	NA	NA	NA	NA	NA	NA	NA	NA	NA	NA	NA	NA	NA	NA	NA	NA	NA	NA	NA	NA	NA	NA	NA	NA	NA	NA	NA	NA	NA	NA	NA
Map1lc3b	Q9CQV6	27.2	14.617	5.8749	2520200000	0.508429	NA	-0.0565512	-0.129118	-0.0934172	-0.219136	0.00748258	-0.454091	NA	NA	1.84852	NA	NA	NA	NA	NA	-0.205064	0.457016	0.378068	0.436268	0.857424	0.460061	0.505993	NA	-1.20038	-0.161815	0.0361868	NA	NA	NA	0.0353424	-0.0365851	0.304394	NA	0.759838	0.0751903	0.0499095	0.0635029	0.341986	-0.171433	0.476952	0.332851	0.527971	0.421479
Map3k15	A2AQW0	0.8	149.33	-2	0	NA	NA	NA	NA	NA	NA	NA	NA	NA	NA	NA	NA	NA	NA	NA	NA	NA	NA	NA	NA	NA	NA	NA	NA	NA	NA	NA	NA	NA	NA	NA	NA	NA	NA	NA	NA	NA	NA	NA	NA	NA	NA	NA	NA
Map4	P27546	24.9	117.43	32.016	135910000	-0.555185	0.352759	NA	NA	NA	NA	NA	NA	NA	NA	NA	NA	NA	NA	NA	NA	NA	NA	NA	NA	NA	NA	NA	NA	-1.86108	NA	NA	NA	NA	NA	NA	NA	NA	NA	-0.555185	NA	NA	NA	NA	NA	NA	NA	NA	NA
Mapk1	P63085	20.9	41.275	10.895	13943000	NA	0.695589	NA	NA	NA	NA	NA	NA	NA	NA	NA	NA	NA	NA	NA	NA	NA	NA	NA	NA	NA	NA	NA	NA	NA	NA	NA	NA	NA	NA	NA	NA	NA	NA	NA	NA	NA	NA	NA	NA	NA	NA	NA	NA
Mapk14	P47811	10	41.287	5.8414	2120300	NA	NA	NA	NA	NA	NA	NA	NA	NA	NA	NA	NA	NA	NA	NA	NA	NA	NA	NA	NA	NA	NA	NA	NA	NA	NA	NA	NA	NA	NA	NA	NA	NA	NA	NA	NA	NA	NA	NA	NA	NA	NA	NA	NA
Mapk3	Q63844	10.8	43.066	3.3261	374760	NA	NA	NA	NA	NA	NA	NA	NA	NA	NA	NA	NA	NA	NA	NA	NA	NA	NA	NA	NA	NA	NA	NA	NA	NA	NA	NA	NA	NA	NA	NA	NA	NA	NA	NA	NA	NA	NA	NA	NA	NA	NA	NA	NA
Mapk9	Q9WTU6	14.9	48.189	13.402	15423000	NA	1.90939	NA	NA	NA	NA	NA	NA	NA	NA	NA	NA	NA	NA	NA	NA	NA	NA	NA	NA	NA	NA	NA	NA	NA	NA	NA	NA	NA	NA	NA	NA	NA	NA	NA	NA	NA	NA	NA	NA	NA	NA	NA	NA
Mark2	Q05512	2.6	86.305	2.9049	0	NA	NA	NA	NA	NA	NA	NA	NA	NA	NA	NA	NA	NA	NA	NA	NA	NA	NA	NA	NA	NA	NA	NA	NA	NA	NA	NA	NA	NA	NA	NA	NA	NA	NA	NA	NA	NA	NA	NA	NA	NA	NA	NA	NA
Mars	Q68FL6	13.4	101.43	13.04	7212200	1.04991	NA	NA	NA	NA	NA	1.51218	NA	NA	NA	0.384934	1.20025	0.930548	1.04991	NA	NA	0.164143	NA	NA	NA	NA	NA	NA	NA	NA	NA	NA	0.137766	-1.29106	-0.16175	NA	NA	NA	NA	NA	NA	NA	NA	0.286526	NA	NA	NA	NA	NA
Mat2a	Q3THS6	34.4	43.688	39.3	539790000	1.2437	1.19478	1.38156	NA	1.49779	0.637657	0.720366	0.780394	1.11503	0.39594	1.0439	1.1232	0.799502	1.04397	-1.16414	-1.00347	-1.73528	-0.0867218	NA	NA	0.371949	NA	NA	-0.017899	-1.29078	-0.698248	-1.08473	-2.11247	-1.94814	-1.91577	0.0164963	NA	-0.213454	1.40735	0.80892	1.24623	1.24117	-0.624377	-0.473631	-0.581713	NA	-0.693924	-0.279214	NA
Mat2b	Q99LB6	24	37.392	36.784	24826000	NA	1.28429	NA	NA	NA	NA	NA	NA	NA	NA	NA	NA	NA	NA	NA	NA	NA	NA	NA	NA	NA	NA	NA	NA	NA	NA	NA	NA	NA	NA	NA	NA	NA	NA	NA	NA	NA	NA	NA	NA	NA	NA	NA	NA
Matr3	Q8K310	9.6	94.629	21.553	448860000	1.03808	1.21294	NA	NA	NA	NA	0.315914	NA	NA	NA	NA	NA	NA	NA	NA	NA	NA	0.93138	1.18384	0.737946	0.29125	-0.154008	0.0467006	NA	NA	NA	NA	NA	NA	NA	NA	NA	NA	NA	NA	NA	NA	NA	0.977536	NA	1.03808	0.762987	1.06654	0.102725
Mcm3	P25206	6.9	91.545	10.419	0	NA	NA	NA	NA	NA	NA	NA	NA	NA	NA	NA	NA	NA	NA	NA	NA	NA	NA	NA	NA	NA	NA	NA	NA	NA	NA	NA	NA	NA	NA	NA	NA	NA	NA	NA	NA	NA	NA	NA	NA	NA	NA	NA	NA
Mcm5	P49718	17.5	82.342	13.637	55623000	0.768333	0.240065	0.405339	0.419431	NA	0.287472	0.165301	NA	-0.141764	0.963622	NA	NA	-0.0646006	NA	0.969307	0.413594	NA	NA	NA	NA	NA	NA	NA	NA	NA	NA	-0.110978	NA	-1.23868	NA	-0.70099	-1.16621	NA	NA	NA	NA	0.768333	-0.00261364	-1.09037	NA	NA	NA	NA	NA
Mcu	Q3UMR5	4.3	39.681	3.942	0	NA	NA	NA	NA	NA	NA	NA	NA	NA	NA	NA	NA	NA	NA	NA	NA	NA	NA	NA	NA	NA	NA	NA	NA	NA	NA	NA	NA	NA	NA	NA	NA	NA	NA	NA	NA	NA	NA	NA	NA	NA	NA	NA	NA
Mecp2	Q9Z2D6	8.1	52.307	16.229	0	NA	NA	NA	NA	NA	NA	NA	NA	NA	NA	NA	NA	NA	NA	NA	NA	NA	NA	NA	NA	NA	NA	NA	NA	NA	NA	NA	NA	NA	NA	NA	NA	NA	NA	NA	NA	NA	NA	NA	NA	NA	NA	NA	NA
Metap1	Q8BP48	5.7	43.221	5.1691	8107700	NA	0.184344	NA	NA	NA	NA	NA	NA	NA	NA	NA	NA	NA	NA	NA	NA	NA	NA	NA	NA	NA	NA	NA	NA	NA	NA	NA	NA	NA	NA	NA	NA	NA	NA	NA	NA	NA	NA	NA	NA	NA	NA	NA	NA
Metap2	O08663	4.8	52.921	4.387	0	NA	NA	NA	NA	NA	NA	NA	NA	NA	NA	NA	NA	NA	NA	NA	NA	NA	NA	NA	NA	NA	NA	NA	NA	NA	NA	NA	NA	NA	NA	NA	NA	NA	NA	NA	NA	NA	NA	NA	NA	NA	NA	NA	NA
Mgst3	Q9CPU4	24.8	16.958	18.744	19720000	NA	1.22969	NA	NA	NA	NA	NA	NA	NA	NA	NA	NA	NA	NA	NA	NA	NA	NA	NA	NA	NA	NA	NA	NA	NA	NA	NA	NA	NA	NA	NA	NA	NA	NA	NA	NA	NA	NA	NA	NA	NA	NA	NA	NA
Micu1	Q8VCX5	2.7	54.352	3.0577	0	NA	NA	NA	NA	NA	NA	NA	NA	NA	NA	NA	NA	NA	NA	NA	NA	NA	NA	NA	NA	NA	NA	NA	NA	NA	NA	NA	NA	NA	NA	NA	NA	NA	NA	NA	NA	NA	NA	NA	NA	NA	NA	NA	NA
Mif	P34884	33.9	12.504	21.951	1870000000	0.239276	1.05554	0.490262	0.648281	0.617298	0.599508	0.429536	0.311271	-0.329994	-0.131187	-0.703384	0.0798389	0.111298	-0.110215	-1.46869	-1.08366	-1.22105	-0.10245	-0.0811406	-0.356994	0.126576	0.00791308	-0.258235	-0.504735	NA	NA	NA	-0.978634	-0.514326	-1.05793	0.283685	0.189287	0.0939658	-0.785477	NA	NA	NA	0.22231	0.363451	0.239276	-0.0328166	-0.234652	-0.0683775	0.068602
Mina	Q8CD15	17.2	53.516	15.338	14362000	-0.124487	NA	NA	NA	NA	NA	NA	NA	-0.491835	-0.881374	-0.848063	NA	-0.341939	NA	0.291839	0.320658	0.755742	NA	NA	NA	NA	NA	NA	NA	NA	NA	NA	NA	-0.124487	NA	NA	NA	NA	NA	NA	NA	NA	NA	NA	NA	NA	NA	NA	NA
Mndal	D0QMC3	23.4	60.526	45.625	176080000	NA	0.416865	NA	NA	NA	NA	NA	NA	NA	NA	NA	NA	NA	NA	NA	NA	NA	NA	NA	NA	NA	NA	NA	NA	NA	NA	NA	NA	NA	NA	NA	NA	NA	NA	NA	NA	NA	NA	NA	NA	NA	NA	NA	NA
Mogs	Q80UM7	20.9	91.83	27.562	39494000	0.79776	NA	NA	1.19736	0.154194	0.79776	NA	1.26075	0.99675	0.241718	0.00201836	NA	0.24987	1.17031	0.670931	0.145612	0.496616	NA	NA	NA	NA	NA	NA	NA	NA	0.114234	NA	NA	-0.678811	1.23266	NA	-0.0799507	0.229342	NA	NA	-0.0241351	NA	-0.541492	NA	0.443394	NA	NA	NA	NA
Morc1	Q9WVL5	2.7	108.31	-2	0	NA	NA	NA	NA	NA	NA	NA	NA	NA	NA	NA	NA	NA	NA	NA	NA	NA	NA	NA	NA	NA	NA	NA	NA	NA	NA	NA	NA	NA	NA	NA	NA	NA	NA	NA	NA	NA	NA	NA	NA	NA	NA	NA	NA
Mov10	P23249	10.5	113.58	13.484	11023000	NA	1.36087	NA	NA	NA	NA	NA	NA	NA	NA	NA	NA	NA	NA	NA	NA	NA	NA	NA	NA	NA	NA	NA	NA	NA	NA	NA	NA	NA	NA	NA	NA	NA	NA	NA	NA	NA	NA	NA	NA	NA	NA	NA	NA
Mpp1	P70290	5.4	52.227	2.8156	41101000	NA	-1.54814	NA	NA	NA	NA	NA	NA	NA	NA	NA	NA	NA	NA	NA	NA	NA	NA	NA	NA	NA	NA	NA	NA	NA	NA	NA	NA	NA	NA	NA	NA	NA	NA	NA	NA	NA	NA	NA	NA	NA	NA	NA	NA
Mprip	P97434	61.2	116.41	323.31	24600000000	0.143655	1.64229	0.145743	-0.0522067	-0.617189	-0.507357	0.137372	0.0465609	NA	NA	NA	NA	NA	NA	NA	NA	NA	-0.778308	0.0518593	0.453649	-1.20729	0.296663	-0.156997	0.782241	-0.120812	NA	-0.0387768	NA	NA	NA	-0.118147	-0.474793	0.40174	0.143655	0.141302	NA	0.333996	-0.675627	-0.264911	-0.233753	-0.44845	-0.245608	NA	-0.207961
Mrpl14	Q9D1I6	18.6	15.874	3.3432	7041900	-0.0470355	NA	-0.40173	NA	0.520045	NA	0.170181	NA	-0.264253	NA	NA	NA	NA	NA	0.320427	NA	NA	NA	NA	NA	NA	NA	NA	NA	NA	NA	NA	NA	NA	NA	-0.113817	NA	-0.372132	NA	NA	NA	NA	NA	-0.767192	NA	NA	NA	NA	NA
Mrps27	Q8BK72	2.7	47.778	2.3495	0	NA	NA	NA	NA	NA	NA	NA	NA	NA	NA	NA	NA	NA	NA	NA	NA	NA	NA	NA	NA	NA	NA	NA	NA	NA	NA	NA	NA	NA	NA	NA	NA	NA	NA	NA	NA	NA	NA	NA	NA	NA	NA	NA	NA
Mrto4	Q9D0I8	68.2	27.545	22.564	147210000	0.674808	0.421085	-0.241714	-0.0466081	0.0985543	0.479334	0.334911	0.535555	-0.216636	-0.68448	-0.0830954	-0.314643	-0.528948	-0.533368	0.434455	0.429643	0.448795	NA	NA	NA	NA	NA	NA	0.94875	0.400866	1.0018	-0.0873501	0.31823	0.240009	0.081885	-0.327023	-0.820846	-0.343476	0.164786	0.212632	0.995304	0.209266	-1.86234	-0.864308	-0.776676	NA	NA	NA	NA
Msh2	P43247	6.5	104.15	5.6847	2908200	0.84271	NA	NA	NA	NA	NA	NA	NA	-0.681168	NA	NA	NA	2.36659	NA	2.35803	NA	NA	NA	NA	NA	NA	NA	NA	NA	NA	NA	NA	NA	NA	NA	NA	NA	NA	NA	NA	NA	NA	NA	NA	NA	NA	NA	NA	NA
Msi2	Q920Q6	6.6	36.938	6.6371	0	NA	NA	NA	NA	NA	NA	NA	NA	NA	NA	NA	NA	NA	NA	NA	NA	NA	NA	NA	NA	NA	NA	NA	NA	NA	NA	NA	NA	NA	NA	NA	NA	NA	NA	NA	NA	NA	NA	NA	NA	NA	NA	NA	NA
Msn	P26041	17.3	67.766	13.747	44427000	-0.0966377	0.50711	NA	NA	NA	NA	-0.0250156	-0.279897	-0.382758	NA	NA	NA	NA	NA	0.376846	NA	NA	NA	NA	NA	NA	NA	NA	-1.38368	-0.602613	NA	-0.218649	NA	NA	NA	NA	NA	NA	-0.328091	-0.0966377	NA	0.391658	NA	-0.176397	-0.0776194	NA	NA	NA	NA
Msto1	Q2YDW2	4.1	61.23	3.0072	0	NA	NA	NA	NA	NA	NA	NA	NA	NA	NA	NA	NA	NA	NA	NA	NA	NA	NA	NA	NA	NA	NA	NA	NA	NA	NA	NA	NA	NA	NA	NA	NA	NA	NA	NA	NA	NA	NA	NA	NA	NA	NA	NA	NA
Mtap	Q9CQ65	52.3	31.062	317.82	5623100000	0.852405	0.421754	0.704518	0.415326	0.733354	NA	NA	NA	0.593497	0.0803848	0.360982	0.713432	0.740453	0.217851	-1.52841	-1.91175	-2.3524	NA	NA	NA	NA	NA	NA	0.249991	-1.90401	NA	NA	-1.67337	-1.30615	-1.61511	-1.67383	-1.68293	-1.25037	1.48052	0.224287	NA	NA	NA	NA	NA	NA	NA	NA	NA
Mtatp8	P03930	14.9	7.7662	2.7084	0	NA	NA	NA	NA	NA	NA	NA	NA	NA	NA	NA	NA	NA	NA	NA	NA	NA	NA	NA	NA	NA	NA	NA	NA	NA	NA	NA	NA	NA	NA	NA	NA	NA	NA	NA	NA	NA	NA	NA	NA	NA	NA	NA	NA
Mtch2	Q791V5	20.1	33.499	17.777	73290000	1.15406	1.84004	1.15406	NA	NA	NA	NA	NA	NA	NA	NA	NA	NA	NA	NA	NA	NA	NA	NA	NA	NA	NA	NA	NA	NA	NA	NA	NA	NA	NA	0.336169	NA	NA	NA	NA	NA	NA	NA	NA	NA	NA	NA	NA	NA
Mtco2	P00405	19.4	25.976	6.9616	63894000	1.51682	1.82373	2.03496	0.385707	1.00963	1.51682	1.10695	-0.0777412	NA	1.66989	0.298658	3.03057	2.35716	2.77262	NA	0.371838	-1.73648	NA	NA	NA	NA	NA	NA	NA	NA	NA	NA	-0.295659	-0.448292	-0.631802	1.03288	-1.17876	-0.656808	NA	NA	NA	NA	-0.119871	-0.549789	-1.28472	NA	NA	NA	NA
Mtdh	Q80WJ7	40.8	63.845	113.54	208100000	0.558668	1.63148	NA	NA	NA	NA	NA	NA	0.943509	0.200128	0.240131	0.718438	0.740798	0.398898	1.49001	0.792272	0.521553	NA	NA	NA	NA	NA	NA	NA	NA	NA	NA	-0.480961	0.253384	-0.0843797	NA	NA	NA	NA	NA	NA	NA	NA	NA	NA	NA	NA	NA	NA
Mthfd1	Q922D8	28.2	101.2	38.494	233770000	0.635767	NA	-0.447426	0.503247	-0.271061	0.506907	-0.204948	-0.124597	NA	NA	-0.401482	NA	NA	NA	NA	NA	-1.92813	0.320542	-0.724445	NA	1.12267	0.950991	NA	-0.547552	-1.27708	-0.060954	-0.115769	NA	NA	NA	1.14841	0.151079	0.269512	0.823342	0.219958	0.111566	0.434241	0.546166	-0.0090161	0.393526	NA	0.340277	0.287945	NA
Mtpn	P62774	33.1	12.861	144.23	292930000	0.387696	-0.0717025	0.601126	0.497842	NA	-0.315397	NA	NA	-0.478849	-0.776676	0.0831112	-0.109141	0.328032	-0.311524	-3.41869	-3.04335	-2.56713	NA	NA	NA	NA	NA	NA	NA	-1.14934	-1.02031	NA	-1.80425	NA	-1.73875	-1.06338	-0.734275	NA	NA	-0.155004	0.930397	NA	-0.51344	NA	NA	NA	NA	-0.708609	NA
Mvp	Q9EQK5	6.3	95.923	5.4956	5572700	NA	2.24221	NA	NA	NA	NA	NA	NA	NA	NA	NA	NA	NA	NA	NA	NA	NA	NA	NA	NA	NA	NA	NA	NA	NA	NA	NA	NA	NA	NA	NA	NA	NA	NA	NA	NA	NA	NA	NA	NA	NA	NA	NA	NA
Myadm	O35682	5.3	35.284	39.526	2798700	NA	0.163241	NA	NA	NA	NA	NA	NA	NA	NA	NA	NA	NA	NA	NA	NA	NA	NA	NA	NA	NA	NA	NA	NA	NA	NA	NA	NA	NA	NA	NA	NA	NA	NA	NA	NA	NA	NA	NA	NA	NA	NA	NA	NA
Mybbp1a	Q7TPV4	38	152.04	323.31	10700000000	0.456754	0.414135	0.544584	0.513996	0.666757	0.286171	0.644502	0.457227	0.215989	0.0968016	0.15056	0.45628	0.332737	0.463099	0.262433	0.285935	0.571143	0.218595	0.240986	0.190552	-0.00413202	-0.16246	-0.173417	1.11417	0.0366088	0.870818	-0.115785	-0.132673	0.0571383	-0.0486808	-0.150785	-0.163494	-0.230888	0.241474	0.0146409	0.946282	0.313014	-0.3698	-0.144313	-0.228114	0.243547	0.0861044	0.0825664	-0.11652
Myef2	Q8C854	8.5	63.294	4.3579	13566000	NA	0.0166389	NA	NA	NA	NA	NA	NA	NA	NA	NA	NA	NA	NA	NA	NA	NA	NA	NA	NA	NA	NA	NA	NA	NA	NA	NA	NA	NA	NA	NA	NA	NA	NA	NA	NA	NA	NA	NA	NA	NA	NA	NA	NA
Myh10	Q61879	62.9	228.99	323.31	47600000000	0.064469	1.38355	NA	NA	-6.78468	NA	NA	NA	NA	NA	NA	NA	NA	NA	NA	NA	NA	-0.225531	0.0556122	0.184598	-0.141335	-0.479854	-0.936525	-4.52026	NA	NA	NA	NA	NA	NA	NA	-6.51424	-6.20184	-6.47765	NA	NA	NA	NA	NA	NA	-0.243797	0.124328	0.064469	-0.0410312
Myh11	O08638	12.1	227.03	6.9718	4907700000	0.758348	2.07731	NA	NA	NA	-0.228081	-0.211214	NA	-0.115754	0.814591	0.224411	NA	NA	NA	-2.28448	-0.683993	-1.73312	NA	NA	NA	NA	NA	NA	-0.118837	NA	0.0797024	0.0639171	NA	NA	NA	NA	NA	NA	-0.714846	NA	0.0753273	-0.2712	1.33948	0.177216	NA	NA	0.0926134	0.286408	NA
Myh14	Q6URW6	10	228.58	73.446	50400000000	0.0606008	1.73868	-0.114457	-0.403141	-0.241339	-0.290815	-0.355073	-0.82258	-0.0356531	0.756853	0.273456	NA	NA	NA	-2.16981	-1.59018	-1.66804	-0.132483	-0.0391028	-0.161944	-0.262798	-0.026352	-0.00682564	0.102591	-1.01176	0.0542233	-0.00717357	NA	NA	NA	0.102053	-0.110651	-0.0745018	-0.277936	0.337996	0.141171	-0.264911	0.0702519	0.0606008	-0.119369	-0.238	-0.265709	-0.165968	-0.181738
Myh9	Q8VDD5	67.3	226.37	323.31	3510000000000	0.125387	1.64118	-0.113036	-0.236435	-0.189055	-0.292422	-0.0831412	-0.310468	-0.0342342	0.750435	0.0444641	-0.596078	0.332851	-0.701694	-2.14452	-1.27495	-1.75458	-0.0154179	-0.043185	-0.0265283	-0.094264	-0.00714458	0.0487942	0.147958	-1.07218	0.0608775	0.0177794	-1.1882	-1.06106	-0.132815	0.108759	-0.00689812	0.195726	-0.465261	0.214498	0.0831112	-0.162541	0.125387	0.216486	-0.0134798	-0.0580073	-0.148897	-0.0688313	-0.094341
Myl1	P05977	14.4	20.594	116.35	7445400000	0.19333	0.989394	-0.421689	-0.297644	-0.431987	-0.108861	-0.433701	-0.355368	-0.083019	0.458907	0.104202	NA	NA	NA	-0.0407937	-0.326805	-0.133622	-0.00805828	NA	-0.0877334	-0.0158263	NA	-0.0299415	0.263876	-1.75784	-0.0671678	-0.0589839	NA	NA	NA	0.0196308	-0.0843797	0.247806	0.230203	-0.075444	0.0992279	-0.0920018	0.19333	0.227002	-0.063168	-0.312205	-0.313316	-0.416885	1.26526
Myl12b	Q3THE2	54.7	19.779	323.31	179000000000	0.283796	0.73786	-0.0454165	-0.307662	-0.129765	-0.383209	-0.0695276	-0.37021	-0.00491352	0.873183	0.0803848	NA	NA	0.575216	-2.31969	-1.60301	-1.98091	0.00647756	-0.0143976	0.0398403	-0.152195	0.012068	0.0695647	0.171847	-1.04442	0.0558898	-0.0633941	NA	NA	-0.468052	0.128029	0.018919	0.267356	0.419323	0.288299	0.279293	-0.0604725	0.172872	0.256528	0.00201836	-0.0280132	-0.0786094	-0.112319	-0.223896
Myl6	Q60605	49	16.93	323.31	139000000000	0.147437	1.29649	-0.123717	-0.239685	-0.140158	-0.301159	-0.0813848	-0.346426	0.0299829	0.79427	0.0863762	0.750949	0.889474	1.07149	-2.10271	-1.52641	-1.6453	-0.0193897	-0.0981349	-0.044717	-0.160992	-0.045089	0.0106366	0.0094905	-0.999654	-0.0272044	0.00460925	-1.38334	-1.30198	-1.30183	0.1153	0.0231844	0.244156	-0.140921	0.365581	0.1595	-0.0965143	0.147437	0.241108	0.0905825	-0.0793713	-0.166292	-0.100144	-0.205048
Myl6b	Q8CI43	50.7	22.749	121.52	27100000000	0.336969	1.43472	-0.045893	-0.148417	-0.404382	-0.0594649	0.100709	-0.328344	0.0507455	0.925468	0.119423	1.32268	NA	NA	-2.22688	-1.82113	-2.23848	-0.0385693	-0.0326248	-0.168285	-0.0715273	-0.00132789	0.421479	0.225028	-1.08562	0.0482362	-0.0242671	NA	NA	NA	0.253021	0.10286	0.436482	-0.506066	0.308943	0.101381	-0.0867065	0.405339	0.336969	0.0738202	-0.0553364	-0.108161	-0.289898	-0.097008
Myl9	Q9CQ19	54.7	19.854	25.924	5113500	NA	0.109753	NA	NA	NA	NA	NA	NA	NA	NA	NA	NA	NA	NA	NA	NA	NA	NA	NA	NA	NA	NA	NA	NA	NA	NA	NA	NA	NA	NA	NA	NA	NA	NA	NA	NA	NA	NA	NA	NA	NA	NA	NA	NA
Myo18a	Q9JMH9	52.8	232.75	323.31	19100000000	0.360758	1.52251	0.105008	-0.379245	-0.295872	-0.229162	-0.351148	-0.515872	-1.0381	0.56589	-0.510539	NA	NA	NA	-1.81766	-0.99312	-2.59737	0.296311	0.112633	0.489646	0.0322419	-0.017125	0.111966	-0.297662	-1.66479	-0.0133488	0.404249	NA	NA	NA	0.351402	0.0411028	0.0791562	-0.537047	0.0630887	-0.0779087	0.0706641	0.112633	0.0680516	0.0593553	0.360758	0.334797	0.491494	0.0619835
Myo19	Q5SV80	23.7	108.07	39.287	117010000	0.784308	NA	-0.171401	0.339365	-0.275018	-0.464246	-0.327475	-0.406771	NA	0.615605	NA	NA	NA	NA	NA	NA	NA	NA	NA	NA	NA	NA	NA	NA	NA	-0.134794	NA	NA	NA	NA	-0.560132	-0.269338	-0.405509	NA	NA	-0.30536	NA	-0.901122	-0.651337	-0.333407	NA	0.865602	0.625083	NA
Myo1b	P46735	42.4	128.56	323.31	2007300000	NA	0.849856	NA	NA	NA	NA	NA	NA	NA	NA	NA	NA	NA	NA	NA	NA	NA	NA	NA	NA	NA	NA	NA	NA	NA	NA	NA	NA	NA	NA	NA	NA	NA	NA	NA	NA	NA	NA	NA	NA	NA	NA	NA	NA
Myo1c	Q9WTI7	61	121.94	323.31	183000000000	0.225152	1.13908	-0.258304	-0.329921	-0.286744	-0.296917	-0.296811	-0.331463	-0.138902	1.15309	-0.1067	NA	NA	NA	-2.22108	-1.26507	-1.74603	-0.180021	-0.371945	0.0458623	-0.271426	-0.41498	-0.165111	-0.621866	-1.77626	-0.0618422	0.227002	NA	NA	NA	0.225152	0.15782	0.251083	-0.949868	0.164143	-0.191195	-0.155084	0.215616	0.262674	0.182184	-0.126313	-0.240486	-0.064314	-0.414653
Myo1d	Q5SYD0	52.8	116.08	323.31	12300000000	0.348686	1.5741	0.0775165	-0.265605	0.176833	0.0669502	0.067501	0.0172093	-0.475274	1.10615	-0.474613	NA	NA	NA	-1.88795	-0.612307	-0.995161	0.260628	0.08882	0.618521	0.195977	0.146655	0.381837	-0.409297	-1.39612	0.238053	0.2444	NA	NA	NA	-0.286586	-0.0803472	-0.273779	-0.683785	0.103397	-0.025735	-0.268052	-0.495919	-0.413365	-0.393975	0.340505	0.339935	0.412185	0.355129
Myo1e	E9Q634	48.9	126.82	323.31	17400000000	0.468844	1.8141	NA	NA	NA	NA	NA	NA	NA	NA	NA	NA	NA	NA	NA	NA	NA	-0.290639	NA	-0.347839	0.379621	NA	-0.656012	NA	NA	NA	NA	NA	NA	NA	NA	NA	NA	NA	NA	NA	NA	NA	NA	NA	NA	-0.0949264	NA	NA
Myo1g	Q5SUA5	51.1	117.23	323.31	77700000000	0.336855	NA	0.0102069	0.0211954	0.0478175	0.0278618	0.0375931	0.0564448	-0.525393	0.952035	-0.482734	NA	NA	NA	-1.70172	-0.613211	-1.30262	0.308943	0.0167815	0.368936	0.234501	0.0943712	0.303459	-0.0367034	-1.30223	0.0551957	0.276199	NA	NA	NA	-0.277814	-0.278129	-0.255856	-0.446561	0.188528	-0.100237	-0.14527	-0.315612	-0.316223	-0.289228	0.336855	0.231801	0.369829	0.217107
Myo5a	Q99104	52.2	215.54	323.31	81100000000	0.352194	1.86679	-0.156193	-0.152548	-0.0894976	-0.047741	-0.0921402	-0.12751	-0.759649	0.879863	-0.682001	NA	NA	NA	-2.28054	-0.763318	-1.41369	0.320889	0.131589	0.529171	0.0918014	-0.00115462	0.271665	-0.46949	-1.76813	-0.0735906	0.298189	NA	NA	NA	-0.126344	-0.102279	-0.115488	-1.11754	-0.491612	-0.377182	-0.357529	-0.11182	-0.151827	-0.0815832	0.340163	0.352194	0.457332	0.127765
Myo6	Q64331	31.5	146.41	323.31	4305700000	NA	1.61711	NA	NA	NA	NA	NA	NA	NA	NA	NA	NA	NA	NA	NA	NA	NA	NA	NA	NA	NA	NA	NA	NA	NA	NA	NA	NA	NA	NA	NA	NA	NA	NA	NA	NA	NA	NA	NA	NA	NA	NA	NA	NA
Myo7a	P97479	20.2	254.94	232.51	254930000	NA	-0.0696638	NA	NA	NA	NA	NA	NA	NA	NA	NA	NA	NA	NA	NA	NA	NA	NA	NA	NA	NA	NA	NA	NA	NA	NA	NA	NA	NA	NA	NA	NA	NA	NA	NA	NA	NA	NA	NA	NA	NA	NA	NA	NA
N4bp3	Q8C7U1	35.4	60.042	91.652	151490000	0.534161	NA	0.064607	-0.488188	-0.0338058	0.133564	0.128029	0.090718	NA	NA	NA	NA	NA	NA	NA	NA	NA	NA	NA	NA	NA	NA	NA	0.0422241	NA	-0.0332595	0.445303	NA	NA	NA	0.0100637	0.191184	0.0126402	-0.569758	NA	-0.787941	-0.309127	0.0828388	-0.122978	0.0585243	NA	NA	0.16221	NA
Naa40	Q8VE10	5.1	27.229	2.5093	0	NA	NA	NA	NA	NA	NA	NA	NA	NA	NA	NA	NA	NA	NA	NA	NA	NA	NA	NA	NA	NA	NA	NA	NA	NA	NA	NA	NA	NA	NA	NA	NA	NA	NA	NA	NA	NA	NA	NA	NA	NA	NA	NA	NA
Naca	Q60817	28.8	23.384	111.08	119700000	-0.152312	0.243669	NA	NA	NA	NA	NA	NA	-0.615375	-0.713332	-1.22637	NA	NA	NA	-0.285478	0.244522	-0.8657	NA	NA	NA	NA	NA	NA	0.871765	-0.289439	-0.0151846	-0.565438	NA	NA	NA	NA	NA	NA	-0.948029	-0.593986	-0.178796	-0.533681	NA	NA	NA	NA	NA	NA	NA
Nap1l1	P28656	22.5	45.345	40.328	2548300000	0.29918	0.346403	-0.331082	-0.326588	0.0511633	-0.146068	0.125387	0.0330882	-0.357825	0.0374525	-0.403599	0.577151	0.24306	0.37128	-1.38172	-0.558942	-1.13968	0.232047	0.0753273	0.409472	0.295018	0.303342	0.502636	-0.0869517	-1.29233	-0.0728772	-0.136268	-0.528677	-0.892125	-1.21762	-0.317085	-0.0602769	-0.145063	-0.33159	0.121944	0.171463	-0.032979	-0.230956	-0.397087	0.143785	0.235237	0.123534	0.370276	0.171335
Nars	Q8BP47	15	64.279	19.664	27511000	0.426855	0.594727	0.865285	NA	-1.00101	0.458697	0.385044	0.523361	-0.360842	NA	NA	-3.10284	NA	-3.59958	0.208642	NA	NA	NA	NA	NA	NA	NA	NA	NA	NA	NA	NA	-3.51589	NA	-5.08432	0.317536	NA	-0.570443	NA	NA	NA	NA	0.46289	0.426855	-0.749548	NA	NA	NA	NA
Nbea	Q9EPN1	0.8	326.74	4.3885	3260200	NA	NA	NA	NA	NA	NA	NA	NA	NA	NA	NA	NA	NA	NA	NA	NA	NA	NA	NA	NA	NA	NA	NA	NA	NA	NA	NA	NA	NA	NA	NA	NA	NA	NA	NA	NA	NA	NA	NA	NA	NA	NA	NA	NA
Nbeal2	Q6ZQA0	1.5	301.92	2.6827	1464800000	6.90304	NA	NA	NA	NA	NA	1.0995	NA	NA	NA	NA	NA	NA	-2.15187	NA	NA	NA	NA	NA	NA	NA	NA	NA	6.90304	NA	NA	NA	NA	NA	-3.4276	NA	NA	NA	1.2278	NA	NA	NA	NA	-1.25188	NA	NA	NA	NA	NA
Nbr1	P97432	16.8	109.96	78.32	823070000	0.682933	NA	0.277747	0.111699	0.077243	0.300299	0.0606008	0.269632	NA	NA	NA	NA	NA	NA	NA	NA	NA	-0.440283	0.553262	0.82985	0.0298416	0.780142	0.614757	-0.624399	NA	-0.161605	0.0794293	NA	NA	NA	0.199876	0.107956	0.396598	-0.70031	NA	-0.0859713	-0.265605	0.0392788	0.28759	0.261952	0.682933	0.506805	0.688046	0.202136
Ncapg2	Q6DFV1	3	130.89	2.5165	0	NA	NA	NA	NA	NA	NA	NA	NA	NA	NA	NA	NA	NA	NA	NA	NA	NA	NA	NA	NA	NA	NA	NA	NA	NA	NA	NA	NA	NA	NA	NA	NA	NA	NA	NA	NA	NA	NA	NA	NA	NA	NA	NA	NA
Ncdn	Q9Z0E0	3.7	78.894	2.7953	386490	NA	NA	NA	NA	NA	NA	NA	NA	NA	NA	NA	NA	NA	NA	NA	NA	NA	NA	NA	NA	NA	NA	NA	NA	NA	NA	NA	NA	NA	NA	NA	NA	NA	NA	NA	NA	NA	NA	NA	NA	NA	NA	NA	NA
Ncf1	Q09014	8.7	44.666	6.9232	4636100	0.302407	NA	-0.233498	NA	0.379399	0.118493	0.302407	1.16588	NA	NA	NA	NA	NA	NA	NA	NA	NA	NA	NA	NA	NA	NA	NA	NA	NA	NA	NA	NA	NA	NA	-0.884567	NA	-0.284177	NA	NA	NA	NA	-0.54124	-0.634016	0.228726	NA	NA	NA	NA
Ncl	P09405	56.9	76.722	323.31	39100000000	0.568789	0.563549	0.214995	0.00518438	0.267596	-0.0854814	0.416948	0.199625	-0.109343	-0.230601	-0.0833705	-0.0717244	-0.0160743	-0.017826	0.319734	0.29125	0.349479	-0.0834011	0.0546401	0.116764	-0.147873	-0.360731	-0.413865	1.40343	0.111699	1.02588	-0.255942	0.354339	0.444349	0.389677	-0.481324	-0.962379	-0.665958	-0.0198431	-0.183245	0.883386	0.156267	-0.971459	-0.773072	-0.701811	-0.048263	0.205393	0.0698396	-0.343421
Ncln	Q8VCM8	2.5	62.907	3.2386	0	NA	NA	NA	NA	NA	NA	NA	NA	NA	NA	NA	NA	NA	NA	NA	NA	NA	NA	NA	NA	NA	NA	NA	NA	NA	NA	NA	NA	NA	NA	NA	NA	NA	NA	NA	NA	NA	NA	NA	NA	NA	NA	NA	NA
Ndrg3	Q9QYF9	4	41.555	2.5417	222100	NA	NA	NA	NA	NA	NA	NA	NA	NA	NA	NA	NA	NA	NA	NA	NA	NA	NA	NA	NA	NA	NA	NA	NA	NA	NA	NA	NA	NA	NA	NA	NA	NA	NA	NA	NA	NA	NA	NA	NA	NA	NA	NA	NA
Ndufa4	Q62425	47.6	9.3267	15.173	1002800000	0.984064	1.35129	0.327917	0.740539	0.822771	0.477263	0.897318	0.499578	0.913799	0.683113	1.13875	1.66293	1.63956	1.63858	-0.325557	-0.590397	-0.703454	0.562572	NA	NA	1.40556	NA	NA	-0.17041	-0.803443	NA	NA	-0.624354	-0.729914	-0.523795	0.0284277	0.299362	0.122076	0.101919	0.692159	NA	NA	-0.193008	0.119157	0.442652	0.25689	0.123799	0.190678	0.266996
Nedd4	P46935	36.8	102.71	323.31	2580000000	0.397875	0.323137	0.442439	0.180784	0.401958	0.346191	0.881116	0.00374614	0.436908	0.412727	0.317536	0.278461	-0.0493375	-0.0174609	-2.06407	-2.11036	-0.848791	0.591296	-0.0121698	NA	0.517528	0.278223	NA	-0.381949	-2.04979	-0.280878	-1.12582	-2.05421	-2.11466	-2.08125	-0.0678632	-0.194427	-0.00878385	0.272143	0.217851	0.931532	0.408603	0.195348	0.124063	-0.428197	0.379843	0.0381552	-0.0857263	0.537246
Nedd4l	Q8CFI0	4.9	115.42	4.2384	210840000	1.32849	0.570552	0.484911	0.744075	0.225522	-0.004378	NA	0.608904	NA	NA	NA	0.0368901	NA	0.0308304	NA	NA	NA	NA	NA	NA	NA	NA	NA	NA	NA	NA	NA	-1.77947	NA	-2.68641	0.591871	-0.104915	0.271187	NA	NA	NA	NA	0.0847446	NA	0.467801	1.32849	NA	NA	1.21673
Nek7	Q9ES74	7.9	34.537	2.6083	0	NA	NA	NA	NA	NA	NA	NA	NA	NA	NA	NA	NA	NA	NA	NA	NA	NA	NA	NA	NA	NA	NA	NA	NA	NA	NA	NA	NA	NA	NA	NA	NA	NA	NA	NA	NA	NA	NA	NA	NA	NA	NA	NA	NA
Nelfb	Q8C4Y3	29.7	65.636	36.258	347300000	5.02073	3.87071	NA	NA	NA	NA	NA	NA	0.0129262	NA	NA	NA	NA	NA	1.30999	NA	NA	NA	NA	NA	NA	NA	NA	1.54518	-1.20081	0.897163	0.509747	NA	NA	NA	NA	NA	NA	6.48078	3.60905	5.15068	4.89079	NA	NA	NA	NA	NA	NA	NA
Nelfcd	Q922L6	11.5	66.275	11.207	79457000	3.99404	1.46937	NA	NA	NA	NA	NA	NA	0.719052	NA	NA	NA	NA	NA	2.16826	NA	NA	NA	NA	NA	NA	NA	NA	-0.927469	-0.740649	0.206643	-2.62629	NA	NA	NA	NA	NA	NA	4.74384	3.36667	4.62141	3.3505	NA	NA	NA	NA	NA	NA	NA
Nelfe	P19426	22.4	42.554	151.54	150820000	4.32227	3.76448	NA	NA	NA	NA	NA	NA	NA	NA	NA	NA	NA	NA	NA	NA	NA	NA	NA	NA	NA	NA	NA	2.95136	3.58773	2.11876	3.10919	NA	NA	NA	NA	NA	NA	4.74281	4.46415	3.8485	4.18039	NA	NA	NA	NA	NA	NA	NA
Nemf	Q8CCP0	9.8	121.19	22.51	40798000	0.600817	0.795684	NA	NA	NA	NA	NA	NA	-0.300253	0.288418	NA	-0.188348	-0.198014	0.135929	0.147958	0.471864	NA	NA	NA	NA	NA	NA	NA	1.0695	0.448372	0.753262	-0.114254	0.0268709	-0.00220901	0.0821576	NA	NA	NA	0.170822	0.237808	0.678342	0.424492	NA	NA	NA	NA	NA	NA	NA
Nes	Q6P5H2	14.7	207.12	135.67	133200000	NA	0.87972	NA	NA	NA	NA	NA	NA	NA	NA	NA	NA	NA	NA	NA	NA	NA	NA	NA	NA	NA	NA	NA	NA	NA	NA	NA	NA	NA	NA	NA	NA	NA	NA	NA	NA	NA	NA	NA	NA	NA	NA	NA	NA
Nexn	Q7TPW1	32.1	72.107	176.79	954380000	NA	1.81545	NA	NA	NA	NA	NA	NA	NA	NA	NA	NA	NA	NA	NA	NA	NA	NA	NA	NA	NA	NA	NA	NA	NA	NA	NA	NA	NA	NA	NA	NA	NA	NA	NA	NA	NA	NA	NA	NA	NA	NA	NA	NA
Nfic	P70255	9.8	48.768	4.9815	0	NA	NA	NA	NA	NA	NA	NA	NA	NA	NA	NA	NA	NA	NA	NA	NA	NA	NA	NA	NA	NA	NA	NA	NA	NA	NA	NA	NA	NA	NA	NA	NA	NA	NA	NA	NA	NA	NA	NA	NA	NA	NA	NA	NA
Nfu1	Q9QZ23	11	28.567	5.9534	2041500	NA	0.384823	NA	NA	NA	NA	NA	NA	NA	NA	NA	NA	NA	NA	NA	NA	NA	NA	NA	NA	NA	NA	NA	NA	NA	NA	NA	NA	NA	NA	NA	NA	NA	NA	NA	NA	NA	NA	NA	NA	NA	NA	NA	NA
Nhp2l1	Q9D0T1	15.6	14.173	17.763	30541000	-0.312678	0.694301	NA	NA	NA	NA	NA	NA	-0.370378	NA	-0.254978	NA	NA	NA	-0.50083	NA	-0.74427	NA	NA	NA	NA	NA	NA	NA	NA	NA	NA	NA	NA	NA	NA	NA	NA	NA	NA	NA	NA	NA	NA	NA	NA	NA	NA	NA
Nid1	P10493	4.7	136.54	7.5214	17261000	NA	-0.33539	NA	NA	NA	NA	NA	NA	NA	NA	NA	NA	NA	NA	NA	NA	NA	NA	NA	NA	NA	NA	NA	NA	NA	NA	NA	NA	NA	NA	NA	NA	NA	NA	NA	NA	NA	NA	NA	NA	NA	NA	NA	NA
Nifk	Q91VE6	22.7	36.265	14.65	1986000	0.383608	NA	NA	-1.04638	NA	NA	NA	NA	NA	NA	NA	NA	NA	-0.226746	NA	NA	NA	NA	NA	NA	NA	NA	NA	NA	NA	NA	NA	NA	NA	0.383608	NA	-0.783961	NA	NA	NA	NA	NA	NA	NA	NA	NA	NA	NA	NA
Nip7	Q9CXK8	10.6	20.451	4.5003	29019000	0.0780218	NA	-0.332644	NA	NA	NA	1.11743	0.067088	1.01221	-0.361138	0.0889557	NA	NA	NA	0.0953168	0.153935	-0.251676	NA	NA	NA	NA	NA	NA	NA	NA	NA	NA	NA	NA	NA	-0.185556	NA	NA	NA	NA	NA	NA	NA	0.0506062	-0.160814	NA	NA	NA	NA
Nipbl	Q6KCD5	1.3	315.45	4.1667	0	NA	NA	NA	NA	NA	NA	NA	NA	NA	NA	NA	NA	NA	NA	NA	NA	NA	NA	NA	NA	NA	NA	NA	NA	NA	NA	NA	NA	NA	NA	NA	NA	NA	NA	NA	NA	NA	NA	NA	NA	NA	NA	NA	NA
Nmt1	O70310	10.3	56.888	18.277	6135400	-0.927016	NA	NA	NA	NA	NA	NA	NA	NA	-1.09548	-0.75855	NA	NA	NA	NA	1.43371	1.63705	NA	NA	NA	NA	NA	NA	NA	NA	NA	NA	NA	NA	NA	NA	NA	NA	NA	NA	NA	NA	NA	NA	NA	NA	NA	NA	NA
Nmt2	O70311	21.7	60.484	24.759	11608000	-0.598107	NA	NA	NA	NA	NA	NA	NA	0.267236	-0.598107	-0.888488	NA	NA	NA	0.369718	0.0847446	-0.0444045	NA	NA	NA	NA	NA	NA	NA	NA	NA	NA	NA	NA	NA	NA	NA	NA	NA	NA	NA	NA	NA	NA	NA	NA	NA	NA	NA
Nono	Q99K48	54.1	54.54	199.46	13400000000	0.934781	0.717737	NA	NA	-0.25503	NA	NA	-0.365648	-0.118429	-0.60953	-0.540463	NA	NA	NA	-0.404917	-2.34879	-0.580957	0.934781	0.93757	0.667302	-0.0592544	-0.128693	-0.314159	2.44528	NA	0.0801119	0.886589	NA	NA	NA	NA	NA	0.649478	0.882995	NA	0.649937	0.77484	NA	NA	0.3639	1.03267	0.51339	0.72657	-0.271827
Nop16	Q9CPT5	36.5	21.139	7.2278	4064200	0.13829	NA	0.603502	NA	NA	NA	NA	NA	-0.358047	0.13829	NA	NA	NA	NA	0.0932897	-0.296226	NA	NA	NA	NA	NA	NA	NA	NA	NA	NA	NA	NA	NA	NA	-0.718759	NA	NA	NA	NA	NA	NA	NA	NA	NA	NA	NA	NA	NA
Nop2	Q922K7	22.8	86.751	43.419	45996000	1.56706	0.0310163	1.01764	-0.0971623	0.301939	0.409255	NA	NA	-0.0430512	-0.652221	-1.37913	0.190931	-0.172961	-0.298531	1.08767	0.71264	0.0174944	NA	NA	NA	NA	NA	NA	NA	1.56706	NA	NA	0.0959919	-0.384716	-0.464027	0.0630887	-2.3655	-0.0392659	NA	0.0680516	NA	NA	-1.45577	NA	NA	NA	NA	NA	NA
Nop56	Q9D6Z1	23.1	64.464	137.88	83923000	0.00331439	-0.167766	0.197362	0.101785	-0.0611346	-0.444184	-1.18017	-0.959655	-0.609883	1.06053	0.645517	NA	NA	NA	-0.851573	0.0413832	0.426533	NA	NA	NA	NA	NA	NA	NA	-0.550254	NA	NA	NA	NA	NA	0.00331439	0.0328061	-0.652788	NA	-0.19904	NA	NA	0.225152	-0.0428729	-0.24255	NA	NA	NA	NA
Nop58	Q6DFW4	25.2	60.342	56.987	258240000	1.24102	1.3247	1.04404	NA	0.544485	-0.924947	0.704075	NA	0.51167	1.00583	0.620305	NA	NA	NA	-0.167475	0.307662	0.31034	0.399116	0.0402612	0.352759	-0.672152	-0.503405	-0.114738	1.23303	1.24902	NA	NA	NA	NA	NA	0.349705	NA	-0.0642838	0.171335	-0.286269	NA	NA	-0.210346	0.832688	NA	0.762817	-0.181231	0.392867	-0.318794
Nop9	Q8BMC4	1.9	70.046	2.6506	0	NA	NA	NA	NA	NA	NA	NA	NA	NA	NA	NA	NA	NA	NA	NA	NA	NA	NA	NA	NA	NA	NA	NA	NA	NA	NA	NA	NA	NA	NA	NA	NA	NA	NA	NA	NA	NA	NA	NA	NA	NA	NA	NA	NA
Npm1	Q61937	62.3	32.56	323.31	55500000000	0.411969	0.197488	0.106884	-0.140046	-0.0876874	-0.108752	0.021764	-0.236147	-0.290639	0.161307	-0.181395	0.0676387	0.0996318	0.0635029	-1.06519	-0.675028	-0.780413	0.424707	0.111699	0.376957	0.0156403	0.028852	0.205017	0.732834	-0.277394	0.345964	-0.0666993	-0.0154034	-0.0455357	-0.0999582	-0.198692	-0.399255	-0.299347	-0.197617	-0.00623145	0.445727	0.177854	-0.356328	-0.284827	-0.288435	0.428571	0.320773	0.411969	-0.0304866
Npm3	Q9CPP0	17.7	19.023	116.29	2415600000	0.546916	0.978855	0.0172093	-0.127163	0.0267292	-0.119918	-0.104992	-0.0759761	-0.633322	NA	NA	0.487898	0.635801	0.46999	-1.2716	NA	NA	1.00144	0.0281448	0.408386	0.685447	0.339365	0.731965	0.10541	NA	0.086512	0.365916	0.0170667	0.135272	-0.773368	0.0694272	0.0721744	0.0311128	-0.196029	NA	0.199751	0.554834	-0.173173	-0.0503381	0.109962	0.278342	0.190804	0.240131	0.358396
Nsun2	Q1HFZ0	16.4	85.451	37.636	33321000	-0.279942	NA	NA	NA	NA	NA	-1.26538	-0.433428	-0.458921	-0.234856	-0.707737	-0.845676	NA	-0.0587434	0.375067	0.127237	0.032383	NA	NA	NA	NA	NA	NA	NA	NA	NA	NA	-0.357844	NA	-0.202041	NA	NA	NA	NA	NA	NA	NA	NA	-0.759283	-0.790509	NA	NA	NA	NA
Nucb1	Q02819	3.5	53.408	3.0937	0	NA	NA	NA	NA	NA	NA	NA	NA	NA	NA	NA	NA	NA	NA	NA	NA	NA	NA	NA	NA	NA	NA	NA	NA	NA	NA	NA	NA	NA	NA	NA	NA	NA	NA	NA	NA	NA	NA	NA	NA	NA	NA	NA	NA
Nudt21	Q9CQF3	30	26.24	10.299	39524000	0.364149	1.00705	NA	NA	NA	NA	NA	NA	NA	NA	-0.826924	0.0836559	NA	NA	NA	NA	1.02056	NA	NA	NA	NA	NA	NA	1.03457	-0.30627	NA	NA	0.285698	NA	NA	NA	NA	NA	-0.0490837	0.010923	NA	NA	NA	NA	NA	NA	NA	NA	NA
Nufip2	Q5F2E7	6.6	75.656	13.846	733010	NA	NA	NA	NA	NA	NA	NA	NA	NA	NA	NA	NA	NA	NA	NA	NA	NA	NA	NA	NA	NA	NA	NA	NA	NA	NA	NA	NA	NA	NA	NA	NA	NA	NA	NA	NA	NA	NA	NA	NA	NA	NA	NA	NA
Nup107	Q8BH74	4.2	106.72	5.0048	0	NA	NA	NA	NA	NA	NA	NA	NA	NA	NA	NA	NA	NA	NA	NA	NA	NA	NA	NA	NA	NA	NA	NA	NA	NA	NA	NA	NA	NA	NA	NA	NA	NA	NA	NA	NA	NA	NA	NA	NA	NA	NA	NA	NA
Nup133	Q8R0G9	5	128.62	6.49	192170	NA	NA	NA	NA	NA	NA	NA	NA	NA	NA	NA	NA	NA	NA	NA	NA	NA	NA	NA	NA	NA	NA	NA	NA	NA	NA	NA	NA	NA	NA	NA	NA	NA	NA	NA	NA	NA	NA	NA	NA	NA	NA	NA	NA
Nup155	Q99P88	11.2	155.12	30.208	19490000	0.897008	0.990229	NA	NA	-1.61883	NA	NA	NA	NA	NA	NA	NA	0.897008	1.70717	NA	NA	NA	NA	NA	NA	NA	NA	NA	NA	NA	NA	NA	NA	NA	0.625925	NA	NA	0.2587	NA	NA	NA	NA	NA	NA	NA	NA	NA	NA	NA
Nup160	Q9Z0W3	13.8	158.23	17.145	8819600	2.59743	NA	NA	NA	NA	NA	2.71798	2.47687	NA	1.13271	NA	NA	2.83026	NA	NA	0.600175	NA	NA	NA	NA	NA	NA	NA	NA	NA	NA	NA	NA	-0.0423974	NA	NA	NA	NA	NA	NA	NA	NA	NA	1.89332	0.610322	NA	NA	NA	NA
Nup37	Q9CWU9	12.3	36.731	3.0646	697970	2.83368	NA	NA	NA	2.83368	NA	NA	NA	NA	NA	NA	NA	NA	NA	NA	NA	NA	NA	NA	NA	NA	NA	NA	NA	NA	NA	NA	NA	NA	NA	NA	NA	0.80488	NA	NA	NA	NA	NA	NA	NA	NA	NA	NA	NA
Nup85	Q8R480	11.1	74.775	12.487	637890000	0.133345	0.181421	0.154972	0.0807941	0.0304067	-0.113973	0.138028	0.033793	0.045443	NA	0.0908534	0.322851	1.42229	0.160791	-2.40836	NA	-1.97818	NA	NA	NA	NA	NA	NA	-0.132499	-1.35986	-0.0826217	-0.0610594	-3.78898	NA	-2.69404	0.0797024	-0.0081018	-0.137822	-0.474913	0.216362	0.310922	0.0503276	-0.27127	-0.0114862	-0.0562062	NA	NA	NA	NA
Nup93	Q8BJ71	6	93.28	4.0741	0	NA	NA	NA	NA	NA	NA	NA	NA	NA	NA	NA	NA	NA	NA	NA	NA	NA	NA	NA	NA	NA	NA	NA	NA	NA	NA	NA	NA	NA	NA	NA	NA	NA	NA	NA	NA	NA	NA	NA	NA	NA	NA	NA	NA
Nup98	Q6PFD9	4.2	197.24	11.646	2644000	1.16743	NA	NA	0.95114	NA	NA	NA	1.38372	NA	NA	NA	NA	NA	NA	NA	NA	NA	NA	NA	NA	NA	NA	NA	NA	NA	NA	NA	NA	NA	NA	NA	-0.238596	NA	NA	NA	NA	NA	NA	NA	0.287354	NA	NA	NA	NA
Nvl	Q9DBY8	8.3	94.475	6.5583	250480	NA	NA	NA	NA	NA	NA	NA	NA	NA	NA	NA	NA	NA	NA	NA	NA	NA	NA	NA	NA	NA	NA	NA	NA	NA	NA	NA	NA	NA	NA	NA	NA	NA	NA	NA	NA	NA	NA	NA	NA	NA	NA	NA	NA
Nxf1	Q99JX7	6.5	70.299	4.5528	0	NA	NA	NA	NA	NA	NA	NA	NA	NA	NA	NA	NA	NA	NA	NA	NA	NA	NA	NA	NA	NA	NA	NA	NA	NA	NA	NA	NA	NA	NA	NA	NA	NA	NA	NA	NA	NA	NA	NA	NA	NA	NA	NA	NA
Oas3	Q8VI93	7.9	126.33	9.0142	27555000	NA	2.30422	NA	NA	NA	NA	NA	NA	NA	NA	NA	NA	NA	NA	NA	NA	NA	NA	NA	NA	NA	NA	NA	NA	NA	NA	NA	NA	NA	NA	NA	NA	NA	NA	NA	NA	NA	NA	NA	NA	NA	NA	NA	NA
Oasl1	Q8VI94	10.2	59.088	14.417	41515000	NA	-0.401768	NA	NA	NA	NA	NA	NA	NA	NA	NA	NA	NA	NA	NA	NA	NA	NA	NA	NA	NA	NA	NA	NA	NA	NA	NA	NA	NA	NA	NA	NA	NA	NA	NA	NA	NA	NA	NA	NA	NA	NA	NA	NA
Opn1mw	O35599	8.4	40.217	-2	0	NA	NA	NA	NA	NA	NA	NA	NA	NA	NA	NA	NA	NA	NA	NA	NA	NA	NA	NA	NA	NA	NA	NA	NA	NA	NA	NA	NA	NA	NA	NA	NA	NA	NA	NA	NA	NA	NA	NA	NA	NA	NA	NA	NA
Otub1	Q7TQI3	36.2	31.27	29.793	122020000	0.318165	0.562871	NA	0.299362	NA	NA	NA	1.50391	NA	NA	NA	0.336969	NA	0.144438	NA	NA	NA	NA	NA	NA	NA	NA	NA	NA	NA	NA	NA	NA	NA	-1.46558	NA	NA	NA	NA	NA	NA	NA	NA	NA	-0.43224	-0.326064	NA	NA	-0.210129
Oxa1l	Q8BGA9	4.4	48.219	2.5698	490840	-0.197236	NA	NA	NA	NA	NA	NA	-0.197236	NA	NA	NA	NA	NA	NA	NA	NA	NA	NA	NA	NA	NA	NA	NA	NA	NA	NA	NA	NA	NA	NA	NA	NA	NA	NA	NA	NA	NA	NA	NA	-1.80485	NA	NA	NA	NA
Oxr1	Q4KMM3	9	95.911	3.8458	0	NA	NA	NA	NA	NA	NA	NA	NA	NA	NA	NA	NA	NA	NA	NA	NA	NA	NA	NA	NA	NA	NA	NA	NA	NA	NA	NA	NA	NA	NA	NA	NA	NA	NA	NA	NA	NA	NA	NA	NA	NA	NA	NA	NA
P4ha1	Q60715	2.6	60.909	3.2428	1940500	NA	NA	NA	NA	NA	NA	NA	NA	NA	NA	NA	NA	NA	NA	NA	NA	NA	NA	NA	NA	NA	NA	NA	NA	NA	NA	NA	NA	NA	NA	NA	NA	NA	NA	NA	NA	NA	NA	NA	NA	NA	NA	NA	NA
P4hb	P09103	17.9	57.058	42.228	22009000	NA	0.782807	NA	NA	NA	NA	NA	NA	NA	NA	NA	NA	NA	NA	NA	NA	NA	NA	NA	NA	NA	NA	NA	NA	NA	NA	NA	NA	NA	NA	NA	NA	NA	NA	NA	NA	NA	NA	NA	NA	NA	NA	NA	NA
Pa2g4	P50580	17	43.698	8.7753	6991500	-0.426955	0.0133551	NA	NA	NA	NA	NA	NA	NA	NA	NA	NA	NA	NA	NA	NA	NA	NA	NA	NA	NA	NA	NA	NA	NA	-0.448568	NA	NA	NA	NA	NA	NA	NA	NA	NA	-0.426955	NA	NA	NA	NA	NA	NA	NA	NA
Pabpc1	P29341	50.6	70.67	195.19	2110000000	0.411318	1.08692	-0.0640575	0.135929	-0.00972763	-0.0333038	0.0908534	-0.0116752	-0.0473831	0.413702	-0.0185565	NA	NA	NA	-0.970385	-1.05874	0.0583858	0.185993	0.367147	0.225398	-0.0970852	-0.175696	-0.295819	0.316146	-0.44782	-0.0818275	-0.0263667	NA	NA	NA	-0.0452826	0.0918014	0.243547	-0.490983	0.202261	-0.0156075	-0.00904514	0.219463	0.170566	0.215492	0.416948	0.411318	0.287354	-0.532783
Padi4	Q9Z183	6.9	74.414	10.285	1885900	NA	NA	NA	NA	NA	NA	NA	NA	NA	NA	NA	NA	NA	NA	NA	NA	NA	NA	NA	NA	NA	NA	NA	NA	NA	NA	NA	NA	NA	NA	NA	NA	NA	NA	NA	NA	NA	NA	NA	NA	NA	NA	NA	NA
Paf1	Q8K2T8	2.4	60.518	2.7033	289020	NA	NA	NA	NA	NA	NA	NA	NA	NA	NA	NA	NA	NA	NA	NA	NA	NA	NA	NA	NA	NA	NA	NA	NA	NA	NA	NA	NA	NA	NA	NA	NA	NA	NA	NA	NA	NA	NA	NA	NA	NA	NA	NA	NA
Paics	Q9DCL9	23.3	47.006	36.455	116780000	0.280481	0.337654	0.631896	0.256769	0.919683	-0.0105558	0.219091	-0.188776	0.432959	-0.675282	NA	NA	-0.807957	NA	-2.28933	-0.342323	NA	NA	NA	NA	NA	NA	NA	-0.89325	NA	NA	-0.863914	NA	0.280481	NA	-0.418736	0.486457	-0.192398	0.131194	NA	NA	0.276675	-0.129308	-0.382589	-0.310486	NA	NA	NA	NA
Palm2	Q8BR92	16.8	42.095	4.4563	12584000	NA	0.350158	NA	NA	NA	NA	NA	NA	NA	NA	NA	NA	NA	NA	NA	NA	NA	NA	NA	NA	NA	NA	NA	NA	NA	NA	NA	NA	NA	NA	NA	NA	NA	NA	NA	NA	NA	NA	NA	NA	NA	NA	NA	NA
Panx3	Q8CEG0	9.7	44.928	-2	11376000	-2.13905	NA	NA	NA	NA	NA	NA	NA	NA	-2.13905	NA	NA	NA	NA	NA	4.22389	NA	NA	NA	NA	NA	NA	NA	NA	NA	NA	NA	NA	NA	NA	NA	NA	NA	NA	NA	NA	NA	NA	NA	NA	NA	NA	NA	NA
Paox	Q8C0L6	8.3	55.446	2.4404	11006000	NA	0.52697	NA	NA	NA	NA	NA	NA	NA	NA	NA	NA	NA	NA	NA	NA	NA	NA	NA	NA	NA	NA	NA	NA	NA	NA	NA	NA	NA	NA	NA	NA	NA	NA	NA	NA	NA	NA	NA	NA	NA	NA	NA	NA
Parp1	P11103	30.3	113.1	120.95	538350000	0.499476	-0.404515	0.0738202	-0.145015	0.0361868	-0.335408	-0.0111372	-0.205247	-0.579167	0.96229	NA	NA	NA	NA	0.0240359	-0.542668	NA	NA	NA	NA	NA	NA	NA	NA	NA	NA	NA	NA	NA	NA	0.326537	0.169027	0.552082	NA	NA	NA	NA	0.499476	0.508733	0.312433	NA	NA	NA	NA
Pawr	Q925B0	41.7	35.908	99.956	109230000	NA	0.067501	NA	NA	NA	NA	NA	NA	NA	NA	NA	NA	NA	NA	NA	NA	NA	NA	NA	NA	NA	NA	NA	NA	NA	NA	NA	NA	NA	NA	NA	NA	NA	NA	NA	NA	NA	NA	NA	NA	NA	NA	NA	NA
Pcbp1	P60335	38.8	37.497	236.84	1009600000	0.618172	0.345373	0.489029	0.248899	0.6371	0.333424	0.392647	0.355693	-0.158397	0.146003	0.0297002	0.108625	0.198997	-0.216133	-2.17013	-2.11247	-1.84939	-0.287536	NA	-0.434091	-0.00245467	NA	-0.128282	-0.355276	-1.61202	-0.362622	-1.08697	-1.84913	-1.74381	-1.21652	-0.012519	-0.390567	-0.317121	0.610606	0.181039	1.16993	0.625738	0.0641931	-0.187181	-0.238017	NA	-0.235246	-0.296598	NA
Pcbp2	Q61990	20.7	38.221	8.1174	513990000	0.762902	0.42087	0.486663	0.349139	0.467279	0.308244	0.240253	0.148088	0.254715	0.62527	0.505281	NA	NA	0.444031	NA	-1.71852	-1.24917	0.762902	0.222063	0.940355	0.330444	0.507516	0.821384	-0.418292	-3.43695	-0.132926	NA	NA	NA	-2.11923	-0.0486659	-0.213069	-0.534851	-0.905196	-0.491328	0.606726	NA	-0.250938	0.321813	0.183709	0.557582	NA	0.965766	0.384602
Pcm1	Q9R0L6	5.7	228.84	17.215	25758000	0.189793	0.206143	-1.57747	NA	NA	NA	NA	-0.478406	NA	NA	NA	NA	NA	NA	NA	NA	NA	NA	NA	NA	NA	NA	NA	NA	NA	NA	NA	NA	NA	NA	-0.902551	NA	NA	NA	NA	NA	NA	NA	NA	0.189793	NA	NA	0.176833	NA
Pcna	P17918	55.2	28.785	323.31	1425600000	2.70872	2.27563	2.65839	2.49459	3.22253	2.72755	2.87466	2.8158	2.62497	2.29951	2.50833	3.07428	2.68988	3.34284	0.53057	0.443925	0.456911	NA	NA	NA	NA	NA	NA	0.610133	-0.207328	0.561204	-0.416905	-1.38225	-1.99034	-1.60894	-0.082362	-0.177898	0.49293	2.3415	2.26607	3.00407	2.42549	0.36446	0.172999	0.0618453	NA	NA	1.26502	NA
Pdcd6ip	Q9WU78	6	96.023	8.3611	448480	NA	NA	NA	NA	NA	NA	NA	NA	NA	NA	NA	NA	NA	NA	NA	NA	NA	NA	NA	NA	NA	NA	NA	NA	NA	NA	NA	NA	NA	NA	NA	NA	NA	NA	NA	NA	NA	NA	NA	NA	NA	NA	NA	NA
Pdia3	P27773	25.1	56.678	13.816	37387000	NA	0.364348	NA	NA	NA	NA	NA	NA	NA	NA	NA	NA	NA	NA	NA	NA	NA	NA	NA	NA	NA	NA	NA	NA	NA	NA	NA	NA	NA	NA	NA	NA	NA	NA	NA	NA	NA	NA	NA	NA	NA	NA	NA	NA
Pdia6	Q922R8	27.5	48.1	36.472	144670000	0.508327	0.352871	0.0227584	0.0890913	0.60739	-0.237337	0.455439	0.0589399	-0.125809	-0.41227	-0.0175631	-0.582534	0.143002	NA	-0.576325	-0.434929	-0.491227	NA	NA	NA	NA	NA	NA	-0.987903	-0.60165	1.60706	NA	-1.7826	-1.49456	NA	-0.105877	-0.0775129	0.277033	0.508327	0.277866	0.679514	NA	0.0729976	0.898479	-0.150353	NA	NA	-0.578736	NA
Pdk3	Q922H2	10.8	47.922	4.5214	0	NA	NA	NA	NA	NA	NA	NA	NA	NA	NA	NA	NA	NA	NA	NA	NA	NA	NA	NA	NA	NA	NA	NA	NA	NA	NA	NA	NA	NA	NA	NA	NA	NA	NA	NA	NA	NA	NA	NA	NA	NA	NA	NA	NA
Pdlim2	Q8R1G6	29.8	37.703	53.259	192520000	0.254612	0.0578055	-0.19512	0.0903115	-0.176055	0.126444	-0.18618	-0.0297206	NA	NA	NA	NA	NA	NA	NA	NA	NA	-0.326769	NA	NA	-0.707737	NA	NA	-1.41285	NA	0.0775165	0.570269	NA	NA	NA	-0.0693156	-0.0530147	0.113034	-0.827231	NA	-0.221943	-0.0837527	0.0607392	-0.0930479	0.436588	NA	0.390998	0.118227	NA
Pdlim5	Q8CI51	41.1	63.299	53.445	145500000	0.304745	0.0716254	0.234501	0.351063	0.168129	-0.0315774	0.0250288	0.0936954	NA	NA	-0.231346	NA	NA	NA	NA	NA	NA	NA	NA	NA	NA	NA	NA	0.121413	NA	-0.102078	NA	NA	NA	NA	0.192194	0.442864	0.304745	-0.180038	NA	-0.0208087	NA	0.045443	-0.0728469	0.268195	NA	NA	NA	NA
Pdlim7	Q3TJD7	54.3	50.118	133.97	316240000	0.188528	NA	-0.680868	-0.330483	-0.219438	-0.0740765	-0.481022	0.162339	NA	NA	NA	NA	NA	NA	NA	NA	NA	NA	NA	NA	NA	NA	NA	-0.680914	0.188528	NA	0.83058	NA	NA	NA	-0.32925	0.134747	-0.315522	-1.06643	0.689031	NA	-0.0437351	-0.215881	-0.356495	0.394624	NA	NA	NA	NA
Pds5a	Q6A026	10	150.33	25.72	6087700	0.969483	NA	NA	NA	NA	NA	NA	NA	NA	NA	NA	NA	-0.00356786	1.94253	NA	NA	NA	NA	NA	NA	NA	NA	NA	NA	NA	NA	NA	NA	-3.02938	NA	NA	NA	NA	NA	NA	NA	NA	NA	NA	NA	NA	NA	NA	NA
Pds5b	Q4VA53	14.6	164.42	32.504	35923000	0.556956	-0.0752008	1.24172	NA	NA	NA	NA	NA	0.509747	-0.0844256	-0.0594799	NA	0.609471	0.604166	0.85997	-0.112038	0.516721	NA	NA	NA	NA	NA	NA	NA	NA	NA	NA	NA	-1.07683	-0.375534	-0.0396514	NA	NA	NA	NA	NA	NA	NA	NA	NA	NA	NA	NA	NA
Pebp1	P70296	32.6	20.83	2.7294	10638000	0.257855	NA	NA	NA	NA	NA	NA	-0.274739	NA	NA	NA	NA	NA	NA	NA	NA	NA	NA	NA	NA	NA	NA	NA	NA	NA	NA	NA	NA	NA	NA	NA	NA	NA	NA	NA	NA	NA	NA	NA	0.257855	NA	NA	NA	NA
Pef1	Q8BFY6	4	29.227	2.36	949960	NA	NA	NA	NA	NA	NA	NA	NA	NA	NA	NA	NA	NA	NA	NA	NA	NA	NA	NA	NA	NA	NA	NA	NA	NA	NA	NA	NA	NA	NA	NA	NA	NA	NA	NA	NA	NA	NA	NA	NA	NA	NA	NA	NA
Pes1	Q9EQ61	4.8	67.795	2.7823	4533300	0.265734	NA	NA	NA	NA	NA	NA	NA	NA	NA	NA	NA	-0.831615	NA	NA	NA	NA	NA	NA	NA	NA	NA	NA	0.196229	-0.0416844	NA	NA	NA	-0.353082	NA	NA	NA	NA	0.307429	0.22404	NA	NA	NA	NA	NA	NA	NA	NA	NA
Pex19	Q8VCI5	14	32.733	7.5738	33552000	NA	2.80749	NA	NA	NA	NA	NA	NA	NA	NA	NA	NA	NA	NA	NA	NA	NA	NA	NA	NA	NA	NA	NA	NA	NA	NA	NA	NA	NA	NA	NA	NA	NA	NA	NA	NA	NA	NA	NA	NA	NA	NA	NA	NA
Pfkl	P12382	27.1	85.359	63.881	914850000	0.946663	1.60766	0.612022	0.647361	0.989284	0.829687	1.0916	0.802979	0.815329	1.19849	0.904041	1.46942	1.66079	1.36244	-0.429906	0.354452	-0.371217	0.380508	0.654252	0.139469	0.359858	0.45386	-0.387147	1.02396	-0.745237	-0.0355496	0.320658	-0.24732	-0.816596	-0.720208	0.0874628	0.146655	0.255803	0.507008	0.935611	1.14287	0.83374	0.387693	0.776609	0.296311	0.102591	0.243425	0.431676	0.27274
Pfkm	P47857	9.7	85.268	5.2441	44778000	-0.13895	1.54171	NA	NA	NA	NA	NA	NA	NA	NA	NA	NA	NA	NA	NA	NA	NA	NA	NA	NA	NA	NA	NA	-1.32362	NA	-0.121973	-0.392024	NA	NA	NA	NA	NA	NA	-0.698366	NA	0.0514417	-0.13895	NA	NA	NA	NA	NA	NA	NA
Pfkp	Q9WUA3	29.1	85.454	118.14	1160700000	1.19265	1.81106	0.939377	0.876723	0.91533	0.849038	1.30042	0.960882	0.99769	1.07114	0.822281	1.45439	1.48857	1.3607	-0.780042	-0.834004	-0.655081	0.578311	0.578311	0.609188	0.265557	0.282973	0.562963	-0.53866	-1.03363	-0.163187	-0.342506	-0.817079	-0.735524	-0.879117	0.365469	0.188021	0.53655	1.2249	1.1604	1.74127	0.970854	0.253505	0.214995	0.676809	1.14326	0.540325	0.74786	0.156397
Pfn1	P62962	67.1	14.957	167.15	10400000000	0.610228	1.91207	0.0896337	0.111566	0.0387171	-0.0346922	-0.0383026	-0.0783504	0.129876	0.7376	0.00446544	NA	NA	NA	-2.15104	-1.37992	-1.36446	0.421802	0.0945063	0.452701	0.569394	0.451435	0.652968	-0.162154	NA	-0.10771	0.0179219	NA	NA	NA	0.0254541	0.102188	0.158725	-0.791832	NA	-0.14618	-0.150161	0.0363275	0.128425	0.0816123	0.449957	0.376179	0.635429	0.526069
Pfn2	Q9JJV2	15.7	15.032	9.1147	23233000	NA	0.403479	NA	NA	NA	NA	NA	NA	NA	NA	NA	NA	NA	NA	NA	NA	NA	NA	NA	NA	NA	NA	NA	NA	NA	NA	NA	NA	NA	NA	NA	NA	NA	NA	NA	NA	NA	NA	NA	NA	NA	NA	NA	NA
Pgam1	Q9DBJ1	44.9	28.832	38.484	130710000	0.609755	-2.37887	-0.0643894	-0.0511899	-0.17811	-0.266177	0.121546	0.161952	NA	NA	NA	NA	NA	NA	NA	NA	NA	NA	NA	0.298189	NA	NA	0.55218	-0.415268	NA	-0.111898	-0.161169	NA	NA	NA	0.0282862	-0.0343376	-0.0244138	-0.835651	NA	-0.233329	-0.578112	0.0846086	0.081476	0.144307	0.707083	0.0615688	0.496616	1.17121
Pgam5	Q8BX10	12.5	31.994	6.452	16198000	0.302815	0.79917	0.170694	-0.359638	0.277747	-0.0878407	-0.00495695	NA	NA	NA	0.161049	NA	0.172616	NA	NA	NA	0.0292762	NA	NA	NA	NA	NA	NA	NA	NA	NA	NA	NA	0.188148	NA	0.128425	-0.107011	0.166844	NA	NA	NA	NA	0.301002	0.304628	NA	NA	NA	NA	NA
Pgk1	P09411	50.8	44.55	111.01	2265800000	0.341417	0.306642	0.158596	0.00028851	0.160791	0.0246034	-0.0280132	-0.0407195	-0.974291	0.848798	-1.01549	NA	NA	NA	-2.53333	-1.15685	-2.26673	0.171079	-0.0281309	0.393416	0.107956	0.217479	0.502636	-0.218464	-1.25381	0.15017	-0.114145	NA	NA	NA	0.187641	0.138552	0.0623981	-0.0907261	0.181929	0.247928	-0.0712848	0.0666748	0.116232	0.0558898	0.352307	0.173767	0.302992	0.406646
Pgrmc2	Q80UU9	15.2	23.334	7.2833	0	NA	NA	NA	NA	NA	NA	NA	NA	NA	NA	NA	NA	NA	NA	NA	NA	NA	NA	NA	NA	NA	NA	NA	NA	NA	NA	NA	NA	NA	NA	NA	NA	NA	NA	NA	NA	NA	NA	NA	NA	NA	NA	NA	NA
Phb2	O35129	17.1	33.296	8.5661	37939000	0.845127	1.55346	NA	NA	NA	0.966652	0.723602	NA	NA	NA	NA	NA	NA	NA	NA	NA	NA	NA	NA	NA	NA	NA	NA	0.539531	-0.345748	0.541217	0.381394	NA	NA	NA	NA	NA	NA	-0.238851	0.284751	0.277033	0.292664	0.797511	0.825216	NA	NA	NA	NA	NA
Phgdh	Q61753	21.8	56.585	165.48	6220300000	1.42744	2.12845	1.11603	1.03203	1.16594	0.961179	1.04012	1.07745	1.68894	2.04677	1.7166	2.45704	2.63715	2.81953	-0.758062	-0.22329	-0.455218	0.585924	0.612777	0.702923	0.588037	0.585347	0.71642	0.354678	-0.60235	0.0939658	-0.0927247	-1.53049	-0.749208	-0.931838	0.232292	0.0119249	0.207893	0.967685	1.47716	1.51854	1.17517	0.0909889	0.260869	0.178109	0.613626	0.573084	0.611833	0.391328
Phka1	P18826	21.2	138.82	144.1	1721100000	0.664012	0.874285	NA	NA	0.294077	NA	NA	0.126312	NA	NA	NA	NA	0.14509	0.113167	NA	NA	NA	NA	NA	NA	NA	NA	NA	1.39939	-0.0250009	0.603407	-1.10247	NA	0.248656	0.013498	NA	NA	0.0832474	1.06956	0.081885	1.27525	0.258459	NA	NA	0.251689	NA	NA	NA	NA
Phka2	Q8BWJ3	38	138.49	323.31	9840800000	0.978196	0.599318	1.52477	1.10138	1.35935	0.897783	1.30258	1.41143	-0.00181894	-0.528552	-0.0748361	0.0401209	0.216238	0.051024	-1.01421	-1.17404	-1.07546	0.743989	1.52366	0.835035	1.30836	0.874836	0.562767	1.26945	0.0199154	0.598842	-1.35365	0.0791562	0.167615	-0.0645403	-0.0215993	-0.221035	-0.163171	0.587077	0.177599	1.18212	0.227248	-0.547489	-0.587403	-0.195269	0.661294	0.76757	0.810566	1.21419
Phkb	Q7TSH2	47.6	123.89	263.1	15800000000	1.0842	0.83996	1.40811	1.09207	1.36182	1.15691	1.56213	1.2017	-0.0779697	-0.407287	-0.0404079	0.0451634	0.215989	0.0274372	-1.10439	-0.98262	-0.911614	0.934932	1.70443	0.685267	1.32642	0.659651	0.494979	1.21083	-0.0469807	0.610133	-1.28965	0.0943712	0.128689	-0.0693005	0.198494	-0.47333	-0.125116	0.341986	0.155361	1.08638	0.160146	-1.12809	-0.683738	-0.399959	0.607674	0.921665	1.06323	1.19604
Phkg2	Q9DB30	48.3	46.572	233.86	4943800000	1.03689	0.91173	0.905582	1.01927	1.3471	1.26165	1.51157	1.35095	-0.114348	-0.481485	0.0257376	0.000721167	0.197991	0.0253123	-1.08776	-1.22304	-0.984445	0.813689	1.62578	0.944634	1.45381	0.831148	0.550014	1.2212	0.0451634	0.706553	-1.2425	-0.0467422	0.0776532	-0.0803777	-0.401216	-0.295093	-0.0937097	0.638862	0.129745	1.23057	0.0931545	-0.677795	-0.712433	-0.285724	0.748633	0.869556	0.529471	1.13021
Phldb2	Q8K1N2	40.8	141.48	323.31	3604900000	0.436695	1.17734	NA	NA	-0.0764324	0.481506	NA	0.436695	NA	NA	NA	NA	NA	NA	NA	NA	NA	NA	NA	NA	NA	NA	NA	NA	NA	0.123931	-0.0364371	NA	NA	NA	NA	NA	-0.148289	NA	NA	0.30381	-0.0370439	0.00417776	NA	0.121281	NA	NA	NA	NA
Phlpp1	Q8CHE4	0.7	182.36	-2	478150000	0.199876	-1.33417	-0.0377693	-0.166746	-0.181542	-0.265934	NA	-0.301124	0.0220482	0.966061	0.188401	NA	NA	NA	-2.17286	-1.46793	-1.94558	NA	NA	NA	NA	NA	NA	NA	NA	NA	NA	NA	NA	NA	0.199876	0.172103	0.28948	NA	NA	NA	NA	0.234501	NA	0.0503276	NA	NA	NA	NA
Picalm	Q7M6Y3	2.3	71.543	3.2944	4941200	NA	-0.469121	NA	NA	NA	NA	NA	NA	NA	NA	NA	NA	NA	NA	NA	NA	NA	NA	NA	NA	NA	NA	NA	NA	NA	NA	NA	NA	NA	NA	NA	NA	NA	NA	NA	NA	NA	NA	NA	NA	NA	NA	NA	NA
Pik3c2a	Q61194	7.2	190.76	131.18	16386000	NA	-0.0915495	NA	NA	NA	NA	NA	NA	NA	NA	NA	NA	NA	NA	NA	NA	NA	NA	NA	NA	NA	NA	NA	NA	NA	NA	NA	NA	NA	NA	NA	NA	NA	NA	NA	NA	NA	NA	NA	NA	NA	NA	NA	NA
Pik3r4	Q8VD65	1	152.6	-2	0	NA	NA	NA	NA	NA	NA	NA	NA	NA	NA	NA	NA	NA	NA	NA	NA	NA	NA	NA	NA	NA	NA	NA	NA	NA	NA	NA	NA	NA	NA	NA	NA	NA	NA	NA	NA	NA	NA	NA	NA	NA	NA	NA	NA
Pkm	P52480	54.2	57.844	290.34	3815100000	0.123359	-0.0393136	0.0133551	-0.437623	-0.334935	-0.0925555	-0.341555	-0.0811711	-0.510416	-0.950899	-0.515398	-0.823958	0.0842004	0.0684645	-2.91768	-3.33809	-2.65136	-0.666485	-0.601278	NA	-0.974121	-0.412155	NA	-0.22329	-1.36472	-0.639377	-0.546498	NA	-2.66924	NA	-0.348758	-0.505431	-0.554252	0.00317044	0.000432744	0.356933	0.243547	-0.463052	-0.250286	-0.452866	-0.264738	-0.21734	0.00820001	-0.310379
Pkp1	P97350	13.7	80.895	40.253	618360000	NA	-1.22918	NA	NA	NA	NA	NA	NA	NA	NA	NA	NA	NA	NA	NA	NA	NA	NA	NA	NA	NA	NA	NA	NA	NA	NA	NA	NA	NA	NA	NA	NA	NA	NA	NA	NA	NA	NA	NA	NA	NA	NA	NA	NA
Plaa	P27612	5	87.22	2.6753	1040800	-0.730416	NA	NA	NA	NA	NA	NA	NA	NA	NA	NA	NA	NA	-0.730416	NA	NA	NA	NA	NA	NA	NA	NA	NA	NA	NA	NA	NA	NA	NA	NA	NA	NA	NA	NA	NA	NA	NA	NA	NA	NA	NA	NA	NA	NA
Plcd4	Q8K3R3	4.7	92.693	-2	967370000	3.88557	3.02662	NA	NA	NA	NA	NA	NA	NA	NA	NA	NA	NA	NA	NA	NA	NA	NA	NA	NA	NA	NA	NA	NA	NA	NA	3.88557	NA	NA	NA	NA	NA	NA	NA	NA	NA	-0.224604	NA	NA	NA	NA	NA	0.696083	NA
Plec	Q9QXS1	72.4	534.18	323.31	595000000000	0.521051	1.50772	-0.11591	-0.00138565	-0.00990194	0.0363275	-0.0513244	0.0475384	-1.06957	0.221692	-1.14401	NA	NA	-0.0318871	-2.44867	-1.37437	-2.19067	-0.0738639	-0.19075	0.162983	0.272501	0.0801119	-0.163106	-0.405604	-1.6407	-0.320738	-0.0785484	NA	NA	0.521051	-0.101273	-0.0224343	-0.184326	-0.60235	0.118094	-0.185228	-0.212751	-0.143437	-0.189006	-0.0333628	0.0629506	0.0102069	0.127633	0.377624
Plekhg3	Q4VAC9	10.8	148.52	20.593	502560000	0.949049	-1.21712	-0.845832	NA	NA	NA	NA	NA	NA	NA	NA	NA	NA	NA	NA	NA	NA	0.254594	-0.0867831	0.78576	0.4728	0.43082	-0.0325362	-0.648869	NA	-0.209311	0.25544	NA	NA	NA	-0.867357	NA	NA	-0.904386	NA	-0.0917097	-0.0432742	NA	NA	NA	0.196481	0.517225	1.07471	0.930094
Plk1	Q07832	2.5	68.3	2.5984	0	NA	NA	NA	NA	NA	NA	NA	NA	NA	NA	NA	NA	NA	NA	NA	NA	NA	NA	NA	NA	NA	NA	NA	NA	NA	NA	NA	NA	NA	NA	NA	NA	NA	NA	NA	NA	NA	NA	NA	NA	NA	NA	NA	NA
Pls3	Q99K51	40.8	70.741	110.86	211600000	0.2596	0.274661	NA	NA	NA	NA	NA	NA	NA	NA	NA	-0.48217	NA	1.00137	NA	NA	NA	NA	NA	NA	NA	NA	NA	NA	NA	NA	NA	-2.61582	NA	NA	NA	NA	NA	NA	NA	NA	NA	NA	NA	NA	NA	NA	NA	NA
Pml	Q60953	22.8	98.241	54.933	47890000	NA	1.2278	NA	NA	NA	NA	NA	NA	NA	NA	NA	NA	NA	NA	NA	NA	NA	NA	NA	NA	NA	NA	NA	NA	NA	NA	NA	NA	NA	NA	NA	NA	NA	NA	NA	NA	NA	NA	NA	NA	NA	NA	NA	NA
Pmvk	Q9D1G2	27.1	21.916	7.9836	141650000	-0.819322	0.16716	NA	NA	NA	NA	NA	NA	-0.775071	-0.863572	NA	NA	NA	NA	NA	NA	NA	NA	NA	NA	NA	NA	NA	NA	NA	NA	NA	NA	NA	NA	NA	NA	NA	NA	NA	NA	NA	NA	NA	NA	NA	NA	NA	NA
Pnn	O35691	15.6	82.435	21.903	80382000	0.655627	-0.164173	-0.520914	-0.787294	-0.558198	-0.934124	-0.569458	-0.0693762	NA	NA	NA	NA	NA	NA	NA	NA	NA	NA	NA	NA	NA	NA	NA	NA	0.168642	NA	NA	NA	NA	NA	0.685178	0.266637	0.655627	NA	-0.17262	NA	NA	0.543793	0.421479	0.358734	NA	NA	NA	NA
Pof1b	Q8K4L4	8.3	67.784	14.035	275580000	NA	-4.12908	NA	NA	NA	NA	NA	NA	NA	NA	NA	NA	NA	NA	NA	NA	NA	NA	NA	NA	NA	NA	NA	NA	NA	NA	NA	NA	NA	NA	NA	NA	NA	NA	NA	NA	NA	NA	NA	NA	NA	NA	NA	NA
Pold2	O35654	6.4	51.354	5.18	143320	NA	NA	NA	NA	NA	NA	NA	NA	NA	NA	NA	NA	NA	NA	NA	NA	NA	NA	NA	NA	NA	NA	NA	NA	NA	NA	NA	NA	NA	NA	NA	NA	NA	NA	NA	NA	NA	NA	NA	NA	NA	NA	NA	NA
Poldip3	Q8BG81	5.2	46.132	21.051	453100	NA	NA	NA	NA	NA	NA	NA	NA	NA	NA	NA	NA	NA	NA	NA	NA	NA	NA	NA	NA	NA	NA	NA	NA	NA	NA	NA	NA	NA	NA	NA	NA	NA	NA	NA	NA	NA	NA	NA	NA	NA	NA	NA	NA
Ppa1	Q9D819	12.5	32.667	4.8721	29695000	0.133564	-1.86782	NA	NA	NA	NA	NA	0.133564	NA	NA	NA	NA	NA	NA	NA	NA	NA	NA	NA	NA	NA	NA	NA	NA	NA	NA	NA	NA	NA	NA	NA	NA	NA	NA	NA	NA	NA	NA	-1.68024	-0.714799	NA	NA	NA	NA
Ppan	Q91YU8	6	52.755	5.407	299520	NA	NA	NA	NA	NA	NA	NA	NA	NA	NA	NA	NA	NA	NA	NA	NA	NA	NA	NA	NA	NA	NA	NA	NA	NA	NA	NA	NA	NA	NA	NA	NA	NA	NA	NA	NA	NA	NA	NA	NA	NA	NA	NA	NA
Ppfibp1	Q8C8U0	26.6	108.54	42.098	28890000	NA	1.60824	NA	NA	NA	NA	NA	NA	NA	NA	NA	NA	NA	NA	NA	NA	NA	NA	NA	NA	NA	NA	NA	NA	NA	NA	NA	NA	NA	NA	NA	NA	NA	NA	NA	NA	NA	NA	NA	NA	NA	NA	NA	NA
Ppia	P17742	43.9	17.971	146.27	7310700000	0.56829	1.02574	0.0618453	0.0697022	-0.0327428	0.0504669	0.0263043	-0.0757481	-0.226139	0.648097	-0.325901	NA	NA	NA	-1.59366	-0.72123	-2.12936	0.518434	0.175429	0.618145	0.62882	0.387032	0.657091	-0.300733	-1.46228	-0.101443	0.0361868	NA	NA	NA	0.230818	0.0368901	0.0528332	-0.760749	-0.0928632	0.155102	-0.0424568	0.0122111	0.160275	0.148609	0.341644	0.417164	0.434775	0.394295
Ppp1ca	P62137	40.3	37.54	314.59	15200000000	0.712464	1.06769	-0.160605	0.00762609	-0.0919096	0.00129784	-0.0885769	0.0112094	-1.04379	0.131458	-1.07869	NA	NA	NA	-2.43004	-0.796912	-2.35513	0.521151	0.325041	0.910963	0.151079	0.0255958	0.357158	-0.328743	-2.09727	-0.0681657	0.523562	NA	NA	NA	-0.0488151	0.0982848	-0.151891	-0.639467	0.203765	-0.258615	0.0542233	-0.106731	-0.114348	0.102725	0.712464	0.690015	0.823016	0.241474
Ppp1cb	P62141	29.1	37.186	56.776	926610000	0.760774	0.887891	-0.251247	0.116232	0.00776959	0.193204	-0.0972549	-0.016191	-1.22385	NA	NA	NA	NA	NA	NA	NA	NA	0.331132	0.442439	1.23548	0.223546	0.430285	0.827656	NA	NA	NA	0.052555	NA	NA	NA	0.0528332	0.454808	-0.287836	NA	NA	NA	0.0824301	0.0889557	-0.126549	0.120086	0.468323	0.760774	0.969602	0.318346
Ppp1cc	P63087	31.6	36.983	48.357	1059100000	1.02836	0.0797024	-0.233176	-0.209495	-0.203751	-0.185458	-0.0502634	0.141825	NA	NA	NA	NA	NA	NA	NA	NA	NA	0.551688	0.585732	1.03928	0.314871	0.536351	0.627887	NA	NA	0.0384362	0.526269	NA	NA	NA	0.0771062	0.142479	-0.32724	NA	NA	-0.107897	0.149129	-0.359675	0.00302648	0.203514	1.02836	0.944559	1.15678	0.503858
Ppp1r12a	Q9DBR7	50	114.99	323.31	11000000000	0.555325	1.59684	-0.223071	-0.23121	-0.319334	-0.130808	-0.298318	-0.444891	-1.33723	0.568032	-0.684457	NA	NA	NA	-3.77618	-2.44505	-2.72891	0.395611	0.2444	0.569005	0.3639	0.226139	0.222186	-0.445735	-2.14695	0.130404	0.253384	NA	NA	NA	-0.0816443	0.0406821	0.323312	-0.630707	0.933422	-0.00781166	0.361993	0.0641931	-0.244548	-0.333425	0.511266	0.555325	0.644595	0.42094
Ppp1r18	Q8BQ30	40.1	65.629	323.31	840120000	0.0893626	0.787432	-0.70228	-0.554146	-0.133321	0.172999	-0.471109	-0.196723	NA	NA	NA	NA	NA	NA	NA	NA	NA	-0.148481	-0.784011	NA	0.606726	-0.368607	NA	-1.03392	NA	-0.506763	0.582171	NA	NA	NA	-0.494556	-0.0955737	-0.272925	-0.657741	NA	-0.476338	0.0576929	0.0893626	-0.0649326	0.241352	-0.814514	-0.039859	0.152119	-0.6208
Ppp1r9b	Q6R891	54.1	89.519	323.31	40900000000	0.78442	0.933264	-0.231701	0.0274372	-0.0183227	0.114634	-0.0131886	0.101381	-0.987074	0.908582	-0.991112	NA	NA	NA	-1.6034	-0.638861	-2.09517	0.619742	0.394075	0.923415	0.232415	0.123799	0.425352	-0.0120534	-1.27285	0.0507455	0.526169	NA	NA	NA	0.0233263	0.0825664	-0.103317	-0.594334	0.339251	-0.111212	-0.0359489	-0.0599009	-0.13193	0.088413	0.721154	0.78442	0.886667	0.318461
Ppp2r1a	Q76MZ3	38.2	65.322	58.267	1213800000	1.54451	1.56256	2.08028	1.63622	1.15082	1.67947	1.48661	1.32325	1.07922	1.08767	1.44895	2.2353	1.60241	2.07656	0.0911243	0.260989	0.249142	0.522257	0.610795	0.78927	0.132379	-0.239788	0.1145	0.507719	-1.33413	0.232415	-0.297112	-1.3184	-1.97943	-0.916399	-0.00552165	0.462157	-0.184064	0.735695	0.847436	0.564232	0.70726	0.0316775	-0.0725738	-0.000822571	NA	0.483674	0.740453	NA
Ppp2r1b	Q7TNP2	9.8	65.934	2.9289	524910	NA	NA	NA	NA	NA	NA	NA	NA	NA	NA	NA	NA	NA	NA	NA	NA	NA	NA	NA	NA	NA	NA	NA	NA	NA	NA	NA	NA	NA	NA	NA	NA	NA	NA	NA	NA	NA	NA	NA	NA	NA	NA	NA	NA
Ppp2r2a	Q6P1F6	30.2	51.691	64.159	225930000	0.952426	0.582253	NA	0.498149	NA	NA	NA	NA	NA	NA	NA	NA	NA	NA	NA	NA	NA	NA	NA	NA	NA	NA	NA	NA	NA	NA	NA	NA	NA	NA	0.873104	1.03175	NA	NA	NA	NA	NA	NA	0.910733	NA	-0.43452	NA	0.282499	-0.941725
Ppp6c	Q9CQR6	4.3	35.159	2.7439	0	NA	NA	NA	NA	NA	NA	NA	NA	NA	NA	NA	NA	NA	NA	NA	NA	NA	NA	NA	NA	NA	NA	NA	NA	NA	NA	NA	NA	NA	NA	NA	NA	NA	NA	NA	NA	NA	NA	NA	NA	NA	NA	NA	NA
Prdx1	P35700	50.3	22.176	56.154	7440800000	0.746379	0.273779	0.695727	0.239276	0.479955	0.116897	0.637007	0.364236	0.184217	-0.107306	-0.00105355	0.406754	0.554736	0.4336	-2.51457	-2.64557	-2.54886	-0.95288	-1.29078	-1.32612	-0.659221	-1.19077	-1.249	-0.135887	-1.78086	-0.647558	-1.39654	-1.85387	-1.55063	-1.72256	-0.323895	-0.721706	-0.458842	0.681944	0.449007	1.67034	0.810813	-0.270539	-0.365741	-0.819419	-1.16401	-1.1742	-1.23165	-1.09188
Prdx2	Q61171	61.1	21.778	20.501	861930000	-0.606802	0.35845	NA	NA	-1.18121	-2.3008	NA	NA	NA	-0.0323887	0.36233	NA	NA	NA	NA	-1.19813	-3.37092	NA	NA	NA	NA	NA	NA	NA	NA	NA	NA	NA	NA	NA	NA	NA	-1.56777	NA	NA	NA	NA	-1.97903	NA	NA	NA	NA	NA	NA
Prdx3	P20108	12.8	28.127	4.0311	419190	0.0546401	NA	NA	NA	NA	NA	NA	NA	NA	NA	NA	NA	NA	0.0546401	NA	NA	NA	NA	NA	NA	NA	NA	NA	NA	NA	NA	NA	NA	NA	-1.42144	NA	NA	NA	NA	NA	NA	NA	NA	NA	NA	NA	NA	NA	NA
Prdx4	O08807	9.5	31.052	10.647	791850000	0.992868	0.689746	1.08746	0.989648	1.13067	1.24062	0.417056	0.839879	0.636543	0.118094	-0.15592	0.777872	0.357158	0.634222	-1.98387	-2.32106	-2.2304	NA	NA	NA	NA	NA	NA	0.642933	-0.573725	0.0915306	-0.54905	-1.44171	-1.87763	-1.15659	-0.248759	-0.323787	-0.514841	0.987685	0.542109	2.46582	0.998051	0.0629506	-0.754237	0.213129	NA	NA	NA	NA
Prdx6	O08709	24.1	24.87	11.083	1529500	0.236095	NA	NA	NA	-0.102341	NA	NA	NA	NA	NA	NA	NA	NA	NA	NA	NA	NA	NA	NA	NA	NA	NA	NA	NA	NA	NA	NA	NA	NA	NA	NA	NA	0.236095	NA	NA	NA	NA	NA	NA	-1.09348	NA	NA	NA	NA
Prkacb	P68181	6.3	40.707	3.4003	24661000	0.541614	NA	-0.554973	NA	NA	NA	NA	NA	NA	NA	NA	NA	NA	NA	NA	NA	NA	NA	0.225152	NA	NA	0.469052	NA	NA	NA	NA	NA	NA	NA	NA	-0.127116	NA	NA	NA	NA	NA	NA	NA	NA	NA	NA	0.176961	NA	NA
Prkar1a	Q9DBC7	27.3	43.185	69.03	81866000	0.40806	0.260628	0.469157	0.398131	0.317188	-0.0497556	0.263876	1.38278	NA	NA	NA	NA	NA	NA	NA	NA	NA	NA	NA	NA	NA	NA	NA	NA	NA	NA	0.281075	NA	NA	NA	-0.0357566	0.40806	0.638491	NA	NA	NA	-0.66692	0.271426	-0.28279	0.768163	NA	-0.617454	NA	NA
Prkar2b	P31324	11.8	46.167	5.6143	278020	NA	NA	NA	NA	NA	NA	NA	NA	NA	NA	NA	NA	NA	NA	NA	NA	NA	NA	NA	NA	NA	NA	NA	NA	NA	NA	NA	NA	NA	NA	NA	NA	NA	NA	NA	NA	NA	NA	NA	NA	NA	NA	NA	NA
Prkci	Q62074	5	68.203	4.7434	0	NA	NA	NA	NA	NA	NA	NA	NA	NA	NA	NA	NA	NA	NA	NA	NA	NA	NA	NA	NA	NA	NA	NA	NA	NA	NA	NA	NA	NA	NA	NA	NA	NA	NA	NA	NA	NA	NA	NA	NA	NA	NA	NA	NA
Prkra	Q9WTX2	17.3	34.371	5.517	1497100	NA	1.78358	NA	NA	NA	NA	NA	NA	NA	NA	NA	NA	NA	NA	NA	NA	NA	NA	NA	NA	NA	NA	NA	NA	NA	NA	NA	NA	NA	NA	NA	NA	NA	NA	NA	NA	NA	NA	NA	NA	NA	NA	NA	NA
Prmt1	Q9JIF0	20.5	42.435	8.4506	137410000	0.0608775	0.189075	NA	NA	NA	NA	NA	NA	NA	NA	0.401849	-0.887473	NA	-0.878295	NA	NA	-1.46168	NA	NA	NA	NA	NA	NA	-0.301675	NA	NA	NA	NA	NA	-3.43211	NA	NA	NA	0.0608775	NA	NA	NA	NA	NA	NA	NA	NA	NA	NA
Prodh	Q9WU79	9.2	68.035	3.7532	1522600	NA	NA	NA	NA	NA	NA	NA	NA	NA	NA	NA	NA	NA	NA	NA	NA	NA	NA	NA	NA	NA	NA	NA	NA	NA	NA	NA	NA	NA	NA	NA	NA	NA	NA	NA	NA	NA	NA	NA	NA	NA	NA	NA	NA
Prpf19	Q99KP6	32.3	55.238	25.797	645900000	0.923263	0.128293	NA	0.0394192	0.35242	-0.0247073	-0.0420557	-0.255253	-0.666073	0.118626	-1.85043	0.505789	0.684729	0.403922	-2.72767	-2.02016	-3.45986	NA	NA	0.855352	NA	NA	0.17594	NA	NA	NA	NA	0.356144	0.663572	0.324926	NA	-0.30036	-0.195054	NA	NA	NA	NA	-0.216485	-0.383492	-0.526805	NA	0.56589	NA	NA
Prpf40a	Q9R1C7	4.7	108.48	3.6802	2491000	-0.921079	NA	NA	NA	-0.449414	NA	NA	-1.39274	NA	NA	NA	NA	NA	NA	NA	NA	NA	NA	NA	NA	NA	NA	NA	NA	NA	NA	NA	NA	NA	NA	NA	NA	-1.87753	NA	NA	NA	NA	NA	NA	-1.25027	NA	NA	NA	NA
Prpf6	Q91YR7	5.1	106.72	3.0957	373790	0.89724	NA	NA	NA	NA	NA	NA	NA	NA	NA	NA	NA	NA	-0.0172418	NA	NA	NA	NA	NA	NA	NA	NA	NA	NA	NA	NA	NA	NA	NA	0.89724	NA	NA	NA	NA	NA	NA	NA	NA	NA	NA	NA	NA	NA	NA
Prpf8	Q99PV0	4	273.61	8.1632	20205000	-0.198179	0.185359	NA	NA	NA	NA	NA	NA	NA	NA	NA	NA	NA	-0.198179	NA	NA	NA	NA	NA	NA	NA	NA	NA	NA	NA	NA	NA	NA	NA	-0.620202	NA	NA	NA	NA	NA	NA	NA	NA	NA	NA	NA	NA	NA	NA
Prps1	Q9D7G0	22.6	34.834	20.915	164840000	0.576471	NA	0.337426	0.922807	0.61899	0.704164	0.409038	0.536053	0.394953	0.353436	0.579084	1.18523	0.573859	0.858936	-0.912157	-1.19598	-1.23603	-0.203867	NA	NA	-0.403809	NA	NA	0.154324	NA	0.325041	-0.187017	-1.12932	-1.99189	-1.6254	0.511063	0.0760117	-0.232989	-0.0708453	NA	0.389787	0.238298	0.810895	-0.463808	-0.299365	-0.387808	-0.964038	-0.211314	-0.571536
Prrx1	P63013	22.9	27.269	16.197	6830000	NA	-0.678996	NA	NA	NA	NA	NA	NA	NA	NA	NA	NA	NA	NA	NA	NA	NA	NA	NA	NA	NA	NA	NA	NA	NA	NA	NA	NA	NA	NA	NA	NA	NA	NA	NA	NA	NA	NA	NA	NA	NA	NA	NA	NA
Prune2	Q52KR3	0.5	339.51	3.2423	0	NA	NA	NA	NA	NA	NA	NA	NA	NA	NA	NA	NA	NA	NA	NA	NA	NA	NA	NA	NA	NA	NA	NA	NA	NA	NA	NA	NA	NA	NA	NA	NA	NA	NA	NA	NA	NA	NA	NA	NA	NA	NA	NA	NA
Psat1	Q99K85	30	40.472	18.564	133730000	1.22485	1.32516	0.459641	0.0388575	0.148348	-0.172571	-0.0550816	-0.636773	NA	NA	NA	NA	NA	NA	NA	NA	NA	NA	NA	-0.0348844	-0.477482	NA	0.139993	NA	NA	-0.453696	-0.922319	NA	NA	NA	0.182438	0.0244615	0.297954	NA	NA	-0.962688	-1.15756	0.214622	0.00345832	0.235605	0.95017	1.49953	NA	0.236829
Psip1	Q99JF8	29.4	59.696	62.465	79626000	0.721679	-0.108456	0.0684645	-0.628006	-0.361676	0.801241	-0.111321	-0.0638163	-0.254221	-0.311309	-0.268434	NA	NA	NA	-0.889958	-0.514903	-1.01619	NA	NA	NA	NA	NA	NA	NA	NA	NA	NA	NA	NA	NA	0.0954519	0.199751	-0.190964	NA	NA	NA	NA	0.369494	0.721679	0.881195	NA	NA	NA	NA
Psma5	Q9Z2U1	34.4	26.411	26.576	76897000	1.24257	1.33834	NA	NA	NA	NA	NA	NA	NA	NA	NA	1.24257	1.0125	1.34005	NA	NA	NA	NA	NA	NA	NA	NA	NA	NA	-1.48617	-0.835574	-0.406943	NA	NA	-2.01905	NA	NA	NA	NA	0.680774	0.814017	1.0273	NA	NA	NA	NA	NA	NA	NA
Psma6	Q9QUM9	10.2	27.372	3.9307	21598000	NA	NA	NA	NA	NA	NA	NA	NA	NA	NA	NA	NA	NA	NA	NA	NA	NA	NA	NA	NA	NA	NA	NA	NA	NA	NA	NA	NA	NA	NA	NA	NA	NA	NA	NA	NA	NA	NA	NA	NA	NA	NA	NA	NA
Psmc1	P62192	8.6	49.184	3.7022	928940	2.14633	NA	NA	NA	2.14633	NA	NA	NA	NA	NA	NA	NA	NA	NA	NA	NA	NA	NA	NA	NA	NA	NA	NA	NA	NA	NA	NA	NA	NA	NA	NA	NA	0.240253	NA	NA	NA	NA	NA	NA	NA	NA	NA	NA	NA
Psmc2	P46471	13.4	48.647	4.2571	188770	NA	NA	NA	NA	NA	NA	NA	NA	NA	NA	NA	NA	NA	NA	NA	NA	NA	NA	NA	NA	NA	NA	NA	NA	NA	NA	NA	NA	NA	NA	NA	NA	NA	NA	NA	NA	NA	NA	NA	NA	NA	NA	NA	NA
Psmc3	O88685	15.8	49.548	14.227	3636100	-0.015943	NA	NA	-0.015943	0.0122111	-0.350467	NA	NA	NA	NA	NA	NA	NA	NA	NA	NA	NA	NA	NA	NA	NA	NA	NA	NA	NA	NA	NA	NA	NA	NA	NA	0.28238	-0.356532	NA	NA	NA	NA	-0.0244432	NA	NA	NA	NA	NA	NA
Psmc4	P54775	2.4	47.408	2.6864	0	NA	NA	NA	NA	NA	NA	NA	NA	NA	NA	NA	NA	NA	NA	NA	NA	NA	NA	NA	NA	NA	NA	NA	NA	NA	NA	NA	NA	NA	NA	NA	NA	NA	NA	NA	NA	NA	NA	NA	NA	NA	NA	NA	NA
Psmc5	P62196	9.9	45.626	3.4862	1577500	NA	0.572987	NA	NA	NA	NA	NA	NA	NA	NA	NA	NA	NA	NA	NA	NA	NA	NA	NA	NA	NA	NA	NA	NA	NA	NA	NA	NA	NA	NA	NA	NA	NA	NA	NA	NA	NA	NA	NA	NA	NA	NA	NA	NA
Psmc6	P62334	3.6	44.172	5.6103	72487	NA	NA	NA	NA	NA	NA	NA	NA	NA	NA	NA	NA	NA	NA	NA	NA	NA	NA	NA	NA	NA	NA	NA	NA	NA	NA	NA	NA	NA	NA	NA	NA	NA	NA	NA	NA	NA	NA	NA	NA	NA	NA	NA	NA
Psmd12	Q9D8W5	2.9	52.895	2.6123	0	NA	NA	NA	NA	NA	NA	NA	NA	NA	NA	NA	NA	NA	NA	NA	NA	NA	NA	NA	NA	NA	NA	NA	NA	NA	NA	NA	NA	NA	NA	NA	NA	NA	NA	NA	NA	NA	NA	NA	NA	NA	NA	NA	NA
Psmd13	Q9WVJ2	8.5	42.809	3.3648	419910	NA	NA	NA	NA	NA	NA	NA	NA	NA	NA	NA	NA	NA	NA	NA	NA	NA	NA	NA	NA	NA	NA	NA	NA	NA	NA	NA	NA	NA	NA	NA	NA	NA	NA	NA	NA	NA	NA	NA	NA	NA	NA	NA	NA
Psmd14	O35593	9.4	34.577	3.5711	0	NA	NA	NA	NA	NA	NA	NA	NA	NA	NA	NA	NA	NA	NA	NA	NA	NA	NA	NA	NA	NA	NA	NA	NA	NA	NA	NA	NA	NA	NA	NA	NA	NA	NA	NA	NA	NA	NA	NA	NA	NA	NA	NA	NA
Psmd2	Q8VDM4	13.9	100.2	15.114	24338000	0.779809	1.89212	NA	1.02928	-0.543825	1.02013	0.582652	0.553361	NA	NA	NA	NA	NA	NA	NA	NA	NA	NA	NA	NA	NA	NA	NA	NA	NA	0.978122	0.581496	NA	NA	NA	NA	-0.05951	-0.262832	NA	NA	0.540622	0.343806	-0.115285	-0.785751	0.298776	NA	NA	NA	NA
Psmd3	P14685	5.1	60.718	13.338	967330	0.0206267	NA	0.0206267	NA	NA	NA	NA	NA	NA	NA	NA	NA	NA	NA	NA	NA	NA	NA	NA	NA	NA	NA	NA	NA	NA	NA	NA	NA	NA	NA	-0.188118	NA	NA	NA	NA	NA	NA	NA	NA	NA	NA	NA	NA	NA
Psmd5	Q8BJY1	9.3	55.971	3.8649	0	NA	NA	NA	NA	NA	NA	NA	NA	NA	NA	NA	NA	NA	NA	NA	NA	NA	NA	NA	NA	NA	NA	NA	NA	NA	NA	NA	NA	NA	NA	NA	NA	NA	NA	NA	NA	NA	NA	NA	NA	NA	NA	NA	NA
Psme1	P97371	34.9	28.673	35.372	46163000	-0.0497257	0.0511069	NA	NA	NA	NA	NA	NA	NA	-0.0497257	NA	NA	-0.310325	1.07738	NA	NA	NA	NA	NA	NA	NA	NA	NA	NA	NA	NA	NA	NA	-1.96022	NA	NA	NA	NA	NA	NA	NA	NA	NA	NA	NA	NA	NA	NA	NA
Psme2	P97372	15.5	27.057	3.4981	35449000	NA	-1.57145	NA	NA	NA	NA	NA	NA	NA	NA	NA	NA	NA	NA	NA	NA	NA	NA	NA	NA	NA	NA	NA	NA	NA	NA	NA	NA	NA	NA	NA	NA	NA	NA	NA	NA	NA	NA	NA	NA	NA	NA	NA	NA
Psmg1	Q9JK23	15.6	33.104	7.1349	6466000	-0.104682	0.0743976	NA	NA	NA	NA	NA	NA	NA	NA	-0.104682	NA	NA	NA	NA	NA	NA	NA	NA	NA	NA	NA	NA	NA	NA	NA	NA	NA	NA	NA	NA	NA	NA	NA	NA	NA	NA	NA	NA	NA	NA	NA	NA	NA
Ptbp1	P17225	39.5	56.477	114.77	3934500000	0.520785	0.832525	0.440952	-0.696073	-0.0626556	0.0434845	-0.0203843	NA	0.709114	0.925316	0.581785	-0.574627	0.633478	-0.0570464	-2.07437	-2.24216	-1.78543	0.0817487	-0.115535	0.38659	-0.322289	-0.770338	-0.362362	-0.733867	-1.78966	-0.569586	-0.231346	-0.87933	-0.0232405	-1.1161	-0.0799507	-0.571214	0.805705	-0.364886	-0.00307622	-0.586904	0.262674	0.622462	0.419107	NA	0.488618	0.156397	0.102053	-0.497181
Ptges3	Q9R0Q7	28.1	18.721	74.53	358090000	-0.0382518	-0.188536	0.143655	-0.318884	-0.631064	-0.349658	-0.0486509	-1.14388	-0.443203	-0.662437	-0.167928	-0.317589	-0.714562	-0.654467	-1.80818	-2.58346	-1.70008	NA	NA	NA	NA	NA	NA	-0.681261	NA	NA	-1.36294	-1.98559	-2.56371	-2.35262	-0.423546	-0.970696	-0.913135	-0.224722	NA	NA	0.148218	-0.956936	-0.671301	-1.35646	NA	NA	NA	NA
Ptrf	O54724	34.2	43.953	81.522	128200000	NA	1.41284	NA	NA	NA	NA	NA	NA	NA	NA	NA	NA	NA	NA	NA	NA	NA	NA	NA	NA	NA	NA	NA	NA	NA	NA	NA	NA	NA	NA	NA	NA	NA	NA	NA	NA	NA	NA	NA	NA	NA	NA	NA	NA
Puf60	Q3UEB3	37.2	60.248	30.149	142510000	0.602208	0.707348	NA	NA	NA	NA	NA	NA	0.306029	NA	NA	0.513693	0.502636	0.334683	-0.128645	NA	NA	NA	NA	NA	NA	NA	NA	1.55036	0.0487942	0.865127	-0.357751	0.261832	0.314523	0.264476	NA	NA	NA	0.726221	0.451541	1.12889	0.478195	NA	NA	NA	NA	NA	NA	NA
Pura	P42669	32.7	34.883	20.589	78303000	0.396639	0.721465	NA	NA	NA	NA	NA	NA	0.872947	0.46999	0.436908	0.356369	-0.190767	-0.270069	0.863304	0.624522	1.01457	NA	NA	NA	NA	NA	NA	0.49682	-1.09443	0.933724	-0.710142	0.987248	0.177726	0.260387	NA	NA	NA	0.240009	-0.942113	0.5065	0.0360461	NA	NA	NA	NA	NA	NA	NA
Purb	O35295	37	33.901	132.99	141660000	0.740012	0.402613	NA	NA	NA	0.0106366	-0.512452	NA	0.70044	-0.0794628	-0.208794	-0.305967	0.00144197	-0.220009	1.28214	0.186627	0.161307	NA	NA	NA	NA	NA	NA	1.4117	0.0683269	NA	NA	-0.303401	0.571434	0.223052	NA	NA	NA	0.392867	0.0526941	NA	NA	-0.123764	-0.69764	NA	NA	NA	NA	NA
Pwp1	Q99LL5	11	55.586	9.5958	19410000	1.05929	NA	NA	NA	NA	NA	NA	NA	NA	-0.578025	NA	0.392098	0.335712	0.808838	NA	0.372506	NA	NA	NA	NA	NA	NA	NA	0.557974	-0.0529997	0.510354	-0.106747	1.05929	1.34102	0.811635	NA	NA	NA	0.235482	-0.0173294	0.729531	0.140255	NA	NA	NA	NA	NA	NA	NA
Pycr2	Q922Q4	33.8	33.659	25.511	951890000	-2.83587	1.76922	NA	NA	NA	NA	NA	NA	NA	NA	NA	NA	NA	NA	NA	NA	NA	NA	-2.80672	-2.86502	NA	-4.58243	-3.31919	NA	NA	NA	NA	NA	NA	NA	NA	NA	NA	NA	NA	NA	NA	NA	NA	NA	NA	NA	NA	NA
Pygb	Q8CI94	7.4	96.729	2.85	1468400	NA	NA	NA	NA	NA	NA	NA	NA	NA	NA	NA	NA	NA	NA	NA	NA	NA	NA	NA	NA	NA	NA	NA	NA	NA	NA	NA	NA	NA	NA	NA	NA	NA	NA	NA	NA	NA	NA	NA	NA	NA	NA	NA	NA
Pygm	Q9WUB3	13.2	97.285	47.225	26242000	NA	NA	NA	NA	NA	NA	NA	NA	NA	NA	NA	NA	NA	NA	NA	NA	NA	NA	NA	NA	NA	NA	NA	NA	NA	NA	NA	NA	NA	NA	NA	NA	NA	NA	NA	NA	NA	NA	NA	NA	NA	NA	NA	NA
Rab10	P61027	17	22.541	2.798	32475000	0.42707	NA	NA	NA	NA	-0.254307	NA	NA	NA	NA	NA	NA	NA	NA	NA	NA	NA	NA	NA	NA	NA	NA	NA	NA	NA	NA	NA	NA	NA	NA	NA	NA	NA	NA	NA	NA	NA	-0.349511	NA	NA	NA	0.257373	NA	NA
Rab11a	P62492	15.7	24.393	2.7538	108850	NA	NA	NA	NA	NA	NA	NA	NA	NA	NA	NA	NA	NA	NA	NA	NA	NA	NA	NA	NA	NA	NA	NA	NA	NA	NA	NA	NA	NA	NA	NA	NA	NA	NA	NA	NA	NA	NA	NA	NA	NA	NA	NA	NA
Rab18	P35293	18	23.035	8.5628	8036800	0.369159	1.44201	NA	0.369159	NA	NA	NA	NA	NA	NA	NA	NA	NA	NA	NA	NA	NA	NA	NA	NA	NA	NA	NA	NA	NA	NA	NA	NA	NA	NA	NA	-0.409585	NA	NA	NA	NA	NA	NA	NA	NA	NA	NA	NA	NA
Rab1A	P62821	42	22.677	40.135	1401600000	0.520695	NA	-0.0937559	0.227618	-0.0032931	0.283685	-0.0491434	-0.354538	0.427392	NA	NA	NA	NA	NA	-1.75258	NA	NA	0.517326	0.274053	0.647637	0.524064	0.40305	0.677621	-0.0713909	-5.81376	-0.164173	0.169027	NA	NA	NA	-0.0647515	0.227371	0.308477	-0.530593	-2.49094	-0.0269104	0.012068	0.321697	0.291839	0.0828388	0.286999	0.412077	0.501108	0.258217
Rab1b	Q9D1G1	45.8	22.187	15.414	209900000	0.41749	NA	NA	0.0972062	0.737773	NA	-0.566934	0.77989	NA	NA	NA	NA	NA	NA	NA	NA	NA	0.0784732	NA	NA	0.236829	NA	NA	NA	NA	NA	NA	NA	NA	NA	NA	0.0515809	0.317999	NA	NA	NA	NA	NA	-0.514429	0.225645	0.026446	0.476226	0.157561	-0.450124
Rab21	P35282	7.7	24.106	3.1114	0	NA	NA	NA	NA	NA	NA	NA	NA	NA	NA	NA	NA	NA	NA	NA	NA	NA	NA	NA	NA	NA	NA	NA	NA	NA	NA	NA	NA	NA	NA	NA	NA	NA	NA	NA	NA	NA	NA	NA	NA	NA	NA	NA	NA
Rab38	Q8QZZ8	36	23.776	8.5836	4304200	0.512277	NA	NA	1.52727	0.512277	NA	NA	NA	-3.03587	NA	NA	NA	NA	NA	NA	NA	NA	NA	NA	NA	NA	NA	NA	NA	NA	NA	NA	NA	NA	NA	NA	0.667393	0.0858325	NA	NA	NA	NA	NA	NA	NA	NA	NA	NA	NA
Rab44	Q8CB87	16.4	78.236	14.53	99675000	0.132048	NA	-0.106684	0.646992	0.366924	-0.262711	0.0137838	-0.393671	NA	NA	NA	NA	NA	NA	NA	NA	NA	-0.131187	NA	NA	0.395282	NA	NA	-0.295022	NA	-0.351222	-0.336664	NA	NA	NA	0.0966667	-0.284493	-0.0240764	-0.251298	NA	0.191184	-0.0445682	-0.276922	-0.289633	0.128425	NA	-0.398018	0.0113525	NA
Rab5c	P35278	26.9	23.412	5.8954	5504400	0.843795	NA	NA	NA	1.21468	NA	0.46634	NA	NA	NA	NA	NA	NA	NA	NA	NA	NA	NA	NA	NA	NA	NA	NA	NA	NA	-0.223626	0.255924	NA	NA	NA	NA	NA	0.347212	NA	NA	0.815903	0.871686	NA	-0.435378	NA	NA	NA	NA	NA
Rab6a	P35279	32.7	23.59	22.802	384810000	0.6345	1.33211	0.459641	0.18409	-0.198874	0.27608	0.03492	NA	0.450063	NA	0.553164	NA	NA	NA	-1.00868	NA	-0.356292	0.198997	0.167743	NA	0.542308	0.661294	NA	0.671022	NA	0.331132	NA	NA	NA	NA	0.642748	0.6345	-0.755941	0.422664	NA	0.273456	NA	0.283685	0.00158609	NA	0.143393	0.442864	0.408712	0.446468
Rab7a	P51150	13	23.489	3.7302	1066100	0.31823	NA	NA	NA	-0.476558	-1.34263	NA	NA	NA	NA	NA	NA	NA	NA	NA	NA	NA	NA	NA	NA	NA	NA	NA	NA	NA	NA	NA	NA	NA	NA	NA	NA	0.31823	NA	NA	NA	NA	-0.366578	NA	NA	NA	NA	NA	NA
Rac2	Q05144	18.2	21.441	17.797	306390000	0.505383	NA	0.196733	0.449112	0.606253	0.403486	0.597793	0.698574	0.209141	1.9077	0.505383	NA	NA	NA	-1.21153	-0.848609	-1.63855	NA	NA	NA	NA	NA	NA	NA	NA	0.204516	0.519743	NA	NA	NA	-0.21058	-0.304897	-0.248639	NA	NA	0.133169	0.651408	-0.183277	-0.0369254	-0.121675	-0.09131	NA	0.337311	0.110898
Rai14	Q9EP71	57.3	108.85	323.31	7733600000	0.260267	1.74127	NA	NA	NA	NA	NA	NA	NA	NA	NA	NA	NA	NA	NA	NA	NA	NA	NA	NA	NA	NA	NA	NA	NA	NA	NA	NA	NA	NA	NA	NA	NA	NA	NA	NA	NA	NA	NA	NA	NA	-0.175403	NA	NA
Raly	Q64012	42	33.188	19.037	45043000	0.612107	1.39972	NA	NA	NA	NA	NA	NA	NA	NA	-1.05176	NA	NA	NA	NA	NA	0.325041	NA	NA	NA	NA	NA	NA	1.72076	0.137635	1.08658	-0.284651	NA	NA	NA	NA	NA	NA	0.621993	-0.114316	0.887915	0.0224743	NA	NA	NA	NA	NA	NA	NA
Ran	P62827	40.7	24.423	38.377	398230000	0.324028	2.58734	0.327457	0.237808	-0.0875647	-0.00102468	0.160404	-0.244651	0.348006	0.361993	0.287472	NA	0.661202	0.990519	-1.70176	-0.987446	-0.932251	0.55031	NA	0.0977456	0.0610158	NA	-0.0455803	0.132643	-0.791508	0.139469	-0.09968	NA	NA	-0.129765	0.176195	0.109962	0.223423	-0.171547	-0.282509	0.429214	0.0254541	0.193204	-0.278409	0.251568	0.295488	0.624896	0.20989	-0.178812
Ranbp1	P34022	20.7	23.596	13.906	96153000	0.466236	1.65643	0.255319	0.521855	0.28629	0.23008	NA	0.716596	-0.146419	-0.0312236	0.123799	NA	0.346531	0.876723	-2.23603	-1.75809	-2.07576	NA	NA	NA	NA	NA	NA	NA	NA	NA	NA	NA	0.466236	NA	-0.25865	-0.367136	0.127105	NA	NA	NA	NA	-0.460926	0.320311	-0.181264	NA	NA	NA	NA
Ranbp2	Q9ERU9	2.2	341.12	20.321	8715300	0.0978804	NA	NA	0.0978804	NA	NA	0.385044	-0.628274	NA	NA	NA	NA	NA	NA	NA	NA	NA	NA	NA	NA	NA	NA	NA	NA	NA	NA	NA	NA	NA	NA	NA	-0.318362	NA	NA	NA	NA	NA	NA	0.403922	-0.525933	NA	NA	NA	NA
Rangap1	P46061	3.7	63.53	3.5265	0	NA	NA	NA	NA	NA	NA	NA	NA	NA	NA	NA	NA	NA	NA	NA	NA	NA	NA	NA	NA	NA	NA	NA	NA	NA	NA	NA	NA	NA	NA	NA	NA	NA	NA	NA	NA	NA	NA	NA	NA	NA	NA	NA	NA
Rap1b	Q99JI6	26.1	20.825	17.726	93854000	0.57628	1.39605	0.221444	0.322044	0.887057	0.363003	1.0943	0.57628	1.67025	NA	NA	NA	NA	NA	-0.219018	NA	NA	NA	NA	-1.45542	NA	NA	-1.13517	-0.749523	NA	-0.331227	-0.398912	NA	NA	NA	-0.0892213	-0.0271162	0.560617	-0.223424	NA	-0.117756	0.107688	0.044604	0.303693	0.218099	-1.21307	NA	-0.881002	-1.9066
Rars	Q9D0I9	22.1	75.673	27.185	127370000	0.508234	0.0913952	0.60862	0.48419	0.923035	-0.0746993	NA	NA	0.322966	-0.414864	0.144569	-0.734899	0.744075	-0.181689	1.47077	0.945308	-0.11391	NA	NA	NA	NA	NA	NA	NA	-0.440126	0.586308	NA	-0.532345	-0.927496	-0.645548	-0.750518	0.575022	-0.116567	NA	-0.0122426	1.02871	NA	-0.164044	NA	NA	NA	NA	NA	NA
Rasa3	Q60790	20.3	95.986	36.923	111600000	NA	1.46931	NA	NA	NA	NA	NA	NA	NA	NA	NA	NA	NA	NA	NA	NA	NA	NA	NA	NA	NA	NA	NA	NA	NA	NA	NA	NA	NA	NA	NA	NA	NA	NA	NA	NA	NA	NA	NA	NA	NA	NA	NA	NA
Rasd2	P63032	7.1	30.197	-2	0	NA	NA	NA	NA	NA	NA	NA	NA	NA	NA	NA	NA	NA	NA	NA	NA	NA	NA	NA	NA	NA	NA	NA	NA	NA	NA	NA	NA	NA	NA	NA	NA	NA	NA	NA	NA	NA	NA	NA	NA	NA	NA	NA	NA
Rbbp4	Q60972	12	47.655	9.429	25923000	0.589763	0.0264131	0.363227	0.402176	0.247441	0.135929	NA	-0.10729	0.494774	-0.390756	-0.613873	NA	NA	NA	0.630592	0.049352	-0.391437	NA	NA	NA	NA	NA	NA	NA	NA	NA	NA	NA	NA	NA	0.131853	0.619836	0.589763	NA	NA	NA	NA	0.400757	-0.182098	0.377624	NA	NA	NA	NA
Rbbp7	Q60973	19.8	47.789	6.2777	174520000	0.231432	0.393804	-0.0381841	-0.183228	0.202136	-0.492992	-0.871179	1.02659	0.231432	0.405666	0.481506	NA	0.580435	0.6072	-1.31412	-1.32417	-0.861579	NA	-0.129308	NA	NA	-0.322108	NA	NA	-0.440929	0.0824301	-0.584198	NA	-0.392819	-0.135253	-0.413384	-0.396555	0.454808	NA	0.012068	0.381948	-0.408187	-0.225379	-0.466536	1.7814	-0.516305	NA	0.00791308	-0.403618
Rbm14	Q8C2Q3	16	69.448	43.927	191110000	0.838155	0.364012	NA	NA	NA	NA	NA	NA	NA	NA	NA	NA	NA	NA	NA	NA	NA	0.608052	NA	NA	1.06826	NA	NA	NA	NA	NA	NA	NA	NA	NA	NA	NA	NA	NA	NA	NA	NA	NA	NA	NA	NA	NA	-0.151891	NA
Rbm25	B2RY56	6.8	99.551	2.3639	40150000	0.555161	0.803888	NA	NA	NA	NA	NA	NA	NA	NA	NA	NA	NA	NA	NA	NA	NA	NA	NA	-0.664906	NA	NA	0.0943712	NA	NA	NA	NA	NA	NA	NA	NA	NA	NA	NA	NA	NA	NA	-0.825594	NA	NA	NA	0.634407	0.475915	NA
Rbm39	Q8VH51	24.3	59.406	81.623	432790000	0.241787	0.0612768	0.307895	1.55547	0.366252	0.584385	0.102725	0.191436	0.0402612	0.0226164	-0.227523	0.900258	0.0913952	0.248049	-0.239975	-0.240861	0.065848	0.131589	0.148609	NA	-0.661935	-0.548396	NA	0.875466	-0.281281	0.764856	-0.632607	0.685626	-0.0395476	0.221444	-0.527076	-0.114191	-0.443909	0.308011	0.0160684	0.730401	-0.0914945	-0.568088	-0.667882	-0.45793	0.642748	0.222063	0.0900404	-0.476478
Rbm8a	Q9CWZ3	20.7	19.888	22.838	47934000	0.397868	0.0106366	-0.428469	-0.388525	0.435309	-0.371646	-0.262279	NA	NA	NA	NA	NA	NA	NA	NA	NA	NA	NA	NA	NA	NA	NA	NA	-1.38225	NA	-0.0815069	NA	NA	NA	NA	-0.0478603	-0.064148	0.984042	-0.0273368	NA	-0.636302	NA	0.48656	0.309176	NA	NA	NA	NA	NA
Rbmx2	Q8R0F5	4	37.535	2.8019	454640	NA	NA	NA	NA	NA	NA	NA	NA	NA	NA	NA	NA	NA	NA	NA	NA	NA	NA	NA	NA	NA	NA	NA	NA	NA	NA	NA	NA	NA	NA	NA	NA	NA	NA	NA	NA	NA	NA	NA	NA	NA	NA	NA	NA
Rbmxl1	Q91VM5	28.6	42.161	33.956	1500000000	0.295018	0.6291	-0.086584	-0.104372	-0.00362572	NA	-0.0069851	NA	-0.0504875	0.128821	0.0992279	NA	NA	NA	0.0931545	-0.0852671	0.125783	NA	NA	NA	NA	NA	NA	0.340163	NA	NA	0.0104934	NA	NA	NA	0.00028851	-0.0430958	0.299714	0.277628	NA	NA	-0.0647515	NA	0.295018	NA	NA	-0.111134	0.436695	NA
Rcc1	Q8VE37	22.8	44.93	39.739	18986000	-0.11627	-0.0523264	-0.46947	-0.0572716	-0.357215	0.135404	-0.391437	-0.981423	NA	NA	-1.57755	NA	NA	NA	NA	NA	-1.9261	NA	NA	NA	NA	NA	NA	NA	NA	NA	NA	NA	NA	NA	-0.319316	-0.123167	0.0622599	NA	NA	NA	NA	0.537942	-0.463907	-0.11627	NA	NA	NA	NA
Rcc2	Q8BK67	46	55.983	130.81	1516200000	0.00505896	0.200379	0.0272956	-0.237898	-0.0143976	0.052555	0.0427844	-0.054662	-0.134018	-0.360823	-0.105054	-0.279704	-0.18572	-0.365016	0.113034	0.0706641	0.193835	-0.539687	-1.41254	-1.22021	-0.774429	-1.73581	-1.27244	0.700706	-0.436295	0.444455	-0.579879	-0.363587	-0.387732	-0.418851	-0.477964	-1.01564	-0.61105	-0.0831718	-0.304202	0.626112	0.0932897	-0.53174	-0.688032	-0.963054	-0.925769	NA	-0.241407	-0.768273
Rcn2	Q8BP92	50.6	37.27	89.57	52826000	NA	2.03689	NA	NA	NA	NA	NA	NA	NA	NA	NA	NA	NA	NA	NA	NA	NA	NA	NA	NA	NA	NA	NA	NA	NA	NA	NA	NA	NA	NA	NA	NA	NA	NA	NA	NA	NA	NA	NA	NA	NA	NA	NA	NA
Rfc1	P35601	3.7	125.98	5.8564	7959600	0.486972	NA	NA	NA	NA	NA	NA	0.486972	NA	NA	NA	NA	NA	NA	NA	NA	NA	NA	NA	NA	NA	NA	NA	NA	NA	NA	NA	NA	NA	NA	NA	NA	NA	NA	NA	NA	NA	NA	NA	-0.177882	NA	NA	NA	NA
Rfc2	Q9WUK4	6.3	38.724	3.9547	0	NA	NA	NA	NA	NA	NA	NA	NA	NA	NA	NA	NA	NA	NA	NA	NA	NA	NA	NA	NA	NA	NA	NA	NA	NA	NA	NA	NA	NA	NA	NA	NA	NA	NA	NA	NA	NA	NA	NA	NA	NA	NA	NA	NA
Rfc3	Q8R323	9.6	40.526	11.831	14865000	0.547583	NA	0.231432	0.766638	0.00547185	-0.3574	0.455755	0.647453	-1.04525	NA	NA	NA	NA	0.717824	-0.42109	NA	NA	NA	NA	NA	NA	NA	NA	0.172744	-0.153414	0.0430645	-0.0740461	NA	NA	NA	-0.0801184	-0.0851141	0.154583	0.16954	0.622181	0.497944	0.597221	-0.0832482	-0.0103669	0.45386	NA	NA	NA	NA
Rfc4	Q99J62	19.8	39.866	6.9408	5086200	0.064607	NA	NA	0.064607	0.690819	NA	NA	NA	NA	NA	-0.0331414	NA	NA	NA	NA	NA	1.27017	NA	NA	NA	NA	NA	NA	NA	NA	NA	NA	NA	NA	NA	NA	0.210264	-0.553934	NA	NA	NA	NA	NA	NA	NA	NA	NA	NA	NA
Rfc5	Q9D0F6	18.6	38.096	9.0932	93299000	0.612777	2.29655	0.612777	NA	NA	NA	NA	NA	NA	NA	NA	NA	NA	NA	NA	NA	NA	NA	NA	NA	NA	NA	NA	NA	NA	NA	NA	NA	NA	NA	0.483261	NA	NA	NA	NA	NA	NA	NA	NA	NA	NA	NA	NA	NA
Rfng	O09009	3.6	36.925	-2	0	NA	NA	NA	NA	NA	NA	NA	NA	NA	NA	NA	NA	NA	NA	NA	NA	NA	NA	NA	NA	NA	NA	NA	NA	NA	NA	NA	NA	NA	NA	NA	NA	NA	NA	NA	NA	NA	NA	NA	NA	NA	NA	NA	NA
Rgag1	Q32KG4	1.8	138.47	2.3631	125950000	NA	0.171719	NA	NA	NA	NA	NA	NA	NA	NA	NA	NA	NA	NA	NA	NA	NA	NA	NA	NA	NA	NA	NA	NA	NA	NA	NA	NA	NA	NA	NA	NA	NA	NA	NA	NA	NA	NA	NA	NA	NA	NA	NA	NA
Rgs19	Q9CX84	15.7	24.677	11.678	888440	-0.921901	NA	-0.952908	NA	NA	NA	NA	NA	NA	NA	NA	NA	NA	NA	NA	NA	NA	NA	NA	NA	NA	NA	NA	NA	NA	NA	NA	NA	NA	NA	-0.67542	-1.16838	NA	NA	NA	NA	NA	NA	NA	NA	NA	NA	NA	NA
Rheb	Q921J2	13	20.451	3.9736	0	NA	NA	NA	NA	NA	NA	NA	NA	NA	NA	NA	NA	NA	NA	NA	NA	NA	NA	NA	NA	NA	NA	NA	NA	NA	NA	NA	NA	NA	NA	NA	NA	NA	NA	NA	NA	NA	NA	NA	NA	NA	NA	NA	NA
Rnf213	E9Q555	6.8	584.49	57.904	376220000	NA	3.33342	NA	NA	NA	NA	NA	NA	NA	NA	NA	NA	NA	NA	NA	NA	NA	NA	NA	NA	NA	NA	NA	NA	NA	NA	NA	NA	NA	NA	NA	NA	NA	NA	NA	NA	NA	NA	NA	NA	NA	NA	NA	NA
Rnh1	Q91VI7	28.3	49.816	40.626	1141800000	1.65471	1.46576	1.80941	1.88749	1.50777	1.48821	1.02184	1.80166	1.04313	0.661567	0.931834	2.9801	1.99834	2.53985	-1.56286	-1.69736	-2.33504	0.415867	0.138814	NA	0.010923	0.0432045	NA	-0.154972	-1.67636	0.80364	-0.653332	NA	-1.5292	-1.21669	-0.571364	0.167101	-0.405528	0.971884	0.9282	1.60957	1.35321	-0.238323	-1.1907	-0.693971	NA	NA	0.62293	NA
Rnmtl1	Q5ND52	4.8	46.795	-2	0	NA	NA	NA	NA	NA	NA	NA	NA	NA	NA	NA	NA	NA	NA	NA	NA	NA	NA	NA	NA	NA	NA	NA	NA	NA	NA	NA	NA	NA	NA	NA	NA	NA	NA	NA	NA	NA	NA	NA	NA	NA	NA	NA	NA
Rnps1	Q99M28	24.6	34.208	22.594	48329000	0.777956	0.0584642	-0.550972	-0.36615	0.226632	-0.63693	-0.908036	-0.738481	NA	NA	NA	NA	NA	NA	NA	NA	NA	NA	NA	NA	NA	NA	NA	NA	NA	NA	NA	NA	NA	NA	0.396927	0.777956	0.858697	NA	NA	NA	NA	0.298893	0.56306	-0.227354	NA	NA	NA	NA
Rpa1	Q8VEE4	29.1	69.036	202.92	167650000	0.348346	0.392217	0.0758749	-0.605222	-0.0154763	-0.695629	-0.575185	-0.190635	0.00504062	-0.614867	-0.0412241	NA	NA	NA	-0.414672	-1.93027	0.488001	NA	NA	NA	NA	NA	NA	NA	NA	NA	NA	NA	NA	NA	0.348346	0.574053	0.115699	NA	NA	NA	NA	0.192068	0.570171	0.103128	NA	NA	NA	NA
Rpa2	Q62193	15.6	29.718	3.9279	14907000	NA	0.235972	NA	NA	NA	NA	NA	NA	NA	NA	NA	NA	NA	NA	NA	NA	NA	NA	NA	NA	NA	NA	NA	NA	NA	NA	NA	NA	NA	NA	NA	NA	NA	NA	NA	NA	NA	NA	NA	NA	NA	NA	NA	NA
Rpa3	Q9CQ71	29.8	13.584	31.677	1412200	NA	0.753519	NA	NA	NA	NA	NA	NA	NA	NA	NA	NA	NA	NA	NA	NA	NA	NA	NA	NA	NA	NA	NA	NA	NA	NA	NA	NA	NA	NA	NA	NA	NA	NA	NA	NA	NA	NA	NA	NA	NA	NA	NA	NA
Rpf2	Q9JJ80	23.5	35.363	21.881	6506800	0.550292	NA	NA	NA	-0.642617	NA	-0.143213	0.397803	NA	NA	0.447421	NA	NA	NA	NA	NA	0.862193	NA	NA	NA	NA	NA	NA	NA	NA	NA	NA	NA	NA	NA	NA	NA	-2.02052	NA	NA	NA	NA	NA	-0.0762499	1.17683	NA	NA	NA	NA
Rpgrip1l	Q8CG73	1.1	145	2.8751	132720	NA	NA	NA	NA	NA	NA	NA	NA	NA	NA	NA	NA	NA	NA	NA	NA	NA	NA	NA	NA	NA	NA	NA	NA	NA	NA	NA	NA	NA	NA	NA	NA	NA	NA	NA	NA	NA	NA	NA	NA	NA	NA	NA	NA
Rpl10	Q6ZWV3	38.8	24.604	137.09	19200000000	0.438637	1.16008	0.571434	0.340733	0.556209	0.224658	0.416516	0.598651	0.0234683	-0.180463	0.0608775	-0.0422934	0.0253123	-0.0280427	1.25332	0.494569	0.397036	0.0596322	-0.0490091	-0.127053	-0.0784266	-0.287589	-0.166567	1.49001	-0.0175631	0.894837	-0.231007	0.00489684	0.0223323	0.111566	-0.314105	-0.720992	-0.449868	0.523963	-0.119119	0.996533	0.264596	-0.811624	-0.624354	-0.398513	-0.255701	-0.135317	-0.13768	-0.211916
Rpl10a	P53026	49.8	24.916	131.29	36800000000	0.477328	0.58217	0.723253	0.481299	0.6072	0.368154	0.783331	0.558072	0.487898	0.314639	0.385818	-0.0159722	0.00230647	0.0366088	0.595599	1.05929	0.566572	-0.206495	-0.0362448	-0.0473831	-0.190767	-0.530197	-0.438288	1.39884	0.0263043	0.928351	-0.222414	-0.00746358	-0.0230792	-0.0123008	-0.396081	-0.875222	-0.641019	0.489954	-0.150337	1.11177	0.415867	-0.923414	-0.5256	-0.634487	-0.313979	-0.153543	-0.154201	-0.259081
Rpl11	Q9CXW4	61.8	20.252	294.4	28200000000	0.415626	0.317188	0.423632	0.173255	0.406646	0.122076	0.480265	0.307429	0.012068	-0.289686	-0.0172272	0.0199154	-0.029971	-0.0288814	0.207143	0.191057	0.256165	-0.0957741	-0.0494719	-0.131582	-0.174491	-0.366746	-0.511177	1.18008	-0.00644881	0.837701	-0.316654	0.012068	-0.0915099	-0.002657	-0.579793	-0.902147	-0.570914	0.104739	-0.166049	0.945083	0.226262	-0.83828	-0.677149	-0.601562	-0.316923	-0.127589	-0.151218	-0.345729
Rpl12	P35979	43	17.804	303.01	26500000000	0.459169	0.228603	0.464877	0.204516	0.459537	0.431356	0.553459	0.305329	0.0169241	-0.123685	-0.0579622	-0.0555313	0.00633393	-0.0619627	0.158466	0.0692897	0.143393	-0.0961133	-0.165807	-0.157737	-0.138505	-0.495654	-0.46935	1.37161	0.0535284	0.86481	-0.224553	-0.0400815	-0.0263814	-0.0605628	-0.417945	-0.916235	-0.621333	0.0384362	-0.119416	0.764006	0.216734	-0.803594	-0.677726	-0.650386	-0.259945	-0.0425014	-0.166098	-0.324401
Rpl13	P47963	55.9	24.305	323.31	55100000000	0.615176	0.783079	0.52085	0.226632	0.527771	0.1595	0.638398	0.444243	0.19774	0.0294175	0.0942361	0.0745054	0.0680516	0.0291348	-0.117052	-0.0294997	-0.268261	-0.027572	-0.108114	-0.0845785	-0.201062	-0.369278	-0.396138	1.4183	-0.00192006	0.897937	-0.282562	0.00273852	0.0535284	-0.0370587	-0.458763	-0.802562	-0.584674	0.87342	-0.181869	1.05651	0.356933	-0.91866	-0.631846	-0.63292	-0.198825	-0.169647	-0.157641	-0.410812
Rpl13a	P19253	40.4	23.464	55.685	20500000000	0.392902	0.50457	0.461633	0.18409	0.385044	0.203264	0.63385	0.408821	0.0513025	-0.0772389	-0.00731857	0.0374525	-0.0307961	-0.0576769	0.171591	0.267716	0.142871	-0.345491	-0.246875	0.135798	-0.466616	-0.429382	-0.187099	1.39665	-0.0633941	0.849199	-0.335991	-0.0411054	-0.0598408	-0.0166725	-0.607375	-0.989449	-0.706794	0.0246034	-0.186049	0.88495	0.183201	-1.01713	-0.780339	-0.729148	-0.434091	-0.162444	-0.36829	-0.342141
Rpl14	Q9CR57	32.3	23.564	102.15	25600000000	0.380913	0.907891	0.469052	0.246591	0.407516	0.210514	0.560715	0.334797	0.0387171	-0.0883314	-0.00132789	-0.0106139	-0.0240471	0.012068	0.155879	0.102322	0.047678	-0.0963138	-0.118367	-0.148881	-0.281369	-0.481203	-0.47281	1.25314	-0.0597205	0.821547	-0.432026	-0.0109773	-0.0539429	-0.0326395	-0.458386	-0.864045	-0.700685	0.051024	-0.0945721	0.910195	0.189413	-0.968492	-0.743158	-0.673095	-0.255167	-0.13016	-0.178649	-0.376114
Rpl15	Q9CZM2	58.3	24.146	164.33	39300000000	0.461863	0.552672	0.456701	0.20201	0.490878	0.185359	0.601506	0.414785	0.042084	-0.093371	-0.050622	-0.0471148	-0.0317839	-0.0108465	0.0545012	0.111165	-0.0136546	-0.117553	-0.150033	-0.0905571	-0.305842	-0.487338	-0.393311	1.40828	0.010923	0.912803	-0.280895	-0.0337024	-0.0476515	-0.0265136	-0.535624	-0.909011	-0.72769	0.304394	-0.203469	0.996389	0.303693	-0.94586	-0.713213	-0.643653	-0.22989	-0.134509	-0.114972	-0.352068
Rpl17	Q9CPR4	47.8	21.423	151.88	27500000000	0.400617	0.370945	0.419323	0.215865	0.418568	0.174279	0.574247	0.318809	0.0807941	-0.045223	-0.00420436	0.0468403	0.0142124	0.0359054	-0.0387323	-0.0527752	0.0146409	-0.0886075	-0.0742132	-0.113333	-0.219875	-0.404821	-0.368663	1.2372	-0.065159	0.866394	-0.261172	-0.0687859	-0.0530446	-0.016439	-0.392629	-0.886353	-0.55943	0.0448837	-0.159347	0.998701	0.232906	-0.869464	-0.639737	-0.560153	-0.260307	-0.138664	-0.182344	-0.304612
Rpl18	P35980	47.9	21.644	323.31	48100000000	0.679532	1.25133	0.442758	0.295605	0.525768	0.202762	0.670297	0.543199	0.0930192	-0.246036	0.00662118	-0.0530147	-0.0433337	-0.0448807	0.174918	0.0444641	0.00805655	-0.129434	-0.136474	-0.0438244	-0.356661	-0.4455	-0.39876	1.51728	0.145482	0.887525	-0.296403	-0.0866146	-0.0518328	-0.0882701	-0.483702	-0.984502	-0.704089	1.00913	-0.136918	1.06371	0.349931	-0.967278	-0.716671	-0.623999	-0.22329	-0.0304866	-0.0774215	-0.332553
Rpl18a	P62717	31.2	20.732	41.071	17900000000	0.479399	0.385928	0.513895	0.223423	0.481196	0.20063	0.60046	0.409907	0.0366088	-0.205464	-0.0254266	0.0469799	-0.059525	-0.0553514	0.244278	0.156785	0.260026	-0.104977	-0.0560562	-0.112272	-0.0898046	-0.471129	-0.354298	1.4218	-0.0242231	0.983021	-0.269669	0.0543623	-0.0754592	-0.0202527	-0.584479	-0.913379	-0.624888	0.134878	-0.132625	0.91311	0.179511	-0.978748	-0.760015	-0.603775	-0.235756	-0.0774368	-0.132641	-0.2388
Rpl19	P84099	39.8	23.466	212.15	17700000000	0.675168	1.11483	0.432746	0.199625	0.516923	0.16092	0.617863	0.335826	-0.022068	-0.187346	0.0873271	-0.0445086	0.0103502	0.0440443	0.220082	0.0219061	0.201006	-0.0377101	0.00992041	-0.127163	-0.220799	-0.457395	-0.37977	1.41273	-0.022112	0.900567	-0.404477	0.0511633	0.124593	0.122606	-0.463649	-0.883742	-0.548396	0.96066	-0.13291	1.16973	0.389677	-0.952629	-0.702961	-0.658287	-0.258701	-0.143883	-0.199024	-0.366057
Rpl21	O09167	48.1	18.562	256.23	27200000000	0.408779	0.325156	0.475085	0.226509	0.463727	0.178874	0.5889	0.41511	0.0402612	-0.150881	0.0114956	-0.164335	-0.0482779	0.0282862	0.118493	0.158466	0.119024	-0.0397997	-0.12246	-0.0491733	-0.164852	-0.468431	-0.398741	1.35907	-0.0314005	0.848958	-0.279844	-0.0925863	-0.064661	0.0339339	-0.5771	-0.992977	-0.678511	0.0749164	-0.194064	0.909504	0.174534	-0.923988	-0.782968	-0.637581	-0.264582	-0.191178	-0.188825	-0.391361
Rpl22	P67984	37.5	14.759	129.39	7710000000	0.455222	1.1698	0.157561	0.206643	0.166587	-0.0864308	0.457121	0.202261	0.0342157	-0.147937	-0.0930325	-0.131266	-0.0631077	-0.0611045	0.312433	0.171847	0.233643	0.193961	0.183201	0.0590783	-0.179727	-0.424707	-0.305022	1.40616	0.0630887	0.847356	-0.270191	0.0469799	0.183582	0.125122	-0.601781	-1.10154	-0.679388	0.496104	-0.151715	0.893052	0.202888	-0.801405	-0.516821	-0.927277	-0.0596754	0.14483	-0.0539729	-0.46542
Rpl22l1	Q9D7S7	65.6	14.467	203.51	13400000000	0.42327	1.33423	0.463622	0.235114	0.498761	0.130667	0.617675	0.392427	0.102591	-0.00945169	0.0703893	0.170951	0.145612	0.14978	0.202512	0.107554	0.255199	0.4246	-0.176463	0.0538064	0.00331439	-0.036156	0.0899049	1.22608	0.0506062	0.795933	-0.0786551	0.14978	0.0511633	0.251446	-0.451484	-0.3261	-0.702139	0.42503	-0.275175	0.835843	0.297602	-0.190141	0.193583	-0.507214	0.225645	0.109962	-0.34694	-0.219354
Rpl23	P62830	57.1	14.865	113.87	16800000000	0.256503	0.204238	0.264116	0.104605	0.27965	0.149129	0.432104	0.285816	0.0622599	0.0413832	0.100978	0.173511	0.156397	0.146525	-0.222162	-0.018995	-0.0205892	0.174151	-0.0857417	-0.0516982	0.102591	-0.140253	-0.181493	0.594931	-0.816723	0.31313	0.199876	-0.0585331	-0.0950343	0.00762609	-0.216066	-0.337576	-0.272942	0.0465609	-0.249411	0.669934	0.251568	-0.277796	-0.152612	-0.313979	-0.0400815	-0.0547669	-0.0540777	-0.0649778
Rpl23a	P62751	55.8	17.695	94.848	21200000000	0.525876	0.285935	0.435309	0.248292	0.412836	0.0352016	0.594835	0.330673	0.0399806	-0.162218	0.0196308	-0.0939714	-0.0118789	0.0116388	-0.158188	0.108491	-0.165774	-0.204266	-0.137997	-0.10135	-0.347179	-0.391285	-0.350725	1.17556	0.073409	0.978342	-0.284774	0.026021	0.0486547	0.120617	-0.619958	-0.728957	-0.699771	0.00733905	-0.0688162	0.930397	0.189919	-0.916235	-0.638905	-0.564265	-0.310683	-0.257425	-0.274268	-0.377163
Rpl24	Q8BP67	41.4	17.779	52.255	15600000000	0.532908	0.409364	0.407951	0.244522	0.408494	0.113167	0.436375	0.295018	0.121679	0.0284277	0.0833836	0.0835197	0.0469799	0.102053	-0.320378	-0.291327	-0.304558	-0.0169937	-0.0866452	-0.0443599	0.0174944	-0.356476	-0.47287	1.26117	-0.0823926	0.978489	0.0873271	-0.0460122	-0.0757633	0.0647449	-0.203419	-0.293288	-0.439539	0.129745	0.0154976	0.843019	0.498353	-0.313782	-0.466138	-0.24156	-0.0762651	-0.0115153	-0.165904	-0.21553
Rpl26	P61255	55.2	17.258	49.294	16800000000	0.683194	1.3978	0.393306	0.224658	0.431676	0.232047	0.631151	0.38648	0.111566	-0.0724979	0.0210533	-0.0344115	0.0040339	-0.00940813	0.238175	0.172488	-0.118429	-0.0209551	0.0419438	-0.119448	-0.195451	-0.190618	-0.425773	1.47731	0.0117819	0.972693	-0.357881	0.090718	0.126973	0.142479	-0.503875	-0.906629	-0.664105	1.01386	-0.176511	1.0754	0.352533	-0.857913	-0.654922	-0.703807	-0.330901	-0.0536285	-0.286163	-0.394411
Rpl27	P61358	60.3	15.798	152.87	40900000000	0.493451	0.865365	0.425567	0.274649	0.517326	0.163885	0.599318	0.441058	0.0833836	-0.371945	-0.0973321	0.0211954	-0.0132177	0.00374614	0.0606008	0.631896	0.028852	-0.1109	-0.0723917	-0.0198723	-0.351848	-0.447682	-0.379639	1.42449	0.0447438	0.942158	-0.303775	-0.0306192	-0.027322	0.00389003	-0.551036	-1.01226	-0.615464	0.016211	-0.0661102	1.06915	0.260267	-0.910502	-0.71241	-0.697032	-0.105954	-0.0303393	-0.0988454	-0.39068
Rpl27a	P14115	30.4	16.605	46.407	19100000000	0.786965	1.30854	0.552279	0.283922	0.548141	0.277509	0.559247	0.443501	0.161436	-0.0316954	-0.000981366	0.0528332	0.0514417	0.0655723	0.1038	0.0858325	0.0209111	-0.685849	-0.145781	0.0328061	-0.579081	-0.238272	-0.279687	1.41954	-0.0244872	0.849759	-0.296315	0.18916	0.106214	0.0556122	-0.398284	-0.866095	-0.630327	1.07409	-0.198063	1.03619	0.537743	-0.726329	-0.636122	-0.529239	-0.187461	-0.464544	-0.676964	-0.630126
Rpl28	P41105	58.4	15.733	155.28	18800000000	0.437843	0.314407	0.478195	0.222557	0.495388	0.186501	0.589668	0.435522	0.0321008	-0.194807	-0.00620248	0.00992041	-0.0383767	-0.0354313	0.166715	0.205142	0.142479	-0.159621	-0.135998	-0.191706	-0.29534	-0.375422	-0.441478	1.24653	-0.0133197	0.889006	-0.381442	0.0701145	0.0316775	-0.0421894	-0.478185	-0.894	-0.631064	0.108625	-0.0915406	1.00978	0.230818	-0.954333	-0.742724	-0.676203	-0.30561	-0.146515	-0.286885	-0.295323
Rpl29	P47915	36.2	17.587	33.711	7255300000	0.441381	0.191436	0.474254	0.279887	0.504366	0.167358	0.665211	0.533165	0.068602	-0.0738184	0.163112	0.105544	0.0485152	0.0347792	0.126709	0.133037	0.288772	-0.210913	-0.17656	-0.271601	-0.221808	-0.584047	-0.58249	1.33325	-0.116661	0.999423	-0.215496	-0.0649778	-0.043081	-0.0307666	-0.632853	-0.989478	-0.586319	0.098689	-0.125809	1.12141	0.267236	-0.982933	-0.764567	-0.561132	-0.429634	-0.321964	-0.363512	-0.457217
Rpl3	P27659	57.6	46.109	323.31	57800000000	0.474774	0.333882	0.391768	0.314639	0.383608	0.219711	0.599699	0.398898	0.0518593	-0.10939	0.0177794	0.012068	-0.00164561	0.00891709	0.153676	0.164014	0.1137	-0.204216	-0.0127519	-0.0627611	-0.158768	-0.395701	-0.460489	1.38626	0.0425043	0.907044	-0.292546	0.0464212	0.0169241	0.0401209	-0.512493	-0.918633	-0.682812	0.217231	-0.1067	1.02758	0.202888	-0.913515	-0.798918	-0.597649	-0.234143	-0.0863389	-0.00531891	-0.300413
Rpl30	P62889	26.1	12.784	59.932	9107800000	0.447344	0.225892	0.348119	0.0863762	0.464982	0.0912598	0.441696	0.306845	0.0469799	-0.214809	0.00762609	0.0342157	-0.0352835	-0.0110209	0.123136	0.476745	0.165301	-0.427886	-0.338451	-0.170589	-0.314553	-0.488795	-0.449139	1.5474	-0.024766	0.919455	-0.408321	-0.0917712	-0.0769041	-0.0772541	-0.517544	-1.07209	-0.744173	0.238542	-0.158365	1.04334	0.216734	-1.1801	-0.755868	-0.881162	-0.352639	-0.316025	-0.292104	-0.393747
Rpl31	P62900	54.4	14.463	220.94	12800000000	0.434653	0.346985	0.342555	0.0574156	0.394624	0.00733905	0.623024	0.373063	-0.00837748	-0.265674	-0.0514291	-0.0128829	0.0133551	0.0123541	0.285461	0.217975	0.247563	-0.0627008	0.0795658	-0.19309	-0.0552615	-0.38947	-0.465958	1.36424	-0.00505829	0.874364	-0.355221	0.142871	0.15782	0.127369	-0.489909	-0.940672	-0.763758	-0.061255	-0.176316	0.992768	0.271306	-0.954501	-0.66912	-0.52718	-0.190668	-0.0327281	-0.136062	-0.267062
Rpl32	P62911	47.4	15.86	31.881	15200000000	0.388374	0.348459	0.481816	0.300768	0.46801	0.29337	0.71264	0.531569	0.0844725	0.0170667	0.0422241	0.1133	0.000576963	0.0549179	0.145482	0.111298	0.142217	0.1038	0.0951818	-0.118884	-0.162832	-0.383661	-0.393217	1.3921	-0.044717	0.821465	-0.361954	-0.084502	-0.0465634	-0.0895129	-0.543404	-0.897087	-0.57809	0.541317	-0.232345	0.927972	0.208642	-1.13666	-0.726592	-0.679203	-0.283193	-0.229585	-0.239532	-0.354464
Rpl34	Q9D1R9	28.2	13.293	16.57	12400000000	0.433124	0.482125	0.571046	0.292428	0.484911	0.275841	0.543793	0.727616	0.210514	-0.134113	0.151079	0.0743684	0.0721744	0.0485152	-0.0638313	-0.0777869	-0.135523	-0.156466	-0.193173	-0.0160451	-0.214675	-0.570079	-0.385695	1.20989	-0.030914	0.897163	-0.280545	0.0695647	0.0404015	0.018919	-0.442144	-0.870018	-0.514202	0.136323	-0.0948032	0.990374	0.302641	-0.791982	-0.864885	-0.468032	-0.391399	-0.0282339	-0.0953271	-0.410352
Rpl35	Q6ZWV7	35	14.552	107.34	11200000000	0.332548	0.893906	0.367147	0.151599	0.41186	0.0132121	0.568713	0.281906	0.0146409	-0.289475	-0.0446128	-0.00611554	-0.108099	-0.0158846	1.1872	0.842617	1.55006	-0.0869976	-0.106964	-0.0911871	-0.239447	-0.403714	-0.501667	0.749491	-0.084395	0.983021	-0.192793	0.201383	-0.028587	0.0346383	-0.555354	-1.0454	-0.799998	0.222928	-0.0630926	0.64911	0.296663	-0.956236	-0.642167	-0.665752	-0.183884	-0.216066	-0.0531045	-0.300981
Rpl35a	O55142	57.3	12.554	135.89	14500000000	0.436212	0.450908	0.502127	0.25181	0.514299	0.158078	0.641731	0.401958	0.0384362	-0.226949	0.0433445	-0.0191119	-0.0453123	-0.0169499	0.286408	0.174023	0.181675	-0.00206453	-0.0931248	0.00604663	-0.259185	-0.359842	-0.353137	1.35648	-0.0708604	0.943284	-0.304701	-0.0108174	-0.00285937	-0.0186734	-0.57962	-0.98776	-0.648598	0.109294	-0.201493	1.02928	0.222186	-0.995966	-0.835754	-0.668409	-0.224385	-0.0375916	-0.0327871	-0.309091
Rpl36	P47964	18.1	12.215	15.223	3733700000	0.405547	0.185359	0.309176	-0.0292052	0.358059	-0.184277	0.73933	0.155102	0.0833836	0.145221	0.197488	0.00144197	0.0603241	0.054779	0.40305	0.949273	0.238665	-0.21429	-0.35559	-0.381254	-0.389791	-0.624844	-0.600096	1.28078	-0.0464889	0.857583	-0.352787	-0.333407	-0.360879	-0.234228	-0.41179	-0.854153	-0.557752	-0.0528351	-0.128645	0.96414	0.184978	-0.674521	-0.594944	-0.523442	-0.467653	-0.323931	-0.128677	-0.505206
Rpl36a	P83882	37.7	12.441	27.153	5519600000	0.423688	0.257373	0.393636	0.132774	0.432532	0.108625	0.528571	0.369494	0.250477	-0.068559	0.136454	0.119821	0.0795658	0.0850167	-0.334625	-0.231396	-0.0727862	0.0119249	0.345056	0.324811	-0.286586	-0.380296	-0.288347	1.12413	-0.0351504	0.749577	-0.25324	0.0666748	0.0640551	0.0522768	-0.391266	-0.713639	-0.463967	0.350045	0.0270125	1.43312	0.497331	-0.780289	-0.758233	-0.500667	0.204642	0.105142	0.172231	0.18053
Rpl37	Q9D823	27.8	11.078	5.6674	181730000	0.282262	0.123428	-0.266004	NA	NA	NA	0.554147	NA	-0.301408	0.853038	0.25084	NA	NA	NA	-0.883263	0.112767	-0.339948	NA	NA	NA	NA	NA	NA	0.272859	NA	NA	NA	NA	NA	NA	0.160275	NA	NA	0.282262	NA	NA	NA	NA	-0.638366	NA	NA	NA	NA	NA
Rpl37a	P61514	44.6	10.275	187.92	5236500000	0.445315	0.237808	0.398898	0.103128	0.438506	0.240742	0.73907	0.332393	0.075738	-0.11591	0.148739	0.102188	0.0478175	0.0464212	-0.225245	-0.226307	0.0698396	0.090447	0.351628	NA	-0.0240617	0.410015	NA	1.09855	-0.0555013	0.946132	-0.249496	0.0970714	0.1129	0.0251706	-0.576927	-0.863704	-0.548016	0.000865357	0.0129262	0.992188	0.306379	-0.788988	-0.488694	-0.575486	0.234011	0.0942361	0.0172093	0.128689
Rpl38	Q9JJI8	50	8.2038	58.698	15300000000	0.35949	1.01263	0.125916	-0.122146	0.112633	0.057277	0.260387	-0.109405	0.846233	0.793771	0.870661	0.602172	0.458592	0.505993	0.300065	-0.0923402	0.554049	-0.0329938	-0.671945	-0.483662	0.0538064	-0.139903	-0.503937	-0.513419	0.27035	0.0378742	NA	-0.160524	-0.304095	-0.0095243	-0.261258	-0.0412687	-0.624265	-0.0769041	-0.486206	0.283566	NA	0.221073	0.143002	-0.286163	0.30906	0.18954	-0.741204	-0.354132
Rpl39	P62892	23.5	6.4066	10.452	1277500000	0.759135	0.131326	0.57947	0.178874	0.706641	0.284159	0.825297	0.599603	0.132116	0.045443	0.105946	0.000576963	-0.135111	-0.06868	0.0255958	1.67356	1.79173	NA	0.298072	-0.138807	NA	-0.173449	-0.406292	2.014	0.121413	1.2993	0.218967	0.133695	-0.0554863	0.0628125	-0.492484	-0.795434	-0.554337	0.243425	0.1038	1.1721	0.142479	-0.790584	-0.662803	-0.637805	-0.185884	-0.113458	-0.15592	-0.232091
Rpl4	Q9D8E6	47	47.153	323.31	84500000000	0.444428	0.336969	0.45586	0.221939	0.497434	0.166587	0.595408	0.374511	0.0462815	-0.128456	0.00187429	0.0210533	-0.0349287	0.0143553	0.205768	0.192825	0.224905	-0.0765541	-0.169923	-0.162799	-0.156482	-0.431462	-0.442438	1.35502	0.00977712	0.879078	-0.287959	-0.019068	-0.034441	0.00389003	-0.492829	-0.995793	-0.663237	0.163885	-0.126455	0.991245	0.204391	-1.04451	-0.745866	-0.635495	-0.198676	-0.156482	-0.24064	-0.244138
Rpl5	P47962	28.6	34.4	32.761	2173700000	0.587945	0.828469	0.586116	0.401084	0.281194	0.0973411	0.665484	0.51924	0.108223	0.14104	0.238787	-0.286709	NA	0.611739	0.296663	0.487178	0.537644	NA	NA	NA	NA	NA	NA	1.44679	-0.0207356	0.78266	-0.143883	0.161178	NA	1.01471	0.251568	-0.49716	0.111031	0.149389	-0.132119	0.722291	0.267596	-0.462853	-0.243113	-0.370359	NA	NA	NA	NA
Rpl6	P47911	53.4	33.509	323.31	69400000000	0.403428	0.446786	0.448901	0.156655	0.453544	0.204642	0.600365	0.424815	0.032383	-0.117287	-0.0223904	-0.00197785	-0.0165266	-0.0268957	0.181675	0.158078	0.131194	-0.0681052	-0.130602	-0.141319	-0.222835	-0.430801	-0.494109	1.18148	-0.00445036	0.811307	-0.277516	-0.0169207	-0.024678	-0.0106284	-0.576691	-0.974858	-0.697102	0.105946	-0.157254	0.859095	0.218223	-1.00451	-0.772629	-0.709623	-0.208828	-0.146707	-0.211949	-0.386242
Rpl7	P14148	55.6	31.419	323.31	62000000000	0.458342	0.225028	0.357721	0.192573	0.486045	0.198871	0.592158	0.384381	0.0133551	-0.167134	-0.0237977	0.00906047	-0.0353574	-0.0408827	0.179384	0.389787	0.205267	-0.10135	-0.139649	-0.126187	-0.229788	-0.504264	-0.421728	1.31996	0.0304067	0.886277	-0.302564	-0.00489905	-0.0548868	-0.0123735	-0.525289	-1.03744	-0.730991	0.0332292	-0.177931	0.899872	0.211012	-0.963954	-0.754358	-0.734851	-0.284019	-0.173124	-0.172311	-0.331173
Rpl7a	P12970	42.9	29.976	319.16	55600000000	0.499774	0.198494	0.476641	0.198997	0.399226	0.118227	0.576957	0.406972	0.0668125	-0.153463	0.0690147	0.0166389	-0.0280868	-0.0114135	0.174406	0.132774	-0.0228886	-0.109546	-0.0768584	-0.0643592	-0.200051	-0.38913	-0.347509	1.28712	0.00489684	0.994652	-0.183179	-0.0330971	-0.0126791	0.00762609	-0.573402	-0.896308	-0.597976	0.170951	-0.0198138	1.02304	0.351628	-0.931563	-0.635114	-0.570721	-0.262902	-0.137854	-0.141717	-0.30139
Rpl7l1	Q9D8M4	19.1	28.543	3.4356	1914700	-0.363123	NA	NA	NA	NA	-0.363123	NA	NA	NA	NA	NA	NA	NA	NA	NA	NA	NA	NA	NA	NA	NA	NA	NA	NA	NA	NA	NA	NA	NA	NA	NA	NA	NA	NA	NA	NA	NA	-2.29392	NA	NA	NA	NA	NA	NA
Rpl8	P62918	46.7	28.024	172.86	29000000000	0.680575	1.33171	0.512379	0.273576	0.470719	0.269632	0.645333	0.354452	0.0698396	-0.196938	0.00992041	-0.00805828	0.063641	0.0297002	0.20389	0.29537	0.143785	-0.119307	-0.0411202	-0.0961442	-0.290039	-0.481626	-0.443065	1.54196	0.0729976	0.936063	-0.312868	-0.0150389	0.0618453	0.00417776	-0.520749	-0.848765	-0.660703	0.998484	-0.170086	1.07101	0.362666	-0.962997	-0.724516	-0.723992	-0.274966	-0.129387	-0.192431	-0.430742
Rpl9	P51410	62	21.881	311.89	23100000000	0.413038	0.367595	0.440633	0.160146	0.29725	0.176578	0.521252	0.40174	0.0614306	-0.0343967	0.0608775	-0.00443589	-0.0770715	-0.00627492	0.411101	0.204266	0.188907	-0.00858065	-0.0990772	-0.0639821	-0.114738	-0.403446	-0.352934	1.33508	-0.0733325	0.899408	-0.28086	0.0603241	-0.0971469	0.0553345	-0.609442	-0.985502	-0.750979	0.483364	-0.172441	0.808261	0.255924	-0.924344	-0.81975	-0.734755	-0.143803	-0.0420705	-0.0136255	-0.289845
Rplp0	P14869	47.3	34.216	323.31	66800000000	0.450702	0.245739	0.512884	0.254715	0.487898	0.277033	0.671475	0.415542	0.0203422	-0.159557	-0.0111227	0.0241778	0.0328061	0.0146409	0.239398	0.153416	0.185359	-0.0916943	-0.123465	-0.150946	-0.135095	-0.437584	-0.455989	1.39873	-0.0267194	0.928124	-0.248194	-0.0191996	-0.0429026	-1.44e-05	-0.478326	-0.92221	-0.619847	0.1153	-0.0722552	1.00913	0.263635	-0.8867	-0.699419	-0.724278	-0.297555	-0.152276	-0.0618271	-0.219707
Rplp1	P47955	28.9	11.475	84.656	4122600000	0.831877	0.844504	0.252295	-0.0194628	0.281669	0.0130691	0.261952	0.312433	-0.125856	-0.361806	-0.22048	0.136191	0.183328	0.413919	0.0787464	-0.209628	-0.102744	-0.00255583	-0.316384	0.0831112	0.578407	-0.396612	-0.051743	0.932212	NA	0.831877	-0.046042	-0.139697	-0.0507415	-0.256821	-0.768543	-1.20154	-0.851105	0.260026	NA	1.25193	0.58477	-1.15927	-0.996398	-0.946333	-0.234516	-0.0200917	-0.0631077	-0.187329
Rplp2	P99027	95.7	11.651	323.31	14500000000	0.433312	0.266037	0.128557	-0.215664	0.0482362	-0.180806	0.153287	-0.0133197	-0.281947	-0.589941	-0.304986	-0.532658	-0.226037	-0.282333	-0.0747601	-0.226611	0.0890913	-0.235008	-0.435261	0.021764	0.103397	-0.486348	-0.0684077	1.16421	0.0508847	0.815739	-0.345601	0.0582472	0.0993625	0.0892269	-0.867805	-1.24568	-1.06963	-0.368477	-0.278426	0.77703	0.0406821	-1.25219	-1.07476	-0.927277	-0.322018	0.0966667	-0.204133	-0.252054
Rpn1	Q91YQ5	50.2	68.527	49.964	1057200000	0.970033	1.05492	0.995882	1.01221	0.846874	0.662114	0.714224	0.37729	0.944184	1.26027	1.30293	1.1564	1.23303	0.842375	-0.00592721	-0.0256616	NA	NA	NA	NA	NA	NA	NA	NA	-0.655285	-0.137648	-0.448765	-1.01567	-0.745333	-1.13214	0.290424	0.195726	0.146003	NA	0.696172	0.845671	0.376068	-0.12677	0.0250288	-0.000461736	NA	NA	NA	NA
Rpn2	Q9DBG6	21.2	69.062	19.685	2055000	NA	1.02829	NA	NA	NA	NA	NA	NA	NA	NA	NA	NA	NA	NA	NA	NA	NA	NA	NA	NA	NA	NA	NA	NA	NA	NA	NA	NA	NA	NA	NA	NA	NA	NA	NA	NA	NA	NA	NA	NA	NA	NA	NA	NA
Rps10	P63325	66.1	18.916	102.35	3690800000	1.4056	2.29831	0.0993625	-0.254582	0.308128	-0.308519	0.511063	0.0122111	0.347552	0.273217	0.300299	-0.0864921	0.049352	0.0982848	0.805127	0.328492	0.575506	0.435522	0.428357	0.263155	0.132511	-0.0942024	0.178237	2.13809	1.05082	1.76039	0.995304	0.636822	0.975557	0.908121	-0.0980422	-0.491389	-0.362158	0.0140696	-0.438796	1.02822	0.712992	-0.546077	-0.163042	-0.125526	0.00575927	0.560617	0.20364	-0.319928
Rps11	P62281	39.9	18.431	41.015	16000000000	0.732564	0.378512	0.329411	0.111432	0.353775	0.221568	0.644779	0.30381	0.476434	0.369159	0.231432	-0.0345592	0.090447	0.0628125	-1.10147	-0.67413	-0.526722	-0.0387175	0.0311128	-0.0328019	-0.202024	-0.285231	-0.318812	1.43424	0.285935	1.17919	-0.0289697	-0.00445036	0.123401	0.0756011	-0.353856	-0.623398	-0.443909	0.192573	0.0354832	0.918386	0.282025	-0.513337	-0.245403	-0.338725	-0.203568	-0.0616766	-0.112787	-0.186426
Rps12	P63323	13.6	14.525	2.6501	45660000	0.283803	0.0753273	0.126048	0.690283	0.900258	NA	0.0764223	0.630499	0.283803	0.243547	-0.294632	1.33971	0.945383	0.114634	0.0467006	-0.0393548	0.552574	NA	NA	NA	NA	NA	NA	NA	NA	NA	NA	0.127765	0.275365	-0.651314	-0.100732	-0.279459	-0.11868	NA	NA	NA	NA	NA	-0.00434906	0.18612	NA	NA	NA	NA
Rps13	P62301	62.9	17.222	178.18	45100000000	0.81531	1.06605	0.399335	0.123799	0.379066	0.0706641	0.47633	0.242084	0.126841	-0.0158992	0.112367	-0.0290875	-0.0336729	-0.0733477	-0.0252211	-0.00408862	0.023894	-0.0715728	-0.0503082	-0.116676	-0.339509	-0.511567	-0.459834	1.79697	0.427606	1.20301	0.0378742	-0.111664	-0.0741676	-0.119902	-0.391664	-0.785875	-0.540086	0.733788	-0.0739702	1.02567	0.439889	-0.801556	-0.5606	-0.602986	-0.300466	-0.0499198	-0.236147	-0.429867
Rps14	P62264	41.7	16.273	217.33	13800000000	0.773662	0.624803	0.271545	0.0680516	0.387363	0.127897	0.445621	0.257976	0.024887	0.0687396	-0.000721528	0.142609	0.0270125	0.0274372	-0.383793	-0.21687	-0.363123	-0.0707392	-0.0532691	-0.0694973	-0.310576	-0.575916	-0.386129	1.66912	0.487692	1.05963	0.0966667	-0.0397404	-0.0514141	-0.0761434	-0.218968	-0.619115	-0.24501	0.594453	0.0367495	0.700706	0.227371	-0.401387	-0.320108	-0.302991	-0.214659	-0.0843338	-0.163429	-0.449355
Rps15	P62843	69.7	17.04	74.517	6522800000	0.952086	0.251011	-0.38257	-0.17171	0.0581086	-0.153495	0.348232	-0.183802	-0.129024	-0.203901	0.0688771	-0.00631839	-0.190372	-0.0217165	-0.498953	-0.0535536	0.448795	-0.235756	-0.127006	-0.204815	-0.365834	-0.655853	-0.45042	1.16234	0.741834	1.33571	0.180912	0.142217	0.224164	0.224905	-0.900314	-0.72311	-0.553384	-0.0490539	-0.0436608	0.442121	0.142217	-0.687497	-0.381367	-0.711204	-0.685408	0.0875986	-0.192447	-0.324527
Rps15a	P62245	66.2	14.839	152.99	26300000000	0.639977	0.687777	0.283448	0.142609	0.399335	0.176067	0.560715	0.238787	0.0344975	-0.117349	-0.0551266	-0.0514739	-0.0411796	0.00820001	0.0106366	-0.0620982	-0.0379619	-0.158445	-0.0940022	-0.419469	-0.303098	-0.403332	-0.433487	1.5102	0.117163	1.16279	-0.0574968	-0.0982893	-0.0137274	-0.0213211	-0.418504	-0.915174	-0.571986	0.368154	-0.177882	0.914182	0.241596	-0.82026	-0.655808	-0.740047	-0.414672	-0.409393	-0.431637	-0.457514
Rps16	P14131	68.5	16.445	102.96	19300000000	0.970172	1.08066	0.173639	-0.0726648	0.348232	-0.0760978	0.562767	0.205267	0.164529	-0.0406008	0.0440443	0.0567222	0.0677764	0.0668125	0.0650208	0.207143	0.0418037	-0.0395328	0.198997	-0.169875	-0.218649	-0.449277	-0.449592	1.84314	0.71396	1.22639	0.123004	0.327572	0.492212	0.332966	0.146916	-0.375534	-0.0652344	0.382723	-0.0236657	0.803144	0.266996	-0.367508	-0.029809	-0.0429323	-0.370713	0.1149	-0.268782	-0.56467
Rps17	P63276	57	15.524	163	8275500000	0.826963	0.184543	0.144699	-0.00128457	0.460061	0.0291348	0.494569	0.227371	-0.0232698	-0.246105	-0.0549767	0.083792	0.145482	0.0472592	-0.426296	-0.359416	0.224164	0.226878	0.460795	0.0840643	-0.0425757	-0.483501	-0.552516	1.76154	0.478817	1.17511	-0.109328	0.266757	0.405992	0.201508	-0.238085	-0.72726	-0.406962	0.0877344	-0.101877	0.83131	0.378734	-0.60632	-0.509327	-0.37314	-0.550212	0.102457	-0.0616615	-0.759527
Rps18	P62270	63.2	17.718	158	15600000000	0.949227	0.33106	0.218967	-0.0532392	0.332164	-0.0613905	0.580338	0.211261	0.113834	0.102591	0.147958	0.0497702	0.0533894	0.0882773	-0.500259	-0.274651	-0.311864	0	0.195977	0.00317044	-0.0681808	-0.434929	-0.393444	1.61565	0.662114	1.23634	0.0603241	0.33674	0.585155	0.430606	0.133432	-0.366522	-0.0113408	-0.00069266	0.0622599	0.673195	0.257252	-0.162913	-0.0149368	0.0127832	-0.313405	0.0798389	-0.227574	-0.433331
Rps19	Q9CZX8	62.8	16.085	126.32	13000000000	1.01785	0.282973	0.0754642	-0.0667597	0.29901	-0.0342194	0.621431	0.208268	-0.0492778	-0.171807	-0.002816	-0.0662914	-0.0234164	-0.0138148	-0.053928	0.0166389	0.176961	-0.349787	0.0691522	-0.135951	-0.368644	-0.608386	-0.635809	1.88405	0.7554	1.2803	0.13014	0.270947	0.525367	0.346305	-0.161831	-0.808968	-0.34518	0.335826	-0.11441	0.871449	0.272859	-0.66747	-0.543047	-0.367713	-0.454605	0.0663992	-0.222481	-0.610874
Rps2	P25444	43.7	31.231	131.7	23000000000	0.933752	0.286999	0.223793	0.0821576	0.397474	0.0583858	0.64607	0.249749	0.133037	0.165944	0.0792928	0.00532812	0.0313952	0.00475305	-0.0215408	0.0532504	0.105812	-0.0730442	0.16954	0.018919	-0.124707	-0.440381	-0.336592	1.83005	0.550605	1.3169	0.183963	0.313014	0.393526	0.221692	-0.0485166	-0.54962	-0.289757	0.131721	-0.00161672	0.937796	0.35061	-0.501422	-0.229264	-0.161992	-0.373514	0.0553345	-0.158413	-0.37662
Rps20	P60867	22.7	13.373	44.699	3310700000	1.24236	0.55454	0.00791308	-0.0918942	-0.00779716	-0.323624	0.365357	0.250355	0.0340748	0.0839282	0.00360224	-0.289651	-0.0867065	-0.0815832	0.238053	0.280244	0.339023	-0.38964	-0.418793	-0.498729	-0.785229	-0.950592	-1.07728	1.68131	1.24221	1.24251	0.108357	-0.192002	0.652326	0.399554	-0.00109687	-0.598828	-0.250268	0.0529723	-0.147889	0.596935	0.14991	-0.359435	-0.241168	-0.337539	-0.78692	-0.400568	-0.53366	-1.12967
Rps21	Q9CQR2	47	9.1413	5.7277	4841000	NA	-0.0873348	NA	NA	NA	NA	NA	NA	NA	NA	NA	NA	NA	NA	NA	NA	NA	NA	NA	NA	NA	NA	NA	NA	NA	NA	NA	NA	NA	NA	NA	NA	NA	NA	NA	NA	NA	NA	NA	NA	NA	NA	NA	NA
Rps23	P62267	30.1	15.807	54.213	12900000000	0.719151	0.561008	0.444243	0.144569	0.463204	0.206643	0.524064	0.328032	0.298776	-0.0395773	0.140386	0.0583858	0.0398403	0.0216219	-0.37501	-0.489889	-0.361472	-0.19375	-0.094033	-0.273866	-0.17358	-0.418234	-0.452254	1.34324	0.221692	1.21661	-0.0256616	-0.0954966	-0.0459675	-0.122743	-0.381893	-0.703689	-0.426005	0.17031	0.0724488	1.02744	0.36793	-0.690707	-0.528594	-0.408818	-0.330139	-0.0260582	-0.165871	-0.423352
Rps24	P62849	41.4	15.423	157.79	15800000000	0.735656	0.458592	0.528771	0.279887	0.432639	0.205267	0.556895	0.432104	0.0590783	0.0150693	-0.0203697	0.0543623	0.00977712	0.0514417	-0.0747601	0.021764	-0.0268369	0.0479571	-0.00785518	-0.0527752	-0.192365	-0.283738	-0.138267	1.49713	0.302992	1.16832	0.0280033	-0.0909873	-0.0770563	-0.0229619	-0.276485	-0.712693	-0.57424	-0.0302509	-0.0183957	0.804054	0.243913	-0.632115	-0.575207	-0.353542	-0.0894976	-0.0600062	-0.0369847	-0.294526
Rps25	P62852	46.4	13.742	53.444	10300000000	0.819029	0.763667	0.121811	-0.0868138	0.326537	-0.108176	0.503247	0.227248	-0.0711029	-0.211314	-0.107353	-0.0967149	-0.0234457	-0.0757633	-0.196211	-0.120561	-0.0270574	-0.193173	-0.0654458	-0.295889	-0.435788	-0.562346	-0.659176	1.67753	0.548831	1.08923	0.148088	0.170951	0.464982	0.205142	-0.128503	-0.681562	-0.415942	0.334797	-0.151602	0.950767	0.379843	-0.61947	-0.285143	-0.235093	-0.687823	0.0224743	-0.461919	-0.769699
Rps26	P62855	27	13.015	90.214	11500000000	0.706147	1.2661	0.410015	0.135009	0.463099	0.11836	0.547845	0.257373	0.19131	0.018919	0.126048	0.000865357	-0.00723157	-0.0551116	-0.158317	-0.123151	-0.205663	-0.0397997	-0.0513842	-0.138203	-0.225245	-0.40484	-0.403809	1.59756	0.231801	1.00375	-0.10276	-0.207011	-0.0992472	-0.180103	-0.325106	-0.850741	-0.512431	1.06385	-0.146819	0.960438	0.451857	-0.662072	-0.536859	-0.464664	-0.198759	-0.0387471	-0.0984438	-0.287977
Rps27	Q6ZWU9	32.1	9.461	54.92	5512900000	0.776478	0.197882	0.365133	0.159242	0.500496	0.239154	0.240009	0.347552	0.0784732	0.0408223	0.292075	0.296311	0.141433	0.240253	-0.263369	-0.275629	-0.0755808	0.24306	-0.00151563	0.138814	0.40719	-0.338725	0.240864	1.83552	0.388686	1.16427	0.116099	-0.176935	-0.346243	-0.342104	-0.341647	-0.431365	-0.285126	0.0946415	0.148869	1.0993	0.312317	-0.402073	-0.316546	-0.181297	-0.192002	0.218843	-0.230465	-0.134794
Rps27a	P62983	33.3	17.951	81.741	11400000000	0.14274	-0.339327	0.156397	0.14274	-0.127936	0.167486	0.510253	-0.0672887	-0.795383	0.207518	NA	-0.954557	0.303109	0.067501	-2.00857	1.49477	NA	-0.146994	-0.675489	0.251689	-0.012068	0.274649	0.876802	-0.761311	-1.44682	-0.1778	-0.219824	-2.96759	-1.56056	-1.69437	-0.297236	-0.241765	-0.239157	-0.614823	0.00532812	-0.0255735	-0.084242	-0.128251	-0.0482481	-0.0500841	-0.112584	0.113567	0.0395596	0.105142
Rps27l	Q6ZWY3	32.1	9.4771	38.337	3121700000	0.342341	0.20989	0.210514	0.255682	0.2529	0.334797	0.346758	0.187894	0.263996	0.27739	0.0968016	0.135009	0.0607392	0.104605	-0.141191	-0.456088	-0.166956	0.247441	0.123269	-0.0213065	0.0988238	-0.073287	-0.18079	1.18853	0.00417776	0.680504	-0.158945	-0.25379	-0.221203	-0.444105	-0.281123	-0.214173	-0.115691	0.0538064	0.0451634	0.895303	0.213129	-0.176153	-0.316546	-0.174735	-0.00105355	0.0180644	-0.150721	-0.133274
Rps28	P62858	30.4	7.8409	23.014	58042000	0.223052	-0.183573	NA	-0.765474	NA	NA	NA	NA	NA	0.223052	0.377401	NA	NA	NA	NA	0.469469	0.862035	NA	NA	NA	NA	NA	NA	NA	NA	NA	NA	NA	NA	NA	NA	-1.74875	NA	NA	NA	NA	NA	NA	NA	NA	NA	NA	NA	NA
Rps29	P62274	33.9	6.6767	11.821	1501500000	1.14307	1.24025	0.0381552	0.0344975	0.393526	-0.157351	0.279412	0.128425	0.160017	0.140124	0.15056	-0.139665	0.203138	0.0328061	-0.293111	-0.0785637	0.19497	-0.00450825	-0.0851141	-0.160379	-0.216568	-0.576153	-0.409949	1.14307	NA	1.40539	0.0958569	0.288418	0.327457	0.382612	-0.0279985	-0.218817	-0.0907568	0.525768	NA	0.685806	0.0540844	-0.00395841	-0.121832	-0.0872275	-0.477723	-0.012519	-0.217877	-0.63904
Rps3	P62908	74.9	26.674	250.27	33500000000	1.05294	0.410505	0.133169	-0.123057	0.31313	-0.0427243	0.447632	0.118891	-0.0163807	0.108892	0.0182069	-0.0909873	0.00187429	0.0282862	-0.0542874	0.112767	0.186754	-0.103581	0.132774	-0.156965	-0.103472	-0.346757	-0.360508	1.77315	0.781821	1.32406	0.24184	0.389677	0.566961	0.412727	-0.0454165	-0.552029	-0.24696	-0.132657	-0.10869	0.672742	0.186881	-0.418543	-0.211832	-0.216535	-0.332099	0.0568609	-0.154538	-0.431131
Rps3a	P97351	59.1	29.885	284.72	23000000000	0.924362	0.404903	0.309176	0.0692897	0.395611	0.140517	0.664665	0.324465	0.108089	0.0350608	0.10742	0.10675	0.0382957	0.0422241	-0.0291463	-0.0625351	-0.0583978	-0.0793561	0.0436245	-0.0883621	-0.224638	-0.416385	-0.394544	1.71378	0.559834	1.28889	0.0807941	0.124063	0.121546	0.0691522	-0.307234	-0.796285	-0.481948	0.195977	-0.00153007	0.881821	0.284277	-0.764714	-0.540317	-0.480941	-0.404458	-0.0988454	-0.20553	-0.450676
Rps4x	P62702	63.9	29.597	265.18	51500000000	0.709101	0.595599	0.414027	0.136585	0.401958	0.168514	0.573084	0.284396	0.0732718	-0.0482033	0.0295589	-0.0244872	-0.044717	-0.0633187	0.0920721	0.0669502	0.0806577	-0.164415	-0.171011	-0.352013	-0.177719	-0.485095	-0.532157	1.73023	0.342327	1.07587	-0.0304719	-0.0559962	-0.0372659	-0.0979033	-0.470349	-0.80226	-0.640119	0.77762	-0.154747	0.924784	0.278936	-0.786174	-0.599637	-0.552833	-0.31441	-0.155004	-0.327819	-0.269356
Rps5	P97461	50	22.889	87.051	1463300000	1.14085	1.02972	0.166715	-0.00889997	0.462785	0.186247	0.754203	0.277747	0.0179219	0.292075	0.1137	0.142348	1.05991	0.151469	0.347212	1.11736	0.283922	0.492417	0.909504	0.484087	0.101247	0.114634	0.0578315	1.83847	0.803144	1.47856	0.288299	0.741575	1.95099	0.807932	0.028852	-0.355202	-0.022068	0.855591	-0.285917	1.02602	-0.225413	0.0924781	-0.0478752	-0.0379767	0.528271	0.849999	-0.0837221	0.0858325
Rps6	P62754	38.6	28.68	317	24000000000	0.757497	1.37139	0.485118	0.314058	0.55031	0.156526	0.489029	0.513086	0.180657	-0.0472341	0.106616	0.028852	-0.0768584	-0.0685136	-0.127274	0.147697	-0.185146	-0.12312	0.0822938	0.0478175	-0.167377	-0.325937	-0.302724	1.67685	0.283685	1.23131	-0.023959	-0.0376953	-0.0589989	-0.112163	-0.170443	-0.726424	-0.316528	0.833497	-0.116004	1.17358	0.613437	-0.65549	-0.497466	-0.37486	-0.432124	0.208642	-0.230431	-0.336555
Rps7	P62082	74.7	22.127	323.31	28600000000	0.637071	0.388245	0.253989	0.0596322	0.296663	0.0200577	0.39605	0.164786	-0.00478324	-0.194708	-0.0354165	-0.14749	-0.0242378	-0.103829	0.137766	0.148609	0.100709	0.0203422	-0.122099	-0.150913	-0.144999	-0.316492	-0.252088	1.41078	0.271187	1.00295	-0.0493375	-0.0549017	-0.03552	-0.00555061	-0.563945	-1.03454	-0.663991	-0.0682111	-0.083126	0.512075	0.0213376	-0.98965	-0.67565	-0.718877	-0.164205	-0.0160743	-0.148593	-0.338396
Rps8	P62242	39.4	24.205	323.31	39900000000	0.854426	1.39501	0.390778	0.173511	0.482952	0.199625	0.615699	0.366252	0.0747794	-0.101381	-0.00771013	0.0346383	0.00302648	-0.0753984	0.090176	0.0234683	0.0040339	-0.0506518	-0.00846455	-0.111524	-0.220883	-0.436725	-0.391607	1.81942	0.409255	1.2996	0.130272	-0.081339	-0.0519075	-0.114879	-0.471089	-0.864702	-0.613608	0.469469	-0.0773911	1.00834	0.235114	-0.805661	-0.671968	-0.537152	-0.319568	-0.0443896	-0.143819	-0.325738
Rps9	Q6ZWN5	62.9	22.591	162.59	33200000000	0.741374	1.22626	0.400866	0.130272	0.410341	0.0798389	0.607105	0.304745	0.0795658	-0.0977797	-0.00277264	-0.073788	-0.0827287	-0.0579322	0.308477	0.157044	0.115033	-0.0422637	0.0292762	-0.03851	-0.295535	-0.388979	-0.371385	1.7482	0.383386	1.09936	-0.0485763	-0.0379026	0.0333701	-0.0250009	-0.339655	-0.848843	-0.569094	0.415759	-0.128093	0.930548	0.31603	-0.758282	-0.566635	-0.552643	-0.245951	-0.0466975	-0.169404	-0.369464
Rpsa	P14206	16.3	32.838	24.286	26181000	0.399562	NA	0.921969	0.533165	-0.144042	0.862511	0.144569	0.115166	NA	NA	NA	NA	NA	NA	NA	NA	NA	NA	NA	NA	NA	NA	NA	0.517931	NA	0.281194	NA	NA	NA	NA	0.0594937	0.0378742	-0.705853	-0.406025	NA	0.078883	NA	-0.0809117	-0.164092	-0.130286	NA	NA	NA	NA
Rrbp1	Q99PL5	21.6	172.88	169.49	329770000	-4.85434	0.365826	NA	NA	NA	NA	NA	NA	NA	NA	NA	-4.85434	NA	NA	NA	NA	NA	NA	NA	NA	NA	NA	NA	NA	NA	NA	NA	NA	NA	NA	NA	NA	NA	NA	NA	NA	NA	NA	NA	NA	NA	NA	NA	NA
Rrm1	P07742	8.7	90.209	3.3639	1813500	1.40887	NA	NA	NA	NA	NA	NA	NA	NA	NA	NA	NA	NA	1.40887	NA	NA	NA	NA	NA	NA	NA	NA	NA	NA	NA	NA	NA	NA	NA	NA	NA	NA	NA	NA	NA	NA	NA	NA	NA	NA	NA	NA	NA	NA
Rrp1b	Q91YK2	5.7	80.581	5.9449	3885900	-0.525434	NA	NA	NA	NA	NA	NA	NA	NA	-0.525434	NA	NA	NA	NA	NA	-0.106778	NA	NA	NA	NA	NA	NA	NA	NA	NA	NA	NA	NA	NA	NA	NA	NA	NA	NA	NA	NA	NA	NA	NA	NA	NA	NA	NA	NA
Rrs1	Q9CYH6	14	41.551	12.166	14860000	0.548489	0.581705	-0.355129	-0.576239	0.319387	NA	-0.284036	NA	-0.280282	-0.0446426	0.0518593	NA	-0.440635	-0.636279	0.630499	0.43189	0.885262	NA	NA	NA	NA	NA	NA	0.350724	NA	NA	0.252779	NA	-0.252432	-0.565695	-0.639108	-0.880631	-0.329287	0.0318186	NA	NA	1.06516	NA	-0.801179	NA	NA	NA	NA	NA
Rsl1d1	Q8BVY0	34.3	50.421	205.53	540670000	0.475113	0.632936	0.081476	0.305562	-0.00991646	-0.397676	0.051024	-0.162525	-0.228892	-0.148673	-0.234007	-0.0231965	-0.2994	-0.295535	-0.293306	-0.40788	0.176578	0.247806	0.231678	0.311968	-0.317409	-0.204931	-0.29297	1.12578	0.0457225	0.904503	-0.301639	-0.17674	0.1396	-0.182262	-0.33805	-0.204499	-0.418253	0.0787464	0.00676478	0.185867	0.284277	-0.390623	-0.411733	-0.382288	0.685537	0.381726	-0.0705574	0.194213
Rsl24d1	Q99L28	7.4	19.611	2.6606	916250	0.352984	NA	NA	NA	NA	NA	NA	NA	NA	NA	NA	NA	-0.86226	NA	NA	NA	NA	NA	NA	NA	NA	NA	NA	NA	NA	NA	NA	NA	0.352984	NA	NA	NA	NA	NA	NA	NA	NA	NA	NA	NA	NA	NA	NA	NA
Rtcb	Q99LF4	22.4	55.249	21.046	50178000	0.308548	0.473008	-0.988962	NA	NA	-0.117568	-0.188085	NA	-0.768617	-0.349107	NA	NA	NA	NA	-0.110573	-1.46594	NA	NA	NA	NA	NA	NA	NA	NA	NA	NA	-0.985702	NA	NA	NA	-0.43735	NA	NA	NA	NA	NA	-0.0386582	0.358396	0.2587	NA	-0.914657	NA	NA	-0.610367
Ruvbl1	P60122	30.5	50.213	35.709	102900000	0.449641	NA	0.313942	-0.441203	-0.213621	0.435629	-0.345125	0.251204	0.306379	0.367036	0.0855606	NA	NA	NA	-0.581216	-1.23175	-1.09289	NA	0.449641	NA	NA	0.422879	NA	0.0633649	-0.677541	0.0270125	-0.177213	NA	NA	NA	0.364909	0.0985543	0.0912598	0.14104	1.08182	0.213627	-0.0813085	-0.24708	0.246226	0.924176	NA	0.187894	NA	NA
Ruvbl2	Q9WTM5	27	51.112	13.349	22122000	0.418999	0.355467	0.225768	0.473112	0.0396999	-0.126643	1.23976	0.0795658	0.343237	NA	NA	NA	NA	NA	1.59908	NA	NA	NA	NA	NA	NA	NA	NA	-0.152548	NA	NA	NA	NA	NA	NA	0.841088	0.0313952	-0.0580073	-0.293589	NA	NA	NA	0.0712135	0.466862	0.418999	NA	NA	NA	NA
Rwdd1	Q9CQK7	6.6	27.785	2.3402	0	NA	NA	NA	NA	NA	NA	NA	NA	NA	NA	NA	NA	NA	NA	NA	NA	NA	NA	NA	NA	NA	NA	NA	NA	NA	NA	NA	NA	NA	NA	NA	NA	NA	NA	NA	NA	NA	NA	NA	NA	NA	NA	NA	NA
S100a10	P08207	45.4	11.186	16.036	96131000	NA	1.79296	NA	NA	NA	NA	NA	NA	NA	NA	NA	NA	NA	NA	NA	NA	NA	NA	NA	NA	NA	NA	NA	NA	NA	NA	NA	NA	NA	NA	NA	NA	NA	NA	NA	NA	NA	NA	NA	NA	NA	NA	NA	NA
S100a11	P50543	39.8	11.083	111.98	5827800000	-0.153989	0.66431	NA	NA	NA	NA	NA	NA	0.499272	NA	NA	-0.80725	NA	NA	-1.97511	NA	NA	NA	NA	NA	NA	NA	NA	NA	NA	NA	NA	-3.12494	NA	NA	NA	NA	NA	NA	NA	NA	NA	NA	NA	NA	NA	NA	NA	NA
S100a4	P07091	59.4	11.721	210.17	24600000000	1.32175	1.93107	1.32175	1.37995	1.39243	0.991971	1.53112	0.86584	NA	NA	NA	-0.337722	NA	NA	NA	NA	NA	NA	NA	NA	NA	NA	NA	NA	NA	NA	NA	-2.53969	NA	NA	0.522859	0.462995	0.808097	NA	NA	NA	NA	1.03921	0.882526	-0.0712848	0.581399	NA	0.464041	0.535157
S100a6	P14069	41.6	10.051	19.975	9320800000	1.73968	1.79184	NA	-2.02046	-1.68831	-1.49476	-1.36412	-1.27463	-0.766971	-1.38722	-1.70566	NA	0.659194	1.16794	-3.07121	-3.27021	-3.33129	0.417272	0.443713	0.407733	0.316146	0.671656	0.573278	-0.44087	-2.30586	NA	-0.715486	NA	-3.34341	-4.14466	NA	-4.2677	-3.75413	1.73968	0.170822	NA	1.7707	-3.32419	-2.94231	-3.01637	0.479748	0.32262	0.236829	0.432959
Sap18	O55128	57.5	17.595	19.602	87932000	0.456175	-0.0272926	-0.119855	-0.0255147	-0.078259	-0.566421	-0.202854	-0.208044	-0.62638	NA	NA	NA	NA	NA	-1.26046	NA	NA	NA	NA	NA	NA	NA	NA	NA	NA	NA	NA	NA	NA	NA	0.431249	0.0277203	0.377624	NA	NA	NA	NA	0.456175	0.468427	0.289008	NA	NA	NA	NA
Sar1b	Q9CQC9	11.1	22.382	7.4324	269160000	0.602077	NA	0.223793	0.356369	0.162855	0.0740944	0.0601858	0.148218	NA	NA	NA	NA	NA	NA	NA	NA	NA	NA	-0.193899	0.0223323	NA	0.589284	0.90273	NA	NA	NA	NA	NA	NA	NA	0.108357	0.268195	0.399007	NA	NA	NA	NA	-0.0628515	-0.291204	0.0487942	0.376846	0.321582	0.359746	0.602077
Sbf1	Q6ZPE2	0.7	208.69	-2	0	NA	NA	NA	NA	NA	NA	NA	NA	NA	NA	NA	NA	NA	NA	NA	NA	NA	NA	NA	NA	NA	NA	NA	NA	NA	NA	NA	NA	NA	NA	NA	NA	NA	NA	NA	NA	NA	NA	NA	NA	NA	NA	NA	NA
Scin	Q60604	59	80.253	323.31	10300000000	0.507211	0.789187	0.0346383	0.0170667	-0.0593897	-0.109203	0.0415234	-0.0734995	-0.529031	0.637935	-0.604279	NA	NA	NA	-0.788714	0.0600474	-0.454961	0.484705	0.478713	0.624522	0.129349	0.108892	0.278936	-0.0452974	-1.84606	0.0663992	0.290778	NA	NA	NA	0.189287	0.266397	0.28155	-0.0356088	0.463936	0.305795	0.251083	0.179129	0.179256	0.177726	0.507211	0.439464	0.553164	0.168257
Scrib	Q80U72	4.7	174.06	30.147	35336000	NA	0.0945063	NA	NA	NA	NA	NA	NA	NA	NA	NA	NA	NA	NA	NA	NA	NA	NA	NA	NA	NA	NA	NA	NA	NA	NA	NA	NA	NA	NA	NA	NA	NA	NA	NA	NA	NA	NA	NA	NA	NA	NA	NA	NA
Sdc1	P18828	13.8	32.904	8.1602	102030000	0.513895	2.65348	NA	NA	NA	NA	0.513895	NA	NA	NA	NA	NA	NA	NA	NA	NA	NA	NA	NA	NA	NA	NA	NA	NA	NA	NA	NA	NA	NA	NA	NA	NA	NA	NA	NA	NA	NA	NA	0.315334	NA	NA	NA	NA	NA
Sdcbp	O08992	16.7	32.379	12.053	3430900	NA	1.26406	NA	NA	NA	NA	NA	NA	NA	NA	NA	NA	NA	NA	NA	NA	NA	NA	NA	NA	NA	NA	NA	NA	NA	NA	NA	NA	NA	NA	NA	NA	NA	NA	NA	NA	NA	NA	NA	NA	NA	NA	NA	NA
Sec22b	O08547	4.2	24.74	-2	0	NA	NA	NA	NA	NA	NA	NA	NA	NA	NA	NA	NA	NA	NA	NA	NA	NA	NA	NA	NA	NA	NA	NA	NA	NA	NA	NA	NA	NA	NA	NA	NA	NA	NA	NA	NA	NA	NA	NA	NA	NA	NA	NA	NA
Sec61a1	P61620	10.1	52.264	4.3319	25364000	1.34659	1.90165	NA	NA	NA	NA	NA	NA	NA	NA	NA	1.8637	1.29037	1.34659	NA	NA	NA	NA	NA	NA	NA	NA	NA	NA	NA	NA	NA	-0.943944	-0.487096	-0.551437	NA	NA	NA	NA	NA	NA	NA	NA	NA	NA	NA	NA	NA	NA
Sec61b	Q9CQS8	30.2	9.9583	16.945	164430000	1.64621	1.2092	NA	NA	1.89693	NA	0.904118	NA	1.55792	0.347779	1.36989	1.82081	1.96794	1.35163	1.50396	0.269153	1.03555	NA	NA	NA	NA	NA	NA	NA	NA	0.181293	NA	6.23856	-0.294739	-0.649186	NA	NA	0.85814	NA	NA	1.64621	NA	NA	-0.468372	NA	NA	NA	NA	NA
Sec62	Q8BU14	7.5	45.58	4.9062	142930000	0.612683	-0.280738	NA	NA	NA	NA	0.822118	NA	NA	0.612683	-0.591158	NA	NA	NA	NA	-0.156113	-1.34198	NA	NA	NA	NA	NA	NA	NA	NA	NA	NA	NA	NA	NA	NA	NA	NA	NA	NA	NA	NA	NA	-0.437408	NA	NA	NA	NA	NA
Sec63	Q8VHE0	9.5	87.869	9.1396	14397000	NA	0.0560285	NA	NA	NA	NA	NA	NA	NA	NA	NA	NA	NA	NA	NA	NA	NA	NA	NA	NA	NA	NA	NA	NA	NA	NA	NA	NA	NA	NA	NA	NA	NA	NA	NA	NA	NA	NA	NA	NA	NA	NA	NA	NA
Sepsecs	Q6P6M7	8.5	55.325	3.0757	4244800	1.70757	NA	NA	NA	NA	NA	NA	NA	NA	NA	NA	NA	NA	-0.00871127	NA	NA	NA	NA	NA	NA	NA	NA	NA	NA	NA	NA	NA	NA	NA	1.70757	NA	NA	NA	NA	NA	NA	NA	NA	NA	NA	NA	NA	NA	NA
Serbp1	Q9CY58	47.9	44.714	296.1	1849200000	0.313462	0.63914	-0.0826217	-0.0844409	0.246347	0.265677	0.655352	0.160791	-0.0153742	-0.348243	-0.304665	0.0444641	-0.263802	-0.235416	0.159758	0.50457	0.0427844	-0.725613	-0.858175	-0.766382	-0.699232	-1.28083	-1.39977	0.879157	0.0294175	0.597507	-0.141955	0.0514417	0.0697022	-0.00837748	-0.180773	-0.341885	0.261471	-0.146068	-0.305878	0.504773	0.0387171	-0.418234	-0.411311	-0.0525657	-0.96917	NA	-0.385997	-1.22756
Set	Q9EQU5	35.3	33.377	155.83	933680000	2.69553	3.04387	NA	NA	NA	NA	NA	NA	-0.260912	NA	-0.425656	NA	NA	NA	0.9634	NA	2.29831	-0.492139	NA	NA	-0.0864767	NA	NA	2.69553	1.77842	2.82666	NA	NA	NA	NA	NA	NA	NA	-0.24696	-0.784458	1.19402	NA	NA	NA	NA	NA	1.04663	NA	NA
Sf3a1	Q8K4Z5	2	88.544	3.1706	0	NA	NA	NA	NA	NA	NA	NA	NA	NA	NA	NA	NA	NA	NA	NA	NA	NA	NA	NA	NA	NA	NA	NA	NA	NA	NA	NA	NA	NA	NA	NA	NA	NA	NA	NA	NA	NA	NA	NA	NA	NA	NA	NA	NA
Sf3b1	Q99NB9	5.2	145.81	7.3838	85677000	0.703544	NA	0.703544	NA	NA	0.928427	-0.749038	0.0040339	1.4104	NA	NA	NA	NA	NA	0.94733	NA	NA	0.0281448	NA	0.487075	-0.540841	NA	-0.146515	NA	NA	NA	NA	NA	NA	NA	0.561888	NA	NA	NA	NA	NA	NA	0.680054	-0.386732	0.497842	0.949722	0.501006	0.143132	-0.00173227
Sfn	O70456	26.2	27.706	5.9927	892790000	0.395533	0.997428	0.252173	0.360196	0.458277	0.270708	0.301236	0.387252	0.43808	0.403813	0.29066	0.523662	0.42191	0.45133	-1.88966	-1.59859	-1.6589	NA	NA	NA	NA	NA	NA	-0.307269	-1.72052	-0.141366	-0.331046	-2.38692	-2.67558	-2.47987	-0.196112	0.0978804	-0.145462	-0.289704	-0.0149368	0.669208	0.223423	-0.0465783	-0.0401853	-0.034707	NA	NA	NA	NA
Sfpq	Q8VIJ6	42.9	75.441	254.05	33200000000	1.01192	0.455457	NA	NA	NA	NA	NA	NA	0.574344	NA	0.343692	NA	NA	0.229465	-0.515748	NA	-1.0598	0.96739	0.995014	1.05471	-0.101304	-0.0418626	-0.00592721	0.169925	-0.681701	-0.748263	0.332507	NA	NA	0.560813	NA	NA	NA	0.0999011	0.586212	0.481506	0.313478	NA	NA	NA	1.01192	0.710173	1.07142	-0.300129
Sfxn1	Q99JR1	31.7	35.649	38.038	27545000	1.44607	0.833335	1.90716	0.69893	0.730227	1.12803	1.65402	0.508429	NA	NA	NA	NA	0.906968	0.734655	NA	NA	NA	NA	NA	NA	NA	NA	NA	-1.08712	NA	-0.670658	NA	NA	-0.670566	-1.64093	0.697151	0.101785	-0.377145	1.46399	NA	1.42814	NA	0.75232	1.14372	0.575893	NA	NA	NA	NA
Sfxn3	Q91V61	6.9	35.406	3.8181	4168200	1.31499	NA	NA	NA	NA	NA	NA	NA	1.67066	NA	1.77134	1.23444	1.12459	1.31499	NA	NA	0.648281	NA	NA	NA	NA	NA	NA	NA	NA	NA	NA	NA	NA	-1.50418	NA	NA	NA	NA	NA	NA	NA	NA	NA	NA	NA	NA	NA	NA
Sgpl1	Q8R0X7	17.8	63.676	26.372	587000000	0.133958	0.745814	NA	NA	NA	NA	NA	NA	0.768841	0.133958	-0.565823	NA	NA	NA	1.32464	0.527571	0.563646	NA	NA	NA	NA	NA	NA	NA	NA	NA	NA	NA	NA	NA	NA	NA	NA	NA	NA	NA	NA	NA	NA	NA	NA	NA	NA	NA
Sgta	Q8BJU0	14.9	34.322	7.4958	589280	NA	NA	NA	NA	NA	NA	NA	NA	NA	NA	NA	NA	NA	NA	NA	NA	NA	NA	NA	NA	NA	NA	NA	NA	NA	NA	NA	NA	NA	NA	NA	NA	NA	NA	NA	NA	NA	NA	NA	NA	NA	NA	NA	NA
Sh3bgrl	Q9JJU8	58.8	12.811	24.572	228780000	-0.36649	0.0296416	NA	NA	NA	NA	NA	NA	-0.324256	-0.740601	0.000576963	-0.408723	-0.307341	-0.877182	-2.50627	NA	NA	NA	NA	NA	NA	NA	NA	NA	NA	NA	NA	-2.93181	-1.79967	-2.22904	NA	NA	NA	NA	NA	NA	NA	NA	NA	NA	NA	NA	NA	NA
Sh3bgrl2	Q8BG73	13.1	12.255	6.0711	23269000	NA	0.209017	NA	NA	NA	NA	NA	NA	NA	NA	NA	NA	NA	NA	NA	NA	NA	NA	NA	NA	NA	NA	NA	NA	NA	NA	NA	NA	NA	NA	NA	NA	NA	NA	NA	NA	NA	NA	NA	NA	NA	NA	NA	NA
Sh3glb1	Q9JK48	8.8	40.855	4.8396	19705000	NA	0.856732	NA	NA	NA	NA	NA	NA	NA	NA	NA	NA	NA	NA	NA	NA	NA	NA	NA	NA	NA	NA	NA	NA	NA	NA	NA	NA	NA	NA	NA	NA	NA	NA	NA	NA	NA	NA	NA	NA	NA	NA	NA	NA
Shc2	Q8BMC3	2.6	61.771	-2	0	NA	NA	NA	NA	NA	NA	NA	NA	NA	NA	NA	NA	NA	NA	NA	NA	NA	NA	NA	NA	NA	NA	NA	NA	NA	NA	NA	NA	NA	NA	NA	NA	NA	NA	NA	NA	NA	NA	NA	NA	NA	NA	NA	NA
Shkbp1	Q6P7W2	22.6	76.102	91.589	123990000	0.919149	NA	0.0392788	0.0663992	-0.30961	0.0817487	-0.0859713	-0.167977	NA	NA	NA	NA	NA	NA	NA	NA	NA	NA	NA	NA	NA	NA	NA	-0.28186	NA	0.082975	0.382833	NA	NA	NA	-0.0701181	-0.310379	-0.135222	0.382612	NA	1.4959	0.919149	-0.21786	-0.389319	-0.333898	NA	0.868766	NA	NA
Shroom2	A2ALU4	12.4	164.7	25.774	50713000	NA	0.664392	NA	NA	NA	NA	NA	NA	NA	NA	NA	NA	NA	NA	NA	NA	NA	NA	NA	NA	NA	NA	NA	NA	NA	NA	NA	NA	NA	NA	NA	NA	NA	NA	NA	NA	NA	NA	NA	NA	NA	NA	NA	NA
Sipa1	P46062	46.5	112.06	323.31	24100000000	0.0927487	NA	-0.303294	-0.356957	-0.361509	-0.372449	-0.305521	-0.265587	-0.626803	0.620117	-0.694578	NA	NA	NA	-2.19879	-1.42356	-1.80289	-0.0904342	-0.501974	0.00590296	-0.281544	-0.443634	-0.293571	-0.655512	-1.95994	-0.14046	0.413052	NA	NA	NA	0.111031	0.0927487	-0.00482667	-1.07094	-0.042858	-0.150113	0.0514417	0.0699771	0.00992041	0.0246034	-0.0681959	-0.111804	-0.00681115	-0.142306
Sipa1l1	Q8C0T5	70.3	197.03	323.31	145000000000	0.587461	1.26885	-0.122381	0.0103502	-0.00335094	0.049352	-0.0554414	0.0321008	-1.1093	0.534261	-1.16971	NA	NA	NA	-2.7362	-1.13654	-2.1754	0.485942	0.242328	0.782073	0.1956	0.0691522	0.27739	0.0817487	-1.20131	0.184471	0.495081	NA	NA	NA	0.0122111	0.0735461	-0.0977797	-0.60832	0.348346	0.0142124	-0.00993099	-0.0620982	-0.102109	0.0758749	0.587461	0.555718	0.704341	0.248656
Skp1	Q9WTX5	33.1	18.672	32.92	52354000	0.521453	0.663746	NA	NA	NA	NA	NA	NA	NA	NA	NA	0.521453	0.831229	-0.0183665	NA	NA	NA	NA	NA	NA	NA	NA	NA	NA	NA	NA	NA	NA	-1.80743	NA	NA	NA	NA	NA	NA	NA	NA	NA	NA	NA	NA	NA	NA	NA
Slc16a1	P53986	12.2	53.267	34.271	14544000	1.67347	NA	NA	NA	1.67347	NA	NA	0.791522	NA	0.501006	1.3041	1.70536	1.74799	2.05974	NA	-1.49769	-0.555927	NA	NA	NA	NA	NA	NA	0.710349	NA	NA	NA	-0.533973	-0.133717	-0.642121	NA	NA	0.541515	1.1145	NA	NA	NA	NA	NA	-1.54082	NA	NA	NA	NA
Slc1a2	P43006	1.9	62.03	-2	48091000	NA	NA	NA	NA	NA	NA	NA	NA	NA	NA	NA	NA	NA	NA	NA	NA	NA	NA	NA	NA	NA	NA	NA	NA	NA	NA	NA	NA	NA	NA	NA	NA	NA	NA	NA	NA	NA	NA	NA	NA	NA	NA	NA	NA
Slc25a1	Q8JZU2	38.3	33.931	66.392	1589400000	0.516236	1.2305	-0.00166005	0.168	0.241962	0.119157	0.133037	0.104605	0.368154	0.693944	0.458487	1.07758	0.518233	1.65127	-0.107368	0.174151	0.090447	0.248899	0.417056	1.01621	0.181548	0.635244	0.615416	0.53456	-0.587793	0.39605	0.333538	-0.414922	-0.392459	-0.324365	0.0723116	0.0186342	-0.00592721	0.0735461	0.26123	0.518031	0.257976	0.00604663	0.0332292	0.0648829	0.222434	0.503654	0.256528	0.787934
Slc25a11	Q9CR62	45.2	34.155	83.7	173660000	0.903971	1.4545	0.246955	0.66421	0.363451	0.0361868	0.46048	0.619554	0.863938	1.38128	0.936742	NA	NA	0.0167815	-0.724993	0.139339	0.113434	0.556307	NA	NA	0.531569	NA	NA	NA	NA	-0.67367	-0.160331	NA	NA	NA	0.328262	0.278817	0.280244	NA	NA	0.958583	0.849359	0.187641	0.242328	0.490159	NA	NA	NA	NA
Slc25a12	Q8BH59	24.4	74.569	24.87	166770000	0.558757	0.750321	0.461214	0.636079	NA	0.313246	-0.253636	0.370388	NA	0.164143	1.12035	NA	NA	NA	NA	-0.740047	0.00633393	NA	NA	NA	NA	NA	NA	-0.711228	NA	NA	NA	NA	NA	NA	0.00575927	0.34153	NA	0.162983	NA	NA	NA	0.558757	-0.273674	0.641731	NA	NA	NA	NA
Slc25a13	Q9QXX4	7.2	74.466	2.3743	695960	0.485736	NA	0.485736	NA	NA	NA	NA	NA	NA	NA	NA	NA	NA	NA	NA	NA	NA	NA	NA	NA	NA	NA	NA	NA	NA	NA	NA	NA	NA	NA	-0.215111	NA	NA	NA	NA	NA	NA	NA	NA	NA	NA	NA	NA	NA
Slc25a24	Q8BMD8	14.1	52.901	3.2851	12706000	NA	-0.708915	NA	NA	NA	NA	NA	NA	NA	NA	NA	NA	NA	NA	NA	NA	NA	NA	NA	NA	NA	NA	NA	NA	NA	NA	NA	NA	NA	NA	NA	NA	NA	NA	NA	NA	NA	NA	NA	NA	NA	NA	NA	NA
Slc25a3	Q8VEM8	31.4	39.632	144.98	2931300000	1.47888	1.39188	1.0684	1.3162	1.1915	1.26297	1.27453	1.10789	1.58429	1.29907	1.33497	1.95613	1.94392	1.95446	-0.47903	-0.828383	-0.378813	-1.1858	0.129876	-0.755235	-1.37363	-0.0199747	-1.08654	0.655077	-0.590832	0.179511	-0.361398	-0.718972	-0.471689	-0.322036	0.104068	-0.207728	-0.0292936	1.73509	1.04824	1.77366	1.22268	0.222063	0.288772	0.00532812	-2.38323	NA	-2.26285	-2.58875
Slc25a4	P48962	49.7	32.904	28.46	2456500000	1.00985	1.09503	0.54587	1.00985	0.849279	0.876959	0.693141	0.55159	1.12261	NA	1.10849	1.39479	1.5365	1.37468	-0.24407	NA	-0.284581	0.404358	NA	NA	0.485427	NA	NA	-0.183441	-0.614889	0.202762	0.206268	-0.694461	-0.62901	-0.743762	-0.163607	0.803227	0.107822	0.546956	0.799502	0.78668	1.15956	0.46874	0.173895	0.0702519	NA	0.161565	0.662388	NA
Slc25a5	P51881	53.4	32.931	121.97	59600000000	0.687714	0.721854	0.326192	0.298306	0.380286	0.267835	0.387363	0.276318	0.913952	1.12473	0.938399	1.10682	1.17223	1.11223	-0.623287	-0.326118	-0.505963	0.504264	0.341303	0.432746	0.304861	0.0304067	0.228234	0.518837	-0.68265	0.205518	0.0432045	-0.538974	-0.533514	-0.569415	0.0483757	0.0432045	0.0604625	0.397365	0.600841	1.06771	0.774587	0.0718999	0.0325241	0.10541	0.442758	0.363227	0.310689	0.183709
Slc2a3	P32037	4.1	53.478	4.1622	1514900	0.863146	NA	0.863146	NA	NA	NA	NA	NA	NA	NA	NA	NA	NA	NA	NA	NA	NA	NA	NA	NA	NA	NA	NA	NA	NA	NA	NA	NA	NA	NA	0.714927	NA	NA	NA	NA	NA	NA	NA	NA	NA	NA	NA	NA	NA
Smarca5	Q91ZW3	25.6	121.63	134.25	108990000	0.536152	2.08987	0.557974	-0.219035	0.114234	-0.0558912	0.137372	-0.606518	0.281669	0.161049	1.94253	NA	NA	NA	0.60027	2.08818	1.32095	NA	NA	NA	NA	NA	NA	NA	NA	NA	NA	NA	NA	NA	0.245009	-0.300253	0.469261	NA	NA	NA	NA	0.536152	0.758218	-0.414672	NA	NA	NA	NA
Smc2	Q8CG48	10.5	134.24	6.4316	1186400	NA	NA	NA	NA	NA	NA	NA	NA	NA	NA	NA	NA	NA	NA	NA	NA	NA	NA	NA	NA	NA	NA	NA	NA	NA	NA	NA	NA	NA	NA	NA	NA	NA	NA	NA	NA	NA	NA	NA	NA	NA	NA	NA	NA
Smc4	Q8CG47	8.4	146.89	9.2894	15755000	0.467846	0.515309	NA	NA	NA	NA	NA	NA	0.612494	NA	0.1137	NA	0.850159	0.323197	0.0717627	NA	-0.288646	NA	NA	NA	NA	NA	NA	NA	NA	NA	NA	NA	-0.113661	-0.971459	NA	NA	NA	NA	NA	NA	NA	NA	NA	NA	NA	NA	NA	NA
Smchd1	Q6P5D8	5	225.65	17.258	1069200	NA	0.238053	NA	NA	NA	NA	NA	NA	NA	NA	NA	NA	NA	NA	NA	NA	NA	NA	NA	NA	NA	NA	NA	NA	NA	NA	NA	NA	NA	NA	NA	NA	NA	NA	NA	NA	NA	NA	NA	NA	NA	NA	NA	NA
Smg7	Q5RJH6	2.5	126.84	-2	3477600	NA	0.685895	NA	NA	NA	NA	NA	NA	NA	NA	NA	NA	NA	NA	NA	NA	NA	NA	NA	NA	NA	NA	NA	NA	NA	NA	NA	NA	NA	NA	NA	NA	NA	NA	NA	NA	NA	NA	NA	NA	NA	NA	NA	NA
Smtn	Q921U8	10.8	100.29	44.469	5587900	NA	-1.47622	NA	NA	NA	NA	NA	NA	NA	NA	NA	NA	NA	NA	NA	NA	NA	NA	NA	NA	NA	NA	NA	NA	NA	NA	NA	NA	NA	NA	NA	NA	NA	NA	NA	NA	NA	NA	NA	NA	NA	NA	NA	NA
Smurf1	Q9CUN6	1.4	83.355	2.9383	72159000	1.06905	0.073409	NA	0.180784	0.445939	0.466966	0.338339	0.44615	-0.15645	NA	NA	-0.0113698	NA	-0.566891	-2.06082	NA	NA	NA	NA	NA	NA	NA	NA	-0.81046	-2.07109	-0.209128	-0.278444	NA	NA	NA	NA	-0.194427	0.246955	1.00928	0.269273	1.16665	1.12882	-0.0927863	-0.0444938	0.24306	NA	NA	NA	NA
Snap23	O09044	30	23.261	135.66	149990000	0.226332	NA	NA	NA	NA	-0.078716	NA	NA	NA	NA	NA	NA	NA	NA	NA	NA	NA	NA	NA	NA	NA	NA	NA	0.112367	0.710702	0.178492	0.274172	NA	NA	NA	NA	NA	NA	-0.695232	0.0513025	-0.13261	-0.180593	0.119688	NA	NA	NA	NA	NA	NA
Snap47	Q8R570	8	46.524	3.1509	3265500	NA	-0.0922018	NA	NA	NA	NA	NA	NA	NA	NA	NA	NA	NA	NA	NA	NA	NA	NA	NA	NA	NA	NA	NA	NA	NA	NA	NA	NA	NA	NA	NA	NA	NA	NA	NA	NA	NA	NA	NA	NA	NA	NA	NA	NA
Snrnp200	Q6P4T2	6.5	244.54	11.954	60325000	0.693145	-0.100902	NA	NA	-1.00248	NA	NA	NA	-1.1234	NA	NA	NA	NA	NA	-1.2031	NA	NA	0.286763	NA	NA	-0.582966	NA	NA	NA	NA	NA	NA	-0.759112	NA	NA	NA	NA	-0.819037	NA	NA	NA	NA	NA	NA	NA	1.35067	NA	0.0356239	-1.32894
Snrnp70	Q62376	8.7	51.991	23.312	4974200	NA	0.139731	NA	NA	NA	NA	NA	NA	NA	NA	NA	NA	NA	NA	NA	NA	NA	NA	NA	NA	NA	NA	NA	NA	NA	NA	NA	NA	NA	NA	NA	NA	NA	NA	NA	NA	NA	NA	NA	NA	NA	NA	NA	NA
Snrpd2	P62317	22	13.527	3.6439	47757000	0.851119	0.314473	NA	0.444137	NA	NA	NA	NA	0.69207	NA	NA	0.00389003	-0.617477	NA	-0.923851	NA	NA	NA	NA	NA	NA	NA	NA	0.722728	-0.229788	1.06406	0.052555	0.0364682	0.20989	NA	NA	0.338909	NA	0.0581086	-0.172978	0.715718	0.390998	NA	NA	NA	0.851119	NA	NA	0.531768
Snrpd3	P62320	15.1	13.916	3.5627	1622400	0.120041	NA	NA	NA	NA	NA	NA	NA	NA	NA	NA	-0.0771932	NA	-0.146579	NA	NA	NA	NA	NA	NA	NA	NA	NA	NA	NA	NA	NA	-0.161331	NA	0.401412	NA	NA	NA	NA	NA	NA	NA	NA	NA	NA	NA	NA	NA	NA
Snx4	Q91YJ2	3.3	51.777	4.0106	0	NA	NA	NA	NA	NA	NA	NA	NA	NA	NA	NA	NA	NA	NA	NA	NA	NA	NA	NA	NA	NA	NA	NA	NA	NA	NA	NA	NA	NA	NA	NA	NA	NA	NA	NA	NA	NA	NA	NA	NA	NA	NA	NA	NA
Snx9	Q91VH2	18.2	66.545	49.506	123680000	NA	1.24597	NA	NA	NA	NA	NA	NA	NA	NA	NA	NA	NA	NA	NA	NA	NA	NA	NA	NA	NA	NA	NA	NA	NA	NA	NA	NA	NA	NA	NA	NA	NA	NA	NA	NA	NA	NA	NA	NA	NA	NA	NA	NA
Spats2	Q8K1N4	2.6	58.955	2.6395	613950	NA	-0.927496	NA	NA	NA	NA	NA	NA	NA	NA	NA	NA	NA	NA	NA	NA	NA	NA	NA	NA	NA	NA	NA	NA	NA	NA	NA	NA	NA	NA	NA	NA	NA	NA	NA	NA	NA	NA	NA	NA	NA	NA	NA	NA
Specc1	Q5SXY1	31	118.1	251.68	1602100000	0.207518	1.71563	NA	NA	NA	NA	NA	NA	NA	NA	NA	NA	NA	NA	NA	NA	NA	NA	NA	NA	NA	NA	NA	NA	NA	NA	0.207518	NA	NA	NA	NA	NA	NA	NA	NA	NA	0.0272956	NA	NA	NA	NA	NA	NA	NA
Specc1l	Q2KN98	46.1	124.49	323.31	14800000000	0.590913	1.39824	0.203389	0.0448837	-0.0697244	0.0117819	-0.0709665	-0.136173	-0.366578	0.44615	-0.0978415	NA	NA	NA	-2.27586	-0.993321	-1.42461	0.627794	0.223917	0.590913	0.389787	0.196229	0.267356	-0.501239	-1.36877	0.0137838	0.091666	NA	NA	NA	0.499476	0.193583	0.139731	-0.444518	0.0579701	-0.113255	-0.0315922	0.108223	0.181293	-0.0587885	0.524966	0.512581	0.336969	0.396159
Sptan1	P16546	73.1	284.59	323.31	737000000000	0.683382	2.57333	-0.000187563	0.0912598	-0.0684833	0.0831112	-0.0645855	0.0938306	-0.94411	0.214	-0.967391	NA	NA	NA	-2.30386	-1.18892	-1.89395	0.618521	0.384823	0.854315	0.549817	0.507211	0.717035	-0.161234	-1.41692	0.0104934	0.272023	NA	NA	NA	-0.178257	-0.148657	-0.21625	-0.847466	0.121944	-0.0900042	-0.145621	-0.294314	-0.367546	-0.182933	0.683382	0.644502	0.771717	0.618333
Sptb	P15508	2.5	245.25	-2	554350	NA	NA	NA	NA	NA	NA	NA	NA	NA	NA	NA	NA	NA	NA	NA	NA	NA	NA	NA	NA	NA	NA	NA	NA	NA	NA	NA	NA	NA	NA	NA	NA	NA	NA	NA	NA	NA	NA	NA	NA	NA	NA	NA	NA
Sptbn1	Q62261	71.1	274.22	323.31	726000000000	0.703721	2.35273	-0.0397997	0.125916	0.0768327	-0.00643432	-0.266437	0.0480967	-0.88582	0.225522	-0.890974	NA	NA	-0.140348	-2.24838	-1.18577	-1.86344	0.608525	0.346531	0.82024	0.542407	0.489748	0.66339	-0.139347	-1.42337	0.00776959	0.270469	NA	NA	0.334339	-0.127683	-0.124975	-0.228774	-0.870044	0.116631	-0.0664123	-0.137299	-0.353893	-0.320432	-0.211247	0.703721	0.627794	0.771632	0.603407
Sqrdl	Q9R112	17.6	50.282	9.6387	59704000	NA	1.60767	NA	NA	NA	NA	NA	NA	NA	NA	NA	NA	NA	NA	NA	NA	NA	NA	NA	NA	NA	NA	NA	NA	NA	NA	NA	NA	NA	NA	NA	NA	NA	NA	NA	NA	NA	NA	NA	NA	NA	NA	NA	NA
Sqstm1	Q64337	45	48.162	295.71	7310900000	0.508403	0.182438	0.090176	0.0487942	0.0071955	-0.00404521	0.0113525	-0.0690735	-0.281386	0.567448	0.600841	NA	NA	NA	-1.89652	-1.23953	-1.80385	0.215492	0.467384	0.615322	0.181039	0.549423	0.896776	-0.45597	-1.22712	-0.0661253	0.00834346	NA	NA	NA	0.0499095	0.073409	0.128689	-0.65574	0.259062	-0.0776803	-0.0365407	0.0501882	0.0401209	0.0411028	0.202261	0.352307	0.41684	0.277747
Srgn	P13609	28.9	16.711	32.37	75514000	0.436027	NA	NA	NA	NA	NA	NA	NA	-0.798743	-1.36788	-1.2658	-0.651768	-0.263923	0.015783	-0.910665	-0.952964	-0.552453	NA	NA	NA	NA	NA	NA	1.44015	0.165944	0.706111	-0.362455	0.384271	-1.28764	0.802235	NA	NA	NA	0.191436	-0.257804	0.834388	0.0340748	NA	NA	NA	NA	NA	NA	NA
Srp14	P16254	40.9	12.51	36.845	16692000	2.3221	NA	NA	NA	NA	NA	NA	NA	NA	NA	NA	-0.801632	1.31011	0.653243	NA	NA	NA	NA	NA	NA	NA	NA	NA	2.06926	NA	2.57495	NA	1.31185	2.482	1.56413	NA	NA	NA	0.293488	NA	0.558072	NA	NA	NA	NA	NA	NA	NA	NA
Srp68	Q8BMA6	5.9	70.573	2.9648	0	NA	NA	NA	NA	NA	NA	NA	NA	NA	NA	NA	NA	NA	NA	NA	NA	NA	NA	NA	NA	NA	NA	NA	NA	NA	NA	NA	NA	NA	NA	NA	NA	NA	NA	NA	NA	NA	NA	NA	NA	NA	NA	NA	NA
Srpk1	O70551	19.6	73.088	24.539	76282000	0.00590296	0.447905	NA	NA	NA	NA	NA	NA	-0.0969309	-0.249857	0.0110662	-0.310898	0.117296	-0.0709665	0.384934	0.334454	0.404685	NA	NA	NA	NA	NA	NA	NA	NA	NA	NA	-0.218464	-0.0123008	-0.0423974	NA	NA	NA	NA	NA	NA	NA	NA	NA	NA	NA	0.00590296	NA	NA
Srprb	P47758	13	29.579	3.834	1095500	NA	NA	NA	NA	NA	NA	NA	NA	NA	NA	NA	NA	NA	NA	NA	NA	NA	NA	NA	NA	NA	NA	NA	NA	NA	NA	NA	NA	NA	NA	NA	NA	NA	NA	NA	NA	NA	NA	NA	NA	NA	NA	NA	NA
Srrm1	Q52KI8	26.4	106.86	197.91	1333200000	0.420032	0.963104	NA	NA	0.0949116	0.222928	-0.262815	NA	-0.0135381	-0.229484	-0.136062	-0.0735299	-0.0267635	-0.0495017	0.214249	0.454071	0.609755	-0.295535	NA	0.505993	-0.052476	NA	0.793771	1.55557	-0.0483973	0.888461	-0.310755	0.293606	0.198494	0.302524	NA	NA	-1.12259	0.0139267	-0.275228	0.850959	0.0514417	0.0149265	-1.19919	NA	-0.272594	0.134352	-0.432513	-0.143883
Srrm2	Q8BTI8	14.3	294.84	70.934	186250000	2.15539	2.66141	-1.18626	NA	NA	NA	NA	NA	NA	NA	NA	0.875544	NA	-0.157222	NA	NA	NA	NA	NA	NA	NA	NA	NA	NA	NA	2.15539	NA	1.78885	NA	1.75069	-0.853684	NA	NA	NA	NA	NA	NA	NA	NA	NA	NA	NA	NA	NA
Srsf1	Q6PDM2	44.8	27.744	57.178	2405100000	0.129695	0.909658	0.223423	0.125651	0.198746	-0.159283	0.239887	-0.0380952	0.0226164	0.0965317	0.197111	-0.174752	-0.170719	-0.153094	-0.0583828	0.420617	0.147958	-0.110137	0.103934	-0.0190096	-0.590484	-0.445971	-0.355553	0.692695	-0.247834	0.436695	-0.438679	0.110363	0.0316775	-0.0208966	-0.0866452	-0.0891753	0.0569996	0.238053	-0.293164	0.730662	0.0213376	-0.09068	0.121413	-0.12466	-0.174426	-0.0698455	-0.15888	-0.601409
Srsf10	Q9R0U0	19.1	31.3	18.623	113890000	1.57918	0.536662	-1.36038	NA	NA	0.013498	-0.367955	NA	NA	NA	NA	1.29284	NA	NA	NA	NA	NA	0.997907	NA	NA	0.147176	NA	NA	NA	NA	NA	NA	0.809661	NA	NA	1.57918	NA	NA	NA	NA	NA	NA	0.20063	0.138945	NA	1.14529	0.580821	-0.0269986	0.57947
Srsf2	Q62093	41.2	25.476	262	7900600000	0.466442	1.16163	0.43808	0.0787464	0.396159	0.172103	0.349818	0.160146	0.0739573	-0.0667749	-0.0099891	-0.0957741	-0.0942948	-0.0518776	0.245739	0.145743	0.0549179	-0.0401557	-0.064676	-0.0111517	-0.288576	-0.471889	-0.296368	1.3681	-0.0553514	0.833902	-0.400111	0.0697022	0.123931	0.148348	-0.343293	-0.708585	-0.419006	0.637749	-0.228926	1.02765	0.295135	-0.542984	-0.539582	-0.429343	-0.100762	-0.102326	-0.192826	-0.329558
Srsf3	P84104	41.5	19.329	135.99	3596800000	0.431285	0.796099	0.434348	0.0927487	0.465191	0.271545	0.311154	0.129613	0.0564448	-0.0945105	0.0213376	-0.109872	-0.104325	0.0017302	0.345283	0.14978	0.0461418	-0.209278	-0.278934	0.336626	-0.598675	-0.360416	-0.0936943	1.08515	-0.222582	NA	NA	-0.0231378	0.0831112	0.0126402	0.00201836	-0.235603	0.0603241	0.0486547	-0.352124	NA	NA	-0.231939	-0.233244	-0.231075	0.264837	-0.0037125	0.0850167	-0.637379
Srsf4	Q8VE97	11.7	55.979	5.4966	463680	1.70735	NA	NA	NA	NA	NA	NA	NA	NA	NA	NA	NA	NA	1.5202	NA	NA	NA	NA	NA	NA	NA	NA	NA	NA	NA	NA	NA	NA	NA	1.70735	NA	NA	NA	NA	NA	NA	NA	NA	NA	NA	NA	NA	NA	NA
Srsf5	O35326	28.3	30.891	68.018	570180000	0.498142	0.434134	0.356257	-0.053359	0.225645	0.334797	0.564622	0.262674	-0.253894	-0.424262	-0.0919711	0.0517201	0.0764223	-0.0995408	0.753005	0.188148	0.576764	NA	NA	NA	NA	NA	NA	1.574	0.0589399	0.937344	-0.20083	0.146655	0.214747	0.0743684	-0.570764	-0.839028	-0.534182	0.278104	0.0760117	1.04712	0.236707	-0.875672	-0.577444	-0.380183	NA	NA	NA	NA
Srsf6	Q3TWW8	34.2	39.025	57.507	2867500000	0.87365	0.224593	-0.162751	0.0729976	0.113834	-0.0512497	0.151339	-0.131408	-0.0323002	-0.121047	-0.104775	-0.093956	-0.159895	-0.0333038	0.00662118	-0.0504875	-0.0995717	-0.0962676	-0.296669	-0.0147619	-0.217692	-0.589442	-0.244668	1.48047	-0.0861857	0.755913	-0.419334	-0.0429323	-0.0505024	0.0234683	-0.140333	-0.253017	0.0695647	1.1115	-0.123513	1.03027	0.717035	-0.131218	-0.0301919	-0.0362744	-0.0662914	-0.277447	-0.205081	-0.273169
Srsf7	Q8BL97	28.1	30.817	33.666	494880000	0.521051	0.548447	0.0352016	-0.137029	0.187134	-0.400911	-0.0595851	0.0332292	0.00561557	-0.490841	0.191563	0.252295	0.111699	-0.0515487	-0.0168623	0.486045	0.0662614	0.521051	NA	NA	0.156785	NA	NA	0.803392	0.136979	NA	-0.477502	-0.0544822	-0.106529	-0.2396	0.347212	-0.48068	0.269751	-0.243165	-0.375048	NA	-0.674913	0.0457225	0.186881	0.102591	NA	NA	NA	NA
Ssb	P32067	25.3	47.756	92.847	422260000	0.982049	0.637007	0.20389	0.399882	-0.038347	0.00273852	0.906737	0.215368	-0.0890064	0.185105	0.199123	-0.175566	-0.489869	-0.1031	-0.608936	0.139862	0.447844	NA	NA	NA	NA	NA	NA	1.94935	0.676448	1.28765	-0.0652193	0.863304	0.404358	0.419107	0.167358	-0.440087	-0.136062	-0.0741373	-0.0942486	0.692963	0.123799	-0.960946	-0.343531	0.0329472	-0.0156513	NA	0.419107	-0.274634
Ssfa2	Q922B9	15.3	136.95	20.819	58107000	0.482332	NA	NA	-0.149025	1.44472	1.08488	-0.40526	0.482332	NA	NA	NA	NA	NA	NA	NA	NA	NA	NA	-0.0329347	NA	NA	0.114367	NA	NA	NA	-0.620446	-0.389546	NA	NA	NA	NA	-0.247354	-0.193552	NA	NA	-0.808564	-0.835265	0.289362	-0.0910027	0.0801119	NA	-0.485418	NA	NA
Ssr1	Q9CY50	11.9	32.065	42.057	73924000	1.19875	1.02133	0.889396	0.905505	0.968423	0.564622	1.67283	0.732399	0.40806	0.807932	0.719403	NA	1.21244	1.01685	-0.275891	-0.191821	0.189919	NA	NA	NA	NA	NA	NA	-0.947334	NA	0.169668	NA	NA	-0.0320346	-0.410102	0.151859	0.110898	-0.539226	0.813689	NA	1.58381	NA	-0.537613	0.0319597	0.311503	NA	NA	NA	NA
Ssr3	Q9DCF9	7.6	21.064	3.1214	1023100	1.47721	NA	NA	1.47721	NA	NA	NA	NA	NA	NA	NA	NA	NA	NA	NA	NA	NA	NA	NA	NA	NA	NA	NA	NA	NA	NA	NA	NA	NA	NA	NA	0.540325	NA	NA	NA	NA	NA	NA	NA	NA	NA	NA	NA	NA
Ssr4	Q62186	36.6	18.936	17.302	76685000	1.77631	1.72469	0.884637	NA	NA	0.170566	0.528471	0.884012	NA	NA	NA	NA	1.17069	1.27584	NA	NA	NA	NA	NA	NA	NA	NA	NA	NA	-0.344282	0.270708	-0.305771	NA	-0.242499	-0.734851	-0.392629	NA	NA	NA	1.77631	1.95691	1.77454	-1.50267	-1.13682	0.319618	NA	NA	NA	NA
Ssrp1	Q08943	26.8	80.859	72.896	239600000	0.2649	0.5655	-0.109639	-0.230499	-0.143006	-0.532825	-0.190009	-0.425211	0.10742	0.571143	0.512176	NA	NA	NA	1.29361	0.792772	0.0839282	NA	NA	NA	NA	NA	NA	0.800413	-0.25708	0.748719	-0.634419	NA	NA	NA	0.0278618	0.063641	-0.309806	0.414569	0.148739	0.381062	-0.0437054	0.0756011	0.375067	-0.112568	NA	NA	NA	NA
St5	Q924W7	8.8	126.86	68.971	9768200	NA	-0.435475	NA	NA	NA	NA	NA	NA	NA	NA	NA	NA	NA	NA	NA	NA	NA	NA	NA	NA	NA	NA	NA	NA	NA	NA	NA	NA	NA	NA	NA	NA	NA	NA	NA	NA	NA	NA	NA	NA	NA	NA	NA	NA
Stat1	P42225	32.2	87.196	196.33	420480000	1.21921	2.1069	NA	NA	NA	NA	NA	NA	NA	NA	NA	NA	NA	NA	NA	NA	NA	NA	NA	NA	NA	NA	NA	-0.300484	NA	NA	NA	NA	NA	NA	NA	NA	NA	1.21921	NA	NA	NA	NA	NA	NA	NA	NA	NA	NA
Stat3	P42227	26.4	88.053	98.492	33728000	1.63404	1.19876	NA	1.63404	NA	NA	NA	NA	NA	NA	NA	NA	NA	NA	NA	NA	NA	NA	NA	NA	NA	NA	NA	NA	NA	NA	NA	NA	NA	NA	NA	-0.781008	NA	NA	NA	NA	NA	NA	NA	NA	NA	NA	NA	NA
Stat5a	P42230	6.8	90.83	5.3785	2350900	0.699107	NA	NA	NA	NA	NA	NA	2.25994	0.344033	NA	0.699107	NA	NA	NA	-1.34813	NA	-1.2557	NA	NA	NA	NA	NA	NA	NA	NA	NA	NA	NA	NA	NA	NA	NA	NA	NA	NA	NA	NA	NA	NA	0.660107	NA	NA	NA	NA
Stau1	Q9Z108	7.6	53.924	3.9496	0	NA	NA	NA	NA	NA	NA	NA	NA	NA	NA	NA	NA	NA	NA	NA	NA	NA	NA	NA	NA	NA	NA	NA	NA	NA	NA	NA	NA	NA	NA	NA	NA	NA	NA	NA	NA	NA	NA	NA	NA	NA	NA	NA	NA
Stk25	Q9Z2W1	2.3	48.157	2.7232	29484000	NA	0.253305	NA	NA	NA	NA	NA	NA	NA	NA	NA	NA	NA	NA	NA	NA	NA	NA	NA	NA	NA	NA	NA	NA	NA	NA	NA	NA	NA	NA	NA	NA	NA	NA	NA	NA	NA	NA	NA	NA	NA	NA	NA	NA
Stoml2	Q99JB2	12.2	38.384	30.648	7765900	2.2482	NA	NA	NA	NA	NA	NA	NA	NA	NA	NA	NA	NA	NA	NA	NA	NA	NA	NA	NA	NA	NA	NA	NA	2.2482	NA	NA	NA	NA	NA	NA	NA	NA	NA	1.76226	NA	NA	NA	NA	NA	NA	NA	NA	NA
Sub1	P11031	40.9	14.427	53.475	578310000	0.614663	0.38648	NA	NA	NA	NA	NA	NA	-0.354981	0.356595	-0.807856	-0.365407	0.198117	-0.0454463	-0.102512	0.880098	-0.114754	0.580917	0.135798	0.579952	0.0899049	0.0353424	0.126841	1.49088	0.0809305	0.819423	-0.152163	0.655169	0.614663	0.221444	NA	NA	NA	-0.0253679	-0.0915713	0.951066	0.190046	NA	NA	NA	0.252658	0.243791	-0.0112244	-0.209678
Suclg1	Q9WUM5	15.3	36.154	4.1213	75868000	0.647084	0.687509	0.647084	NA	0.962882	NA	NA	NA	0.729531	0.356144	0.485427	0.335826	NA	0.747774	0.217975	-0.445755	0.196859	NA	NA	NA	NA	NA	NA	0.542308	-0.535353	NA	0.0143553	-0.438796	NA	-0.113005	0.384271	NA	-0.952797	0.614003	0.308477	NA	0.641084	NA	NA	NA	NA	NA	NA	NA
Supt16h	Q920B9	28	119.82	214.54	371130000	0.282736	0.517124	-0.359601	0.186754	-0.263594	-0.308859	-0.58275	-0.462992	1.44938	0.439357	-0.157238	NA	NA	NA	1.1308	-0.878878	-0.779596	NA	NA	NA	NA	NA	NA	0.190425	0.189919	0.067501	NA	NA	NA	NA	-0.0338058	0.000576963	0.519039	0.282736	0.214374	0.442864	NA	0.237319	0.109962	-0.0197407	NA	NA	NA	NA
Svil	Q8K4L3	41	243.16	323.31	37500000000	0.422556	1.33593	-0.0852518	-0.0448062	-0.185966	-0.0987064	-0.105722	-0.0971469	-0.271705	0.80033	-0.346316	NA	NA	NA	-2.32474	-0.892875	-1.82317	0.315798	0.178237	0.421371	0.198746	0.0930192	0.1503	-0.23511	-1.68024	-0.0411499	0.171719	NA	NA	NA	0.257131	0.219339	0.250355	-0.72454	0.347439	0.00216242	0.0140696	0.199876	0.193961	0.225398	0.422556	0.323658	0.459537	0.291839
Syncrip	Q7TMK9	21.5	69.632	49.555	147360000	0.616358	0.490057	-0.298886	0.208642	0.202261	NA	NA	NA	0.616452	0.676177	1.24841	0.355918	0.491802	0.527571	-0.154313	-0.106762	0.202512	NA	NA	NA	NA	NA	NA	0.254715	0.0924781	0.601031	-0.309359	0.0911243	0.792189	0.616358	0.182946	-0.178763	0.0531113	-0.000100992	0.0840643	-0.181935	0.00417776	NA	NA	NA	NA	NA	NA	NA
Syne1	Q6ZWR6	0.9	1009.9	6.9159	2748800000	0.152768	-0.183146	-5.33171	-3.62577	NA	-4.85108	-4.85442	-4.86027	NA	NA	NA	NA	NA	NA	NA	NA	NA	NA	NA	-0.110838	NA	NA	-0.0945105	NA	NA	NA	NA	NA	NA	NA	-4.06046	-4.01732	NA	NA	NA	NA	NA	-3.57577	-3.94118	-4.0225	-0.0482332	-0.121565	-0.000533896	0.0106366
Synpo	Q8CC35	30.4	99.55	95.54	215840000	NA	0.335428	NA	NA	NA	NA	NA	NA	NA	NA	NA	NA	NA	NA	NA	NA	NA	NA	NA	NA	NA	NA	NA	NA	NA	NA	NA	NA	NA	NA	NA	NA	NA	NA	NA	NA	NA	NA	NA	NA	NA	NA	NA	NA
Tagln2	Q9WVA4	26.6	22.395	11.16	23408000	0.268423	-0.332989	NA	0.724214	0.0619835	-0.30308	NA	-0.434383	-1.84508	NA	NA	-1.69017	-0.967476	NA	NA	NA	NA	NA	NA	NA	NA	NA	NA	-1.07899	-1.42624	-0.316852	-0.730632	NA	NA	NA	NA	0.282736	0.25411	-0.291839	-0.306805	-0.306448	-0.364682	-0.673946	NA	-0.464186	NA	NA	NA	NA
Tardbp	Q921F2	24.4	44.547	59.358	204850000	0.389457	0.633956	0.695727	0.15056	0.406863	0.191057	0.312549	0.267356	0.558757	0.257735	0.389457	1.73976	1.33771	NA	-0.525933	-0.710213	-0.257183	0.251689	-0.0556363	NA	-0.229721	-0.637109	NA	NA	NA	NA	NA	NA	-0.319604	NA	0.148739	-0.160701	0.0335111	NA	NA	NA	NA	-0.149105	0.0966667	0.0197731	-1.12746	0.188528	NA	-0.636526
Tax1bp1	Q3UKC1	56.9	93.629	323.31	224000000000	0.590722	NA	0.0408223	0.028852	0.0126402	-0.0166433	0.0710762	-0.0255294	-0.325377	0.707701	-0.314105	NA	NA	NA	-2.69059	-1.65968	-2.25498	0.395173	0.306146	0.510253	0.560519	0.572211	0.622556	-0.211531	-1.35328	-0.0579773	0.0550568	NA	NA	NA	0.160404	0.1133	0.144699	-0.689311	0.31371	0.104068	-0.0651137	0.067501	0.112233	0.12618	0.380397	0.371615	0.482332	0.590722
Tbata	Q7TSD4	2.8	43.841	-2	0	NA	NA	NA	NA	NA	NA	NA	NA	NA	NA	NA	NA	NA	NA	NA	NA	NA	NA	NA	NA	NA	NA	NA	NA	NA	NA	NA	NA	NA	NA	NA	NA	NA	NA	NA	NA	NA	NA	NA	NA	NA	NA	NA	NA
Tbc1d15	Q9CXF4	28.6	76.526	80.797	459340000	0.642196	NA	0.0913952	-0.111337	0.0263043	0.00288251	0.443501	-0.228554	-0.0330823	NA	NA	NA	NA	NA	NA	NA	NA	0.281312	NA	0.939678	0.344715	NA	1.10822	-0.224553	NA	0.781653	NA	NA	NA	NA	0.0654344	-0.156997	0.33514	-0.248074	NA	-1.54789	NA	0.392317	0.205643	0.245009	0.187641	0.318577	-0.131471	0.203138
Tbcd	Q8BYA0	13.9	133.32	31.217	45602000	NA	1.70739	NA	NA	NA	NA	NA	NA	NA	NA	NA	NA	NA	NA	NA	NA	NA	NA	NA	NA	NA	NA	NA	NA	NA	NA	NA	NA	NA	NA	NA	NA	NA	NA	NA	NA	NA	NA	NA	NA	NA	NA	NA	NA
Tbce	Q8CIV8	3.6	59.085	4.2333	1276700	NA	NA	NA	NA	NA	NA	NA	NA	NA	NA	NA	NA	NA	NA	NA	NA	NA	NA	NA	NA	NA	NA	NA	NA	NA	NA	NA	NA	NA	NA	NA	NA	NA	NA	NA	NA	NA	NA	NA	NA	NA	NA	NA	NA
Tbk1	Q9WUN2	8.2	83.424	3.6099	2850400	0.112015	NA	NA	NA	NA	-0.274529	-0.784582	NA	NA	NA	NA	NA	NA	NA	NA	NA	NA	NA	NA	NA	NA	NA	NA	NA	NA	NA	NA	NA	NA	NA	NA	NA	NA	NA	NA	NA	NA	-0.0635599	0.28759	NA	NA	NA	NA	NA
Tcof1	O08784	7.3	135	11.013	16495000	NA	0.684101	NA	NA	NA	NA	NA	NA	NA	NA	NA	NA	NA	NA	NA	NA	NA	NA	NA	NA	NA	NA	NA	NA	NA	NA	NA	NA	NA	NA	NA	NA	NA	NA	NA	NA	NA	NA	NA	NA	NA	NA	NA	NA
Tcp1	P11983	38.3	60.448	59.267	307300000	0.516822	0.401958	0.25411	-0.0825759	0.117695	0.27023	0.336169	0.288063	0.525367	0.211012	0.375846	NA	0.854155	0.202512	0.131194	-0.781454	-1.36695	0.208143	NA	NA	-0.116598	NA	NA	-0.347289	-1.31427	-0.109234	-0.181231	NA	-2.19515	NA	-0.0178406	-0.238579	-0.0957125	0.485839	0.423847	0.511873	0.396598	-0.0414617	-0.0988763	-0.0521319	0.488309	NA	NA	0.516822
Tecr	Q9CY27	20.8	36.09	12.96	417420000	0.838992	0.588192	0.621618	0.658646	0.650673	1.11437	0.0827026	0.00317044	1.267	0.312084	1.00827	NA	NA	-1.17566	0.718877	0.346418	0.570463	NA	NA	NA	NA	NA	NA	0.0335111	NA	0.0297002	-0.282562	NA	NA	-3.32255	0.0753273	0.139731	-0.245728	0.732139	NA	0.925848	0.838992	0.615228	-0.141382	-0.718901	NA	NA	NA	NA
Tfe3	Q64092	8.6	61.535	6.4595	21996000	NA	0.189034	NA	NA	NA	NA	NA	NA	NA	NA	NA	NA	NA	NA	NA	NA	NA	NA	NA	NA	NA	NA	NA	NA	NA	NA	NA	NA	NA	NA	NA	NA	NA	NA	NA	NA	NA	NA	NA	NA	NA	NA	NA	NA
Tfeb	Q9R210	8.2	52.614	3.238	1215800	NA	-1.0747	NA	NA	NA	NA	NA	NA	NA	NA	NA	NA	NA	NA	NA	NA	NA	NA	NA	NA	NA	NA	NA	NA	NA	NA	NA	NA	NA	NA	NA	NA	NA	NA	NA	NA	NA	NA	NA	NA	NA	NA	NA	NA
Tfrc	Q62351	1.8	85.73	4.1661	0	NA	NA	NA	NA	NA	NA	NA	NA	NA	NA	NA	NA	NA	NA	NA	NA	NA	NA	NA	NA	NA	NA	NA	NA	NA	NA	NA	NA	NA	NA	NA	NA	NA	NA	NA	NA	NA	NA	NA	NA	NA	NA	NA	NA
Tgm1	Q9JLF6	13.3	89.825	12.527	92751000	-0.0284399	-1.47257	NA	0.0375931	-0.960665	-0.050622	-0.308519	0.0992279	-1.32865	0.0413832	-1.45906	NA	NA	NA	-2.69741	-1.22452	-1.83655	NA	NA	NA	NA	NA	NA	-0.600949	-1.78846	-0.174084	-0.0862317	NA	NA	NA	NA	-0.107959	-0.108425	-0.541471	-0.269895	-0.128834	-0.135951	-0.618562	-0.0284399	0.377624	NA	NA	NA	NA
Tgm2	P21981	27.8	77.06	251.53	625430000	NA	0.672108	NA	NA	NA	NA	NA	NA	NA	NA	NA	NA	NA	NA	NA	NA	NA	NA	NA	NA	NA	NA	NA	NA	NA	NA	NA	NA	NA	NA	NA	NA	NA	NA	NA	NA	NA	NA	NA	NA	NA	NA	NA	NA
Tgm3	Q08189	4.5	77.308	8.0838	247660000	NA	-2.56918	NA	NA	NA	NA	NA	NA	NA	NA	NA	NA	NA	NA	NA	NA	NA	NA	NA	NA	NA	NA	NA	NA	NA	NA	NA	NA	NA	NA	NA	NA	NA	NA	NA	NA	NA	NA	NA	NA	NA	NA	NA	NA
Thada	A8C756	3.4	217.29	8.8232	76124000	0.439937	NA	NA	NA	NA	NA	NA	NA	NA	NA	NA	NA	NA	NA	NA	NA	NA	NA	NA	0.260507	NA	NA	0.619366	NA	NA	NA	NA	NA	NA	NA	NA	NA	NA	NA	NA	NA	NA	NA	NA	NA	NA	NA	NA	NA
Them6	Q80ZW2	16.4	23.802	3.4663	4464900	1.87784	NA	NA	1.88123	1.87444	NA	NA	NA	NA	NA	NA	NA	NA	NA	NA	NA	NA	NA	NA	NA	NA	NA	NA	NA	NA	NA	NA	NA	NA	NA	NA	-1.40763	-0.110308	NA	NA	NA	NA	NA	NA	NA	NA	NA	NA	NA
Thrap3	Q569Z6	17.2	108.18	38.258	115200000	0.836593	1.04096	0.234992	NA	0.26111	1.34852	NA	NA	-0.192678	NA	0.064607	-0.0387175	0.977317	-0.147745	-0.104449	NA	-0.142067	NA	NA	NA	NA	NA	NA	0.836974	-0.452609	0.617016	-0.414711	0.169412	0.226139	0.237197	0.316957	NA	0.713256	0.717649	0.41792	1.23278	0.955536	0.328951	NA	NA	NA	NA	NA	NA
Timm50	Q9D880	13.9	39.776	8.6132	13296000	1.13067	-2.25587	NA	NA	NA	NA	1.02524	NA	NA	NA	NA	NA	NA	NA	NA	NA	NA	NA	NA	NA	NA	NA	NA	NA	NA	NA	NA	NA	NA	NA	-0.318308	NA	NA	NA	NA	NA	NA	NA	1.13067	NA	NA	NA	NA	NA
Tinagl1	Q99JR5	4.7	52.664	10.704	19041000	NA	3.07341	NA	NA	NA	NA	NA	NA	NA	NA	NA	NA	NA	NA	NA	NA	NA	NA	NA	NA	NA	NA	NA	NA	NA	NA	NA	NA	NA	NA	NA	NA	NA	NA	NA	NA	NA	NA	NA	NA	NA	NA	NA	NA
Tjp1	P39447	64	194.74	323.31	8577400000	NA	1.146	NA	NA	NA	NA	NA	NA	NA	NA	NA	NA	NA	NA	NA	NA	NA	NA	NA	NA	NA	NA	NA	NA	NA	NA	NA	NA	NA	NA	NA	NA	NA	NA	NA	NA	NA	NA	NA	NA	NA	NA	NA	NA
Tjp2	Q9Z0U1	53.1	131.28	323.31	4244100000	0.638213	1.58535	NA	NA	NA	NA	NA	NA	NA	-0.257269	NA	NA	-0.102605	-0.0476366	NA	0.101516	NA	0.785341	0.502229	0.638213	0.325962	0.322159	0.634872	NA	NA	-0.631936	0.143132	NA	-0.0320199	0.00374614	NA	NA	NA	NA	NA	-0.18277	0.557876	NA	NA	NA	0.31034	0.484396	0.498251	0.204516
Tktl1	Q99MX0	1.7	65.244	14.742	648680000	0.385265	1.84942	NA	-0.38828	-0.819343	-0.168269	-0.536503	-0.246635	-0.949951	-0.240111	-0.571729	NA	NA	NA	-2.39745	-1.23338	-1.75463	0.294782	NA	NA	0.0764223	NA	NA	-0.371497	-2.08559	-0.171157	0.0467006	NA	NA	NA	NA	-0.529094	-0.234431	-1.17228	-0.491612	-0.179139	-0.33508	-0.0453123	-0.41325	-0.0243698	0.463622	0.370388	0.385265	0.179638
Tln1	P26039	18	269.82	177.69	1150100000	0.638491	NA	0.097476	-0.0175631	-0.0956508	-0.0150097	-0.227185	-0.285108	NA	NA	NA	NA	NA	NA	NA	NA	NA	0.50853	0.502534	0.448161	0.587845	0.542308	0.673556	-0.446187	-1.17948	-0.901419	0.0230424	NA	NA	NA	0.12446	0.0578315	0.340733	-0.881481	0.0756011	-1.08804	-0.304309	-0.0935865	-0.150994	0.0308304	0.62396	0.560813	1.15303	0.587749
Tmco1	Q921L3	17	21.175	31.305	38089000	1.13927	1.58347	0.545968	1.05852	0.832444	1.6277	1.22002	1.27316	0.996823	1.24208	1.47628	0.668573	0.404794	1.45906	0.94703	0.8222	0.717912	NA	NA	NA	NA	NA	NA	NA	NA	-0.0150389	NA	-1.48625	-1.74255	-0.499483	-0.523442	-0.337138	0.0236102	NA	NA	0.796515	NA	0.917546	0.0567222	-0.0726193	NA	NA	NA	NA
Tmem173	Q3TBT3	5.6	42.829	2.4065	0	NA	NA	NA	NA	NA	NA	NA	NA	NA	NA	NA	NA	NA	NA	NA	NA	NA	NA	NA	NA	NA	NA	NA	NA	NA	NA	NA	NA	NA	NA	NA	NA	NA	NA	NA	NA	NA	NA	NA	NA	NA	NA	NA	NA
Tmem214	Q8BM55	2	76.429	3.4786	0	NA	NA	NA	NA	NA	NA	NA	NA	NA	NA	NA	NA	NA	NA	NA	NA	NA	NA	NA	NA	NA	NA	NA	NA	NA	NA	NA	NA	NA	NA	NA	NA	NA	NA	NA	NA	NA	NA	NA	NA	NA	NA	NA	NA
Tmem33	Q9CR67	4.9	28.031	2.6051	0	NA	NA	NA	NA	NA	NA	NA	NA	NA	NA	NA	NA	NA	NA	NA	NA	NA	NA	NA	NA	NA	NA	NA	NA	NA	NA	NA	NA	NA	NA	NA	NA	NA	NA	NA	NA	NA	NA	NA	NA	NA	NA	NA	NA
Tmem38a	Q3TMP8	5	33.309	-2	0	NA	NA	NA	NA	NA	NA	NA	NA	NA	NA	NA	NA	NA	NA	NA	NA	NA	NA	NA	NA	NA	NA	NA	NA	NA	NA	NA	NA	NA	NA	NA	NA	NA	NA	NA	NA	NA	NA	NA	NA	NA	NA	NA	NA
Tmlhe	Q91ZE0	9.3	49.609	10.691	7350300	NA	0.341034	NA	NA	NA	NA	NA	NA	NA	NA	NA	NA	NA	NA	NA	NA	NA	NA	NA	NA	NA	NA	NA	NA	NA	NA	NA	NA	NA	NA	NA	NA	NA	NA	NA	NA	NA	NA	NA	NA	NA	NA	NA	NA
Tmod3	Q9JHJ0	61.9	39.502	323.31	40400000000	0.274053	1.75331	-0.0488748	-0.0744107	-0.0759457	-0.170524	-0.0162494	-0.133068	-0.336537	0.615228	-0.368998	NA	NA	NA	-2.13296	-0.968718	-1.55597	0.267596	0.151469	0.316262	0.0462815	0.168385	0.201132	0.00705194	-1.21457	0.078883	0.110764	NA	NA	NA	0.0229004	-0.0321526	0.118626	-0.466656	0.359971	0.0347792	-0.0353426	-0.017052	0.102457	-0.0402744	0.317767	0.205768	0.274053	0.12446
Tmpo	Q61029	59.5	50.372	323.31	2510000000	0.515813	0.518726	-0.0123881	-0.101056	0.0560285	-0.241339	-0.190898	-0.293377	0.866394	1.54335	0.990301	NA	0.922807	0.289598	-2.09357	-1.81716	-1.85084	NA	NA	NA	NA	NA	NA	NA	NA	NA	NA	NA	-0.286251	NA	0.515813	0.40021	0.66612	NA	NA	NA	NA	0.446468	0.404685	0.308011	-0.184293	NA	-0.818961	-0.593093
Tmpo	Q61033	38.7	75.167	59.557	69102000	0.852811	-0.205048	NA	NA	NA	NA	NA	NA	0.709379	NA	0.996244	NA	NA	NA	NA	NA	-1.40091	NA	NA	NA	NA	NA	NA	-1.42167	-1.33676	NA	NA	NA	NA	NA	NA	NA	NA	0.276199	0.222063	NA	NA	NA	NA	NA	NA	NA	NA	NA
Tmx1	Q8VBT0	4.3	31.395	2.6106	154150	NA	NA	NA	NA	NA	NA	NA	NA	NA	NA	NA	NA	NA	NA	NA	NA	NA	NA	NA	NA	NA	NA	NA	NA	NA	NA	NA	NA	NA	NA	NA	NA	NA	NA	NA	NA	NA	NA	NA	NA	NA	NA	NA	NA
Tnfaip8	Q921Z5	21.7	22.96	18.221	831780000	3.09658	1.56618	NA	NA	NA	NA	NA	NA	NA	NA	NA	NA	NA	NA	NA	NA	NA	NA	NA	NA	NA	NA	NA	NA	NA	NA	NA	NA	NA	NA	NA	NA	NA	NA	NA	NA	NA	NA	NA	NA	2.93166	3.2615	NA	1.16819
Tnks	Q6PFX9	16.1	140.94	58.825	175720000	0.620196	NA	0.0661236	-0.0572415	-0.291963	0.00805655	-0.0459079	-0.185376	NA	NA	NA	NA	NA	NA	NA	NA	NA	-0.0253385	0.539829	0.977463	-0.206745	0.0900404	1.65586	0.263515	NA	0.976877	NA	NA	NA	NA	-0.0063039	0.0943712	0.222434	-0.145318	NA	0.184471	NA	0.454071	0.0844725	-0.320774	0.323428	0.384381	0.575022	0.286881
Tnks1bp1	P58871	3.7	181.82	22.276	8412500	NA	0.154546	NA	NA	NA	NA	NA	NA	NA	NA	NA	NA	NA	NA	NA	NA	NA	NA	NA	NA	NA	NA	NA	NA	NA	NA	NA	NA	NA	NA	NA	NA	NA	NA	NA	NA	NA	NA	NA	NA	NA	NA	NA	NA
Tnpo1	Q8BFY9	33.1	102.36	323.31	6082600000	4.39028	3.86958	4.81337	4.55539	4.34646	4.43409	5.95759	6.82158	4.17345	4.10869	7.72635	4.02591	2.64858	3.81803	6.19285	5.91882	8.05707	2.78392	3.77852	3.29709	0.260387	0.646716	0.487898	0.372395	-2.8707	-0.506578	-0.254788	-1.87567	-0.753142	-1.48584	0.232292	0.363339	0.136454	3.03453	0.399335	2.72714	3.14889	0.110363	0.200881	0.588996	NA	2.2154	2.17706	NA
Tnpo2	Q99LG2	28.9	100.46	87.129	564720000	NA	4.18134	NA	NA	NA	NA	NA	NA	NA	NA	NA	NA	NA	NA	NA	NA	NA	NA	NA	NA	NA	NA	NA	NA	NA	NA	NA	NA	NA	NA	NA	NA	NA	NA	NA	NA	NA	NA	NA	NA	NA	NA	NA	NA
Tnpo3	Q6P2B1	18.6	104.17	45.352	166810000	3.05359	1.72159	3.25379	3.24166	3.48877	3.4889	4.11145	2.63238	1.22737	1.25254	1.51066	NA	2.86552	NA	0.515006	0.424815	0.804549	2.31881	NA	3.58376	0.417164	NA	1.34016	NA	NA	NA	NA	NA	NA	NA	0.00115369	0.384271	0.450591	NA	NA	NA	NA	0.792855	0.341417	0.392317	NA	NA	NA	NA
Toe1	Q9D2E2	6.3	56.87	5.6243	384010	NA	NA	NA	NA	NA	NA	NA	NA	NA	NA	NA	NA	NA	NA	NA	NA	NA	NA	NA	NA	NA	NA	NA	NA	NA	NA	NA	NA	NA	NA	NA	NA	NA	NA	NA	NA	NA	NA	NA	NA	NA	NA	NA	NA
Tollip	Q9QZ06	9.9	30.345	4.4687	3515700	NA	-0.580449	NA	NA	NA	NA	NA	NA	NA	NA	NA	NA	NA	NA	NA	NA	NA	NA	NA	NA	NA	NA	NA	NA	NA	NA	NA	NA	NA	NA	NA	NA	NA	NA	NA	NA	NA	NA	NA	NA	NA	NA	NA	NA
Tom1l2	Q5SRX1	10.5	55.662	7.3028	6458400	NA	0.100076	NA	NA	NA	NA	NA	NA	NA	NA	NA	NA	NA	NA	NA	NA	NA	NA	NA	NA	NA	NA	NA	NA	NA	NA	NA	NA	NA	NA	NA	NA	NA	NA	NA	NA	NA	NA	NA	NA	NA	NA	NA	NA
Tomm20	Q9DCC8	9	16.284	13.391	0	NA	NA	NA	NA	NA	NA	NA	NA	NA	NA	NA	NA	NA	NA	NA	NA	NA	NA	NA	NA	NA	NA	NA	NA	NA	NA	NA	NA	NA	NA	NA	NA	NA	NA	NA	NA	NA	NA	NA	NA	NA	NA	NA	NA
Tomm40	Q9QYA2	9.4	37.895	3.3458	240950	NA	NA	NA	NA	NA	NA	NA	NA	NA	NA	NA	NA	NA	NA	NA	NA	NA	NA	NA	NA	NA	NA	NA	NA	NA	NA	NA	NA	NA	NA	NA	NA	NA	NA	NA	NA	NA	NA	NA	NA	NA	NA	NA	NA
Top1	Q04750	7.7	90.875	4.0115	6502400	NA	-0.296691	NA	NA	NA	NA	NA	NA	NA	NA	NA	NA	NA	NA	NA	NA	NA	NA	NA	NA	NA	NA	NA	NA	NA	NA	NA	NA	NA	NA	NA	NA	NA	NA	NA	NA	NA	NA	NA	NA	NA	NA	NA	NA
Top2a	Q01320	31.9	172.79	223.74	403580000	0.973648	0.216362	-0.111134	-0.205796	0.042084	-0.0990617	-0.211782	-0.218296	0.556209	0.585636	0.562084	NA	NA	NA	-0.759576	-0.911777	-0.566293	NA	NA	NA	NA	NA	NA	NA	NA	NA	NA	NA	NA	NA	0.143916	0.217975	0.420617	NA	NA	NA	NA	0.429429	0.44668	0.224534	NA	NA	0.973648	NA
Top2b	Q64511	12.2	181.91	13.546	3526800	NA	-0.24639	NA	NA	NA	NA	NA	NA	NA	NA	NA	NA	NA	NA	NA	NA	NA	NA	NA	NA	NA	NA	NA	NA	NA	NA	NA	NA	NA	NA	NA	NA	NA	NA	NA	NA	NA	NA	NA	NA	NA	NA	NA	NA
Tor1aip1	Q921T2	2.9	66.78	2.5796	513330	NA	NA	NA	NA	NA	NA	NA	NA	NA	NA	NA	NA	NA	NA	NA	NA	NA	NA	NA	NA	NA	NA	NA	NA	NA	NA	NA	NA	NA	NA	NA	NA	NA	NA	NA	NA	NA	NA	NA	NA	NA	NA	NA	NA
Tpi1	P17751	47.5	32.191	176.82	10100000000	0.342912	-0.0748575	0.0935602	-0.412808	-0.462257	-0.472049	0.0927487	-0.142401	-0.383548	-0.75599	-0.60553	-0.348519	-0.50181	-0.572351	-2.56337	-2.11866	-2.26909	-0.854962	-1.05487	-0.98299	-0.650091	-0.857129	-0.962519	-0.401387	-1.85533	-0.423642	-1.28571	-2.59484	-2.73745	-2.63926	-0.232498	-0.67992	-0.579124	0.257252	-0.0799354	1.081	0.428571	-0.187724	-0.00717357	-0.143006	-1.20393	-0.99657	-0.717975	-0.72311
Tpm1	P58771	79.2	32.68	323.31	140000000000	0.590147	1.62891	0.00417776	-0.147953	-0.0802709	-0.142815	0.0352016	-0.234346	-0.215881	0.494262	-0.151474	-0.679874	-0.406445	-0.606496	-2.49785	-1.36168	-1.36509	0.373286	0.427392	0.495491	0.5144	0.614003	0.750607	-0.241697	-1.58053	-0.199835	0.108223	-2.5412	-2.14083	-2.78827	0.026446	-0.0539729	0.101112	-0.732165	-0.0131158	-0.200283	-0.216686	0.0352016	0.122076	-0.0775281	0.49252	0.332278	0.405992	0.606821
Tpm3	P21107	62.5	32.994	323.31	89700000000	0.337311	0.318809	-0.018235	-0.147042	-0.105271	-0.144855	0.00604663	-0.23528	-0.168139	0.612211	-0.0950035	-0.567276	-0.466915	-0.612483	-2.15008	-0.901527	-1.73202	0.214747	0.23952	0.28948	0.35682	0.532866	0.567935	-0.169063	-1.56781	-0.261985	-0.016118	-2.65936	-2.48819	-2.61246	0.0231844	-0.099309	0.0579701	-0.147953	-0.0276897	-0.090465	-0.137473	-0.0131158	0.119423	-0.174084	0.300651	0.164915	0.308128	0.353323
Tpm4	Q6IRU2	60.5	28.467	323.31	3865800000	2.45587	0.090176	NA	NA	NA	NA	NA	NA	-0.848687	NA	0.199625	NA	NA	NA	-1.6801	NA	-1.43039	NA	NA	NA	NA	NA	NA	-0.238732	NA	0.230203	NA	NA	NA	NA	NA	NA	NA	2.91766	NA	1.99407	NA	NA	NA	NA	NA	NA	NA	NA
Tpp2	Q64514	16.3	139.88	44.795	51135000	NA	1.12274	NA	NA	NA	NA	NA	NA	NA	NA	NA	NA	NA	NA	NA	NA	NA	NA	NA	NA	NA	NA	NA	NA	NA	NA	NA	NA	NA	NA	NA	NA	NA	NA	NA	NA	NA	NA	NA	NA	NA	NA	NA	NA
Tprn	A2AI08	39.3	80.088	209.53	162370000	0.598175	NA	-0.327077	-0.326335	-0.266247	0.0585243	-0.0830037	0.119157	NA	NA	NA	NA	NA	NA	NA	NA	NA	NA	NA	NA	NA	NA	NA	NA	NA	NA	0.598175	NA	NA	NA	-0.193734	-0.202406	-0.354409	NA	NA	NA	-0.340916	-0.265431	-0.174703	-0.0648722	NA	NA	NA	NA
Tpt1	P63028	15.7	19.462	12.927	261910000	0.245496	0.136927	0.154324	0.282736	-0.206778	0.260387	0.400538	0.0142124	NA	NA	NA	NA	NA	NA	NA	NA	NA	-0.0498004	NA	NA	0.0289934	NA	NA	NA	NA	-0.427052	NA	NA	NA	NA	0.333309	0.245496	-0.573918	NA	NA	-0.812815	NA	-0.134873	0.0858325	0.0705267	NA	-0.304826	0.249506	NA
Tra2a	Q6PFR5	11.7	32.316	4.0026	0	NA	NA	NA	NA	NA	NA	NA	NA	NA	NA	NA	NA	NA	NA	NA	NA	NA	NA	NA	NA	NA	NA	NA	NA	NA	NA	NA	NA	NA	NA	NA	NA	NA	NA	NA	NA	NA	NA	NA	NA	NA	NA	NA	NA
Tra2b	P62996	35.8	33.665	40.115	179270000	0.391878	2.39223	-0.980255	-0.00592721	-0.0329938	-0.185277	-0.0452081	-0.117521	-0.651065	NA	0.265917	NA	0.695459	-0.0218483	-2.61918	NA	-1.38688	NA	NA	NA	NA	NA	NA	-0.0967303	-1.04344	-0.307912	-0.807149	NA	0.200379	-0.352787	0.319271	0.0639171	0.305562	-1.11845	-0.94853	-0.843345	-0.837893	0.322736	0.391878	0.425889	0.523261	-0.238732	NA	0.0254541
Tradd	Q3U0V2	12.3	34.577	6.6096	0	NA	NA	NA	NA	NA	NA	NA	NA	NA	NA	NA	NA	NA	NA	NA	NA	NA	NA	NA	NA	NA	NA	NA	NA	NA	NA	NA	NA	NA	NA	NA	NA	NA	NA	NA	NA	NA	NA	NA	NA	NA	NA	NA	NA
Tram1	Q91V04	11.5	43.039	5.5494	2937000	1.23695	-0.0498153	NA	NA	NA	NA	NA	NA	1.23695	NA	NA	NA	NA	NA	0.685088	NA	NA	NA	NA	NA	NA	NA	NA	NA	NA	NA	NA	NA	NA	NA	NA	NA	NA	NA	NA	NA	NA	NA	NA	NA	NA	NA	NA	NA
Trim25	Q61510	11.4	71.726	4.6609	1529800	NA	0.634407	NA	NA	NA	NA	NA	NA	NA	NA	NA	NA	NA	NA	NA	NA	NA	NA	NA	NA	NA	NA	NA	NA	NA	NA	NA	NA	NA	NA	NA	NA	NA	NA	NA	NA	NA	NA	NA	NA	NA	NA	NA	NA
Trim28	Q62318	7.9	88.846	8.7591	2370000000	0.622181	2.57396	NA	NA	NA	NA	NA	0.622181	NA	NA	NA	NA	NA	NA	NA	NA	NA	NA	NA	NA	NA	NA	NA	-1.24622	NA	NA	NA	NA	NA	NA	NA	NA	NA	-0.859352	NA	NA	NA	NA	NA	0.35242	NA	NA	NA	NA
Trim46	Q7TNM2	3	83.431	-2	0	NA	NA	NA	NA	NA	NA	NA	NA	NA	NA	NA	NA	NA	NA	NA	NA	NA	NA	NA	NA	NA	NA	NA	NA	NA	NA	NA	NA	NA	NA	NA	NA	NA	NA	NA	NA	NA	NA	NA	NA	NA	NA	NA	NA
Triobp	Q99KW3	5.9	223.37	14.864	53198000	NA	1.95647	NA	NA	NA	NA	NA	NA	NA	NA	NA	NA	NA	NA	NA	NA	NA	NA	NA	NA	NA	NA	NA	NA	NA	NA	NA	NA	NA	NA	NA	NA	NA	NA	NA	NA	NA	NA	NA	NA	NA	NA	NA	NA
Trip12	G5E870	3.2	224.13	6.7584	60442000	0.428893	-0.0644346	NA	-0.284809	NA	NA	NA	-0.0844409	NA	NA	NA	NA	NA	NA	NA	NA	NA	NA	NA	NA	NA	NA	NA	NA	-1.23997	NA	NA	NA	NA	NA	NA	-0.134192	NA	NA	0.428893	NA	NA	NA	NA	0.255924	NA	NA	NA	NA
Trip13	Q3UA06	20.4	48.376	10.775	18725000	0.413826	0.894162	NA	0.201132	0.216858	NA	0.0852887	0.610795	NA	NA	NA	NA	1.89906	1.42132	NA	NA	NA	NA	NA	NA	NA	NA	NA	NA	NA	NA	NA	NA	NA	NA	NA	-1.78861	-1.22536	NA	NA	NA	NA	NA	-1.09222	-1.15043	NA	NA	NA	NA
Trmt2a	Q8BNV1	11	63.301	8.7757	14004000	0.466026	NA	NA	0.513592	NA	NA	NA	NA	-0.338798	-1.02049	0.41846	NA	0.783582	0.930018	0.331017	-0.374038	0.809167	NA	NA	NA	NA	NA	NA	NA	NA	NA	NA	NA	-0.0214675	0.0768327	NA	-0.637468	NA	NA	NA	NA	NA	NA	NA	NA	NA	NA	NA	NA
Trpm7	Q923J1	0.6	212.4	-2	0	NA	NA	NA	NA	NA	NA	NA	NA	NA	NA	NA	NA	NA	NA	NA	NA	NA	NA	NA	NA	NA	NA	NA	NA	NA	NA	NA	NA	NA	NA	NA	NA	NA	NA	NA	NA	NA	NA	NA	NA	NA	NA	NA	NA
Tsn	Q62348	12.7	26.201	2.8462	855510	-0.0077468	NA	NA	NA	NA	NA	NA	NA	NA	NA	NA	-0.165143	0.14965	NA	NA	NA	NA	NA	NA	NA	NA	NA	NA	NA	NA	NA	NA	NA	NA	NA	NA	NA	NA	NA	NA	NA	NA	NA	NA	NA	NA	NA	NA	NA
Tsr1	Q5SWD9	12.6	92.104	11.655	2102100	NA	NA	NA	NA	NA	NA	NA	NA	NA	NA	NA	NA	NA	NA	NA	NA	NA	NA	NA	NA	NA	NA	NA	NA	NA	NA	NA	NA	NA	NA	NA	NA	NA	NA	NA	NA	NA	NA	NA	NA	NA	NA	NA	NA
Ttc27	Q8CD92	5	96.43	11.662	626640	NA	NA	NA	NA	NA	NA	NA	NA	NA	NA	NA	NA	NA	NA	NA	NA	NA	NA	NA	NA	NA	NA	NA	NA	NA	NA	NA	NA	NA	NA	NA	NA	NA	NA	NA	NA	NA	NA	NA	NA	NA	NA	NA	NA
Ttn	A2ASS6	0.3	3906.4	2.8257	567840000	0.968644	2.1768	NA	NA	NA	NA	NA	NA	-0.370172	NA	NA	NA	NA	NA	0.121944	NA	NA	NA	NA	0.968644	NA	NA	0.195852	1.42653	-0.0541526	0.83649	-0.30292	NA	NA	NA	NA	NA	NA	0.090176	-0.175615	1.07307	0.225028	NA	NA	NA	0.508327	0.479955	NA	0.384492
Tuba1a	P68369	52.1	50.135	13.825	421550000	NA	0.336283	NA	NA	NA	NA	NA	NA	NA	NA	NA	NA	NA	NA	NA	NA	NA	NA	NA	NA	NA	NA	NA	NA	NA	NA	NA	NA	NA	NA	NA	NA	NA	NA	NA	NA	NA	NA	NA	NA	NA	NA	NA	NA
Tuba1b	P05213	52.1	50.151	323.31	83200000000	2.20295	2.18842	2.10367	2.02269	2.14274	1.78785	2.17986	1.85	2.27217	2.22605	2.327	2.70326	2.87171	2.69339	-0.502955	-0.420202	-0.491754	0.797428	0.901726	0.997039	0.581207	0.53963	0.625083	0.724825	-0.569822	0.321813	-0.385337	-1.81254	-1.56687	-1.64368	0.294194	0.182311	0.296311	1.77989	1.86884	2.47098	1.96199	0.18954	0.299479	0.304161	0.819341	0.735176	0.815002	0.400538
Tuba1c	P68373	51.9	49.909	49.479	0	NA	NA	NA	NA	NA	NA	NA	NA	NA	NA	NA	NA	NA	NA	NA	NA	NA	NA	NA	NA	NA	NA	NA	NA	NA	NA	NA	NA	NA	NA	NA	NA	NA	NA	NA	NA	NA	NA	NA	NA	NA	NA	NA	NA
Tuba3a	P05214	42.2	49.959	-2	2697700	1.96355	NA	NA	NA	NA	NA	NA	NA	NA	NA	NA	NA	NA	1.96355	NA	NA	NA	NA	NA	NA	NA	NA	NA	NA	NA	NA	NA	NA	NA	-1.43078	NA	NA	NA	NA	NA	NA	NA	NA	NA	NA	NA	NA	NA	NA
Tuba4a	P68368	43.3	49.924	70.097	2317700000	2.27475	2.36432	2.0031	2.26165	2.28786	2.02013	2.36706	2.06147	2.42592	2.24461	2.25604	2.43819	3.13859	2.73047	-0.184326	-0.272803	-0.290745	0.434775	0.400647	0.229834	0.685806	0.0347792	-0.125856	0.739589	-0.620091	0.156526	-0.556924	-1.57102	-1.39832	-1.48956	0.283329	0.230203	0.0531113	2.38245	1.75112	2.41248	1.78681	0.162081	0.817951	0.584385	0.706287	0.918768	0.118227	0.542803
Tuba8	Q9JJZ2	45.4	50.051	34.363	31643000	1.79967	NA	NA	1.3352	2.24723	3.12897	2.22882	0.687598	1.79967	NA	1.89724	NA	1.50538	1.56808	-1.51453	NA	-0.854101	NA	NA	NA	NA	NA	NA	NA	NA	NA	NA	NA	-0.815199	-0.396289	NA	-0.350449	0.799502	NA	NA	NA	NA	1.30743	0.619648	0.409798	NA	NA	NA	NA
Tubal3	Q3UX10	12.1	49.988	21.211	0	NA	NA	NA	NA	NA	NA	NA	NA	NA	NA	NA	NA	NA	NA	NA	NA	NA	NA	NA	NA	NA	NA	NA	NA	NA	NA	NA	NA	NA	NA	NA	NA	NA	NA	NA	NA	NA	NA	NA	NA	NA	NA	NA	NA
Tubb1	A2AQ07	8.9	50.44	-2	0	NA	NA	NA	NA	NA	NA	NA	NA	NA	NA	NA	NA	NA	NA	NA	NA	NA	NA	NA	NA	NA	NA	NA	NA	NA	NA	NA	NA	NA	NA	NA	NA	NA	NA	NA	NA	NA	NA	NA	NA	NA	NA	NA	NA
Tubb2a	Q7TMM9	51	49.906	79.146	1050100000	2.41254	1.62738	NA	NA	NA	NA	2.41254	1.91115	NA	NA	NA	NA	2.47928	NA	NA	NA	NA	NA	NA	NA	NA	NA	NA	NA	NA	NA	NA	NA	-0.793157	NA	NA	NA	NA	NA	NA	NA	NA	NA	0.603217	0.370722	NA	NA	NA	NA
Tubb2b	Q9CWF2	51	49.953	2.5326	5415700	NA	1.11694	NA	NA	NA	NA	NA	NA	NA	NA	NA	NA	NA	NA	NA	NA	NA	NA	NA	NA	NA	NA	NA	NA	NA	NA	NA	NA	NA	NA	NA	NA	NA	NA	NA	NA	NA	NA	NA	NA	NA	NA	NA	NA
Tubb4b	P68372	53	49.83	269.21	8387900000	1.92481	1.81246	1.94478	1.90574	2.02751	1.78885	1.94388	1.62326	1.87712	1.72146	1.83693	2.37484	2.30045	2.21151	-0.49541	-0.71487	-0.481727	0.521453	0.896698	0.865365	0.397255	0.412619	0.497536	0.479851	-0.792707	0.184598	-0.485014	-0.971657	-1.22462	-1.31883	0.373175	0.0621217	0.352759	1.83637	1.77138	2.10856	1.61447	0.310573	0.370053	0.263395	0.465295	1.12221	0.637935	0.346985
Tubb5	P99024	53.2	49.67	323.31	103000000000	2.08088	2.12137	2.0553	1.95806	2.05686	1.84173	2.04453	1.84068	2.10491	2.16572	2.16334	2.57207	2.53132	2.62298	-0.583268	-0.326136	-0.529593	0.818032	0.954494	1.10467	0.736908	0.61372	0.691623	0.531569	-0.837635	0.195977	-0.445146	-1.61683	-1.66241	-1.40137	0.286999	0.107688	0.299831	1.8	1.64436	2.25991	1.71765	0.248535	0.359858	0.265917	0.951812	0.90666	0.852958	0.670659
Tubb6	Q922F4	57.3	50.09	323.31	738110000	1.88777	1.82969	NA	1.37979	1.96938	1.61037	1.94681	1.46728	1.90793	1.96617	1.86762	NA	NA	NA	-0.694742	-0.324076	-0.481727	NA	NA	NA	NA	NA	NA	NA	NA	0.912956	0.185613	NA	NA	NA	NA	-0.664814	0.566084	NA	NA	0.676267	0.916324	0.0996318	0.371057	0.255078	-1.13936	NA	NA	-1.48795
Tufm	Q8BFR5	25.4	49.508	14.149	7977400	0.850559	0.224121	NA	NA	NA	NA	NA	NA	NA	NA	NA	NA	NA	0.850559	NA	NA	NA	NA	NA	NA	NA	NA	NA	NA	NA	NA	NA	NA	NA	-0.510252	NA	NA	NA	NA	NA	NA	NA	NA	NA	NA	NA	NA	NA	NA
Twf1	Q91YR1	37.1	40.079	190.74	125830000	NA	0.178109	NA	NA	NA	NA	NA	NA	NA	NA	NA	NA	NA	NA	NA	NA	NA	NA	NA	NA	NA	NA	NA	NA	NA	NA	NA	NA	NA	NA	NA	NA	NA	NA	NA	NA	NA	NA	NA	NA	NA	NA	NA	NA
Txn	P10639	31.4	11.675	107.09	14600000000	0.430646	0.140066	-0.178812	NA	0.214125	0.0903115	NA	0.00977712	-0.65365	-1.07464	-0.813778	-0.841973	-0.795383	-0.826617	-3.44895	-3.57801	-3.36275	-1.2465	-1.09925	-1.38402	-0.283492	-1.20241	-1.54174	-0.909228	-2.45546	-1.2039	-2.67641	-2.5937	-2.45641	-2.67789	-1.05526	NA	-1.26986	0.350837	0.0373119	1.50787	0.510456	-1.33192	NA	-1.47602	-1.52214	-1.42531	-1.47201	-0.921281
Txnl1	Q8CDN6	7.6	32.237	2.4872	7863100	0.404794	NA	NA	NA	NA	NA	NA	NA	NA	NA	NA	NA	NA	NA	NA	NA	NA	NA	NA	NA	NA	NA	NA	0.111031	NA	NA	NA	NA	NA	NA	NA	NA	NA	0.404794	NA	NA	NA	NA	NA	NA	NA	NA	NA	NA
U2af1	Q9D883	21.3	27.815	125	1897700000	1.96237	1.33996	2.00126	2.06174	1.79602	1.53978	2.13626	1.61603	1.56993	1.35038	1.59302	1.36384	1.07581	1.18688	0.780478	0.733181	0.876487	NA	0.27608	0.0724488	NA	-0.26609	-0.66125	1.62663	-0.0151118	1.08434	-0.196525	0.106214	0.0504669	0.0458623	-0.215881	-0.342342	-0.542185	2.44737	1.14685	2.34426	1.58048	-0.723873	-0.249222	-0.438425	-0.168107	NA	NA	-0.0669864
U2af2	P26369	41.1	53.516	115.76	2958700000	2.10543	1.63505	0.939377	1.71414	1.52682	1.21983	1.90435	1.59541	1.54047	1.84129	1.3501	1.32464	1.48954	1.50584	0.631617	1.19011	0.715366	0.40719	0.453228	0.41045	-0.213337	-0.246156	0.172231	1.8437	1.16986	1.59316	0.412727	-0.0270868	0.174406	0.0404015	-1.07188	-0.545277	-0.874032	2.35918	1.46884	2.58034	1.85168	-1.34622	-0.528781	-1.39977	-0.14358	0.213378	0.0951818	-0.124047
Uaca	Q8CGB3	2.4	160.81	3.9175	1283200	NA	1.30784	NA	NA	NA	NA	NA	NA	NA	NA	NA	NA	NA	NA	NA	NA	NA	NA	NA	NA	NA	NA	NA	NA	NA	NA	NA	NA	NA	NA	NA	NA	NA	NA	NA	NA	NA	NA	NA	NA	NA	NA	NA	NA
Uba1	Q02053	11.7	117.81	13.031	35788000	0.670719	0.0513025	0.851839	NA	0.250719	NA	-0.658151	NA	NA	NA	NA	NA	NA	NA	NA	NA	NA	NA	NA	NA	NA	NA	NA	NA	NA	NA	NA	NA	NA	NA	1.0087	NA	0.332737	NA	NA	NA	NA	NA	-0.806947	NA	NA	NA	NA	NA
Ube2c	Q9D1C1	13.4	19.606	4.2471	497830	-0.227152	NA	NA	NA	NA	NA	NA	NA	NA	NA	NA	NA	NA	-0.227152	NA	NA	NA	NA	NA	NA	NA	NA	NA	NA	NA	NA	NA	NA	NA	NA	NA	NA	NA	NA	NA	NA	NA	NA	NA	NA	NA	NA	NA	NA
Ube2l3	P68037	58.4	17.861	23.061	363640000	0.232754	-0.173726	NA	NA	NA	NA	NA	NA	NA	-1.09083	NA	0.491083	0.241962	0.223546	NA	NA	NA	NA	NA	NA	NA	NA	NA	-0.76933	-3.19087	-1.37056	-2.26257	NA	-2.06377	NA	NA	NA	NA	0.112233	-0.68397	-0.0139896	-0.128188	NA	NA	NA	NA	-1.45696	NA	NA
Ube2n	P61089	27	17.138	4.6823	1590100	NA	1.28948	NA	NA	NA	NA	NA	NA	NA	NA	NA	NA	NA	NA	NA	NA	NA	NA	NA	NA	NA	NA	NA	NA	NA	NA	NA	NA	NA	NA	NA	NA	NA	NA	NA	NA	NA	NA	NA	NA	NA	NA	NA	NA
Ube2o	Q6ZPJ3	0.9	140.83	-2	0	NA	NA	NA	NA	NA	NA	NA	NA	NA	NA	NA	NA	NA	NA	NA	NA	NA	NA	NA	NA	NA	NA	NA	NA	NA	NA	NA	NA	NA	NA	NA	NA	NA	NA	NA	NA	NA	NA	NA	NA	NA	NA	NA	NA
Ubtf	P25976	23.7	89.508	98.111	196710000	0.418676	-0.185737	-0.255649	0.0500489	-0.348041	-0.38896	0.141564	-0.614094	NA	NA	NA	NA	NA	NA	NA	NA	NA	NA	NA	NA	NA	NA	NA	NA	NA	NA	NA	NA	NA	NA	0.329985	0.166587	0.717298	NA	NA	NA	NA	0.418676	0.87633	0.147176	NA	NA	NA	NA
Uck2	Q99PM9	5.7	29.404	2.37	894410	1.10936	NA	NA	NA	NA	NA	NA	NA	NA	NA	NA	1.10936	NA	NA	NA	NA	NA	NA	NA	NA	NA	NA	NA	NA	NA	NA	NA	NA	NA	NA	NA	NA	NA	NA	NA	NA	NA	NA	NA	NA	NA	NA	NA	NA
Ugdh	O70475	6.7	54.831	2.9304	0	NA	NA	NA	NA	NA	NA	NA	NA	NA	NA	NA	NA	NA	NA	NA	NA	NA	NA	NA	NA	NA	NA	NA	NA	NA	NA	NA	NA	NA	NA	NA	NA	NA	NA	NA	NA	NA	NA	NA	NA	NA	NA	NA	NA
Ugt1a6	Q64435	8.7	60.438	4.5933	5725500	NA	0.72927	NA	NA	NA	NA	NA	NA	NA	NA	NA	NA	NA	NA	NA	NA	NA	NA	NA	NA	NA	NA	NA	NA	NA	NA	NA	NA	NA	NA	NA	NA	NA	NA	NA	NA	NA	NA	NA	NA	NA	NA	NA	NA
Uhrf1	Q8VDF2	6	88.303	7.0149	712430	0.542308	NA	NA	NA	NA	NA	NA	-0.942806	NA	NA	NA	NA	NA	NA	NA	NA	NA	NA	NA	NA	NA	NA	NA	NA	NA	NA	NA	NA	NA	NA	NA	NA	NA	NA	NA	NA	NA	NA	NA	0.542308	NA	NA	NA	NA
Umps	P13439	31.2	52.292	37.014	38082000	1.6352	2.47964	1.7853	NA	NA	NA	NA	NA	1.58741	1.07238	1.26634	1.70465	1.41289	1.58751	0.0583858	-0.943888	-1.67937	NA	NA	NA	NA	NA	NA	-1.3887	1.01935	NA	NA	-1.66105	-1.74313	0.277152	0.198494	NA	NA	1.86544	1.40496	NA	NA	NA	NA	NA	NA	NA	NA	NA
Unc119b	Q8C4B4	10.8	28.302	4.7378	0	NA	NA	NA	NA	NA	NA	NA	NA	NA	NA	NA	NA	NA	NA	NA	NA	NA	NA	NA	NA	NA	NA	NA	NA	NA	NA	NA	NA	NA	NA	NA	NA	NA	NA	NA	NA	NA	NA	NA	NA	NA	NA	NA	NA
Unc13d	B2RUP2	5	123.12	4.2131	4080200	-0.661479	NA	NA	NA	NA	NA	-0.661479	NA	NA	NA	NA	NA	NA	NA	NA	NA	NA	NA	NA	NA	NA	NA	NA	NA	NA	NA	NA	NA	NA	NA	NA	NA	NA	NA	NA	NA	NA	NA	-3.64521	NA	NA	NA	NA	NA
Upp2	Q8CGR7	4.1	35.755	2.44	275910000	NA	0.245131	NA	NA	NA	NA	NA	NA	NA	NA	NA	NA	NA	NA	NA	NA	NA	NA	NA	NA	NA	NA	NA	NA	NA	NA	NA	NA	NA	NA	NA	NA	NA	NA	NA	NA	NA	NA	NA	NA	NA	NA	NA	NA
Uqcr10	Q8R1I1	37.5	7.4454	3.2954	19689000	1.19093	1.64731	NA	NA	NA	NA	NA	NA	1.19093	0.663208	NA	NA	NA	1.77129	0.619272	-1.92237	NA	NA	NA	NA	NA	NA	NA	NA	NA	NA	NA	NA	NA	NA	NA	NA	NA	NA	NA	NA	NA	NA	NA	NA	NA	NA	NA	NA
Uqcrc2	Q9DB77	39.7	48.234	78.08	136190000	1.30982	1.89387	NA	NA	0.731009	1.30982	0.946806	NA	1.0684	1.5363	0.986447	1.80008	1.70465	1.76209	0.00532812	-0.0417289	-0.402188	NA	NA	NA	NA	NA	NA	0.197111	-0.74635	0.313478	-0.037873	-0.31581	-0.970441	-0.933022	NA	NA	-1.04481	1.07403	0.736215	1.33428	1.5209	1.13152	0.469469	NA	NA	NA	NA	NA
Uqcrq	Q9CQ69	36.6	9.7681	12.783	155280000	0.397981	0.518837	0.339594	-0.0486957	0.366924	-0.0623844	0.401084	0.35095	0.868608	1.05283	0.581881	NA	NA	NA	-0.178763	-0.415692	-0.360083	0.736129	0.204892	0.109294	1.20877	0.408821	0.387142	NA	NA	NA	NA	NA	NA	NA	0.186627	0.0579701	0.264717	NA	NA	NA	NA	0.307662	0.275007	0.199248	0.411535	0.0762854	0.110096	0.568908
Usmg5	Q78IK2	44.8	6.3814	69.773	15045000	1.67933	1.40718	NA	NA	NA	NA	NA	NA	NA	NA	NA	1.93926	1.64363	1.67933	NA	NA	NA	NA	NA	NA	NA	NA	NA	NA	NA	NA	NA	-1.60757	-0.708844	-1.09419	NA	NA	NA	NA	NA	NA	NA	NA	NA	NA	NA	NA	NA	NA
Usp47	Q8BY87	3.4	157.45	3.5828	83499000	NA	1.07813	NA	NA	NA	NA	NA	NA	NA	NA	NA	NA	NA	NA	NA	NA	NA	NA	NA	NA	NA	NA	NA	NA	NA	NA	NA	NA	NA	NA	NA	NA	NA	NA	NA	NA	NA	NA	NA	NA	NA	NA	NA	NA
Usp5	P56399	6.5	95.832	2.7985	0	NA	NA	NA	NA	NA	NA	NA	NA	NA	NA	NA	NA	NA	NA	NA	NA	NA	NA	NA	NA	NA	NA	NA	NA	NA	NA	NA	NA	NA	NA	NA	NA	NA	NA	NA	NA	NA	NA	NA	NA	NA	NA	NA	NA
Usp9x	P70398	11.4	290.71	47.556	45944000	NA	1.88186	NA	NA	NA	NA	NA	NA	NA	NA	NA	NA	NA	NA	NA	NA	NA	NA	NA	NA	NA	NA	NA	NA	NA	NA	NA	NA	NA	NA	NA	NA	NA	NA	NA	NA	NA	NA	NA	NA	NA	NA	NA	NA
Vars	Q9Z1Q9	2.4	140.21	3.3294	3294300	0.311509	NA	NA	NA	NA	NA	NA	NA	NA	NA	NA	NA	NA	NA	NA	NA	NA	NA	NA	NA	NA	NA	NA	NA	NA	-0.6214	0.20989	NA	NA	NA	NA	NA	NA	NA	NA	0.172744	0.450274	NA	NA	NA	NA	NA	NA	NA
Vasp	P70460	16.5	39.666	6.9933	29128000	0.224658	NA	NA	0.489235	0.442439	0.0497702	-0.0170958	0.041243	NA	NA	NA	NA	NA	NA	NA	NA	NA	NA	NA	NA	NA	NA	NA	NA	-0.456861	0.083792	0.10742	NA	NA	NA	NA	0.480679	-1.17221	NA	0.0996318	-0.0806981	-0.127132	0.0746424	0.370276	0.224658	NA	NA	NA	NA
Vat1	Q62465	26.6	43.096	11.002	7791100	0.126973	1.90472	-0.238323	-0.643879	0.399663	-0.516801	-0.611601	NA	NA	NA	NA	NA	NA	NA	NA	NA	NA	NA	NA	NA	NA	NA	NA	NA	NA	NA	NA	NA	NA	NA	0.126973	-1.04761	0.428142	NA	NA	NA	NA	-0.416404	-0.466636	NA	NA	NA	NA	NA
Vcp	Q01853	6.9	89.321	5.5359	27983000	0.0899049	NA	-0.0158263	NA	-0.712291	-0.26259	NA	NA	NA	NA	NA	NA	NA	NA	NA	NA	NA	-1.13429	NA	NA	-0.715344	NA	NA	NA	NA	0.0899049	NA	NA	NA	NA	-0.497425	NA	-0.589398	NA	NA	-0.191607	NA	-0.355904	NA	NA	NA	NA	-0.408857	NA
Vdac1	Q60932	3.4	32.351	3.1411	12562000	2.46242	NA	NA	NA	3.20466	NA	NA	NA	NA	NA	NA	NA	1.73509	2.46242	NA	NA	NA	NA	NA	NA	NA	NA	NA	NA	NA	NA	NA	NA	-1.29173	NA	NA	NA	0.757365	NA	NA	NA	NA	NA	NA	NA	NA	NA	NA	NA
Vdac2	Q60930	34.9	31.732	49.419	354970000	3.01408	2.27143	3.19626	3.25521	3.38833	2.98495	1.88268	3.62726	2.96551	3.0432	2.88473	3.44533	2.86162	2.84238	1.00727	1.07409	0.894449	NA	NA	NA	NA	NA	NA	1.15782	-0.139331	NA	NA	-0.200946	0.304277	-0.160718	0.116099	-0.246549	0.474981	2.64471	2.14078	NA	NA	0.264957	-0.746543	0.802648	NA	NA	NA	NA
Vdac3	Q60931	26.9	30.752	49.845	61250000	2.24169	1.02871	NA	NA	2.24169	1.0857	1.6007	NA	2.65853	NA	NA	NA	NA	2.91225	0.908121	NA	NA	NA	NA	NA	NA	NA	NA	NA	NA	NA	NA	NA	NA	-0.755624	NA	NA	0.639047	NA	NA	NA	NA	-0.552283	0.00230647	NA	NA	NA	NA	NA
Vil1	Q62468	4.8	92.774	4.1176	2015300000	0.175301	1.7122	-0.165888	-0.158735	-0.293907	-0.0981503	0.0285692	-0.251333	-0.206179	0.46801	-0.239532	NA	0.748805	NA	-1.98422	-0.843707	-1.81731	NA	NA	NA	NA	NA	NA	NA	NA	0.16543	NA	NA	0.141433	NA	-0.0883774	-0.153687	0.28404	NA	NA	0.00273852	NA	0.175301	0.190046	0.0666748	NA	NA	NA	NA
Vill	Q91YD6	5.4	96.508	5.0163	4496600	NA	-0.336555	NA	NA	NA	NA	NA	NA	NA	NA	NA	NA	NA	NA	NA	NA	NA	NA	NA	NA	NA	NA	NA	NA	NA	NA	NA	NA	NA	NA	NA	NA	NA	NA	NA	NA	NA	NA	NA	NA	NA	NA	NA	NA
Vim	P20152	89.7	53.687	323.31	1950000000000	0.20389	1.71554	-0.179907	-0.0722097	-0.0960208	0.0100637	-0.116723	0.0226164	-0.834622	0.559345	-0.879834	-0.283387	0.743213	0.0284277	-3.36812	-1.9853	-3.02574	-0.33248	-0.245335	0.197614	0.00891709	-0.36669	-0.800953	-0.410658	-1.64345	-0.433136	-0.229568	-2.06933	-0.761115	-1.70449	-0.150497	0.00877371	-0.205447	-0.356292	0.215865	-0.216719	-0.201891	-0.177604	-0.209278	-0.00148674	-0.0173878	-0.0260582	0.114234	0.211511
Vmp1	Q99KU0	7.4	45.96	9.5704	8167400	NA	1.35266	NA	NA	NA	NA	NA	NA	NA	NA	NA	NA	NA	NA	NA	NA	NA	NA	NA	NA	NA	NA	NA	NA	NA	NA	NA	NA	NA	NA	NA	NA	NA	NA	NA	NA	NA	NA	NA	NA	NA	NA	NA	NA
Vrk1	Q80X41	5	49.74	3.0206	0	NA	NA	NA	NA	NA	NA	NA	NA	NA	NA	NA	NA	NA	NA	NA	NA	NA	NA	NA	NA	NA	NA	NA	NA	NA	NA	NA	NA	NA	NA	NA	NA	NA	NA	NA	NA	NA	NA	NA	NA	NA	NA	NA	NA
Vrk3	Q8K3G5	16.8	50.829	7.2733	0	NA	NA	NA	NA	NA	NA	NA	NA	NA	NA	NA	NA	NA	NA	NA	NA	NA	NA	NA	NA	NA	NA	NA	NA	NA	NA	NA	NA	NA	NA	NA	NA	NA	NA	NA	NA	NA	NA	NA	NA	NA	NA	NA	NA
Wars	P32921	10	54.357	6.3302	15932000	0.0847604	NA	0.0291348	-1.0185	-0.322271	0.236217	NA	0.160791	-0.138727	1.0036	0.140386	NA	NA	NA	-2.01002	-1.36606	-2.01993	NA	NA	NA	NA	NA	NA	NA	NA	NA	NA	NA	NA	NA	-0.45042	-0.467673	-0.421902	NA	NA	NA	NA	-0.190849	NA	-0.474412	NA	NA	NA	NA
Wdr1	O88342	18.5	66.406	9.4478	51183000	-0.496984	2.01814	NA	-0.149537	-0.844432	NA	NA	NA	NA	NA	NA	NA	NA	NA	NA	NA	NA	NA	NA	NA	NA	NA	NA	NA	NA	NA	NA	NA	NA	NA	NA	-0.694461	-0.890492	NA	NA	NA	NA	NA	NA	NA	NA	NA	NA	NA
Wdr43	Q6ZQL4	7.7	75.38	4.8965	14039000	NA	0.120352	NA	NA	NA	NA	NA	NA	NA	NA	NA	NA	NA	NA	NA	NA	NA	NA	NA	NA	NA	NA	NA	NA	NA	NA	NA	NA	NA	NA	NA	NA	NA	NA	NA	NA	NA	NA	NA	NA	NA	NA	NA	NA
Xaf1	Q5NBU8	5.1	31.117	2.8343	634860	NA	-0.766186	NA	NA	NA	NA	NA	NA	NA	NA	NA	NA	NA	NA	NA	NA	NA	NA	NA	NA	NA	NA	NA	NA	NA	NA	NA	NA	NA	NA	NA	NA	NA	NA	NA	NA	NA	NA	NA	NA	NA	NA	NA	NA
Xpo1	Q6P5F9	31.6	123.09	254.88	735650000	2.01135	2.69608	1.97823	1.44424	1.4959	2.84175	2.49172	1.3905	1.95661	1.9206	2.04446	2.30594	3.75969	3.70808	0.395392	0.593975	0.286053	1.18295	NA	NA	0.390338	NA	NA	NA	NA	NA	NA	NA	1.38355	0.689657	-0.170215	-0.879595	1.79077	NA	NA	NA	NA	-0.207578	-0.873556	0.0957219	NA	NA	NA	NA
Xpo4	Q9ESJ0	19.5	129.98	55.054	90069000	1.58161	NA	NA	NA	NA	NA	NA	1.43242	1.73079	0.481092	2.13238	NA	NA	NA	2.59395	2.49697	1.65127	NA	NA	NA	NA	NA	NA	NA	NA	NA	NA	NA	NA	NA	NA	NA	NA	NA	NA	NA	NA	NA	NA	-1.96562	NA	NA	NA	NA
Xpo5	Q924C1	15.9	136.97	111.71	53010000	2.21394	1.39791	2.21394	-0.214123	NA	NA	NA	2.23818	-0.161992	2.64593	NA	1.75864	3.65581	NA	-2.7726	0.958731	NA	NA	NA	NA	NA	NA	NA	NA	NA	NA	NA	NA	NA	NA	-0.0410608	-0.611381	NA	NA	NA	NA	NA	NA	NA	0.5431	NA	NA	NA	NA
Xpo7	Q9EPK7	8.2	123.81	8.529	1313100	NA	NA	NA	NA	NA	NA	NA	NA	NA	NA	NA	NA	NA	NA	NA	NA	NA	NA	NA	NA	NA	NA	NA	NA	NA	NA	NA	NA	NA	NA	NA	NA	NA	NA	NA	NA	NA	NA	NA	NA	NA	NA	NA	NA
Xpot	Q9CRT8	17.9	109.73	71.209	30853000	1.58284	NA	NA	NA	NA	NA	NA	NA	1.58284	NA	NA	NA	NA	NA	0.102725	NA	NA	NA	NA	NA	NA	NA	NA	NA	NA	NA	NA	NA	NA	NA	NA	NA	NA	NA	NA	NA	NA	NA	NA	NA	NA	NA	NA	NA
Xrcc1	Q60596	4.8	68.97	5.6159	23628000	3.99431	NA	0.230326	NA	NA	NA	NA	NA	NA	0.492212	0.764176	NA	NA	NA	NA	-1.91708	-0.575422	NA	NA	NA	NA	NA	NA	0.842295	-0.552389	NA	-0.896254	NA	NA	NA	-0.291928	NA	NA	4.23235	3.92438	NA	3.99431	NA	1.48677	NA	NA	NA	NA	NA
Xrcc5	P27641	6.4	83.056	6.0653	47454000	NA	1.34063	NA	NA	NA	NA	NA	NA	NA	NA	NA	NA	NA	NA	NA	NA	NA	NA	NA	NA	NA	NA	NA	NA	NA	NA	NA	NA	NA	NA	NA	NA	NA	NA	NA	NA	NA	NA	NA	NA	NA	NA	NA	NA
Xrcc6	P23475	15.6	69.483	124.3	31732000	NA	-0.292634	NA	NA	NA	NA	NA	NA	NA	NA	NA	NA	NA	NA	NA	NA	NA	NA	NA	NA	NA	NA	NA	NA	NA	NA	NA	NA	NA	NA	NA	NA	NA	NA	NA	NA	NA	NA	NA	NA	NA	NA	NA	NA
Xrn2	Q9DBR1	3	108.69	18.842	2203800	3.3703	NA	NA	NA	NA	1.82269	NA	NA	NA	NA	NA	NA	NA	NA	NA	NA	NA	NA	NA	NA	NA	NA	NA	NA	NA	NA	NA	NA	NA	NA	NA	NA	NA	NA	NA	NA	NA	3.3703	NA	NA	NA	NA	NA	NA
Yars	Q91WQ3	8.1	59.105	3.0272	3158200	-0.873344	NA	NA	NA	NA	NA	NA	NA	-1.00292	-0.873344	0.646531	NA	NA	NA	0.205768	0.207268	0.995665	NA	NA	NA	NA	NA	NA	NA	NA	NA	NA	NA	NA	NA	NA	NA	NA	NA	NA	NA	NA	NA	NA	NA	NA	NA	NA	NA
Ybx1	P62960	66.1	35.73	323.31	8010200000	0.444192	0.766638	0.508631	0.146264	0.520347	0.219339	0.692516	0.359971	0.135272	-0.0984283	0.00317044	0.132774	0.256769	0.118758	0.0199154	-0.0825606	0.448055	0.178237	0.18053	0.297368	0.0501882	-0.43117	-0.362714	1.18878	0.00374614	0.884637	-0.30743	0.473839	0.377624	0.415651	-0.0105994	-0.659745	-0.285724	0.0360461	-0.0594498	0.986957	0.326882	-0.567404	-0.463211	-0.34311	-0.132799	0.254352	0.0990932	-0.32054
Ybx3	Q9JKB3	59.8	38.813	131.11	620550000	0.68931	1.26718	NA	0.387032	0.064331	NA	NA	NA	-0.144425	-0.614182	-0.316205	0.199374	0.381726	0.318346	0.300534	0.140124	0.661111	NA	NA	NA	NA	NA	NA	1.45591	0.0820213	0.931305	-0.334971	0.359296	0.624148	0.451541	NA	-1.12328	-0.68959	0.591105	-0.0459973	1.19465	0.787516	NA	NA	NA	NA	NA	NA	NA
Ywhab	Q9CQV8	39.4	28.086	15.239	490150000	0.363227	0.561302	-0.0467422	0.127897	0.396708	0.460166	0.167229	0.209391	NA	NA	NA	NA	NA	NA	NA	NA	NA	-0.254926	NA	0.42664	0.188781	NA	0.426533	0.229219	-1.06299	0.0024505	0.0511633	NA	NA	NA	-0.232532	0.400538	0.363227	0.0204844	0.304628	0.428464	0.248413	0.461214	0.00906047	0.160791	0.400757	0.122739	0.0304067	0.402395
Ywhae	P62259	46.3	29.174	124.24	1439900000	0.37951	0.292467	-0.198146	-0.196823	-0.131803	-0.164173	-0.215496	0.205142	-0.259996	-0.0213797	0.0962619	0.0418037	0.392757	-0.0339831	-1.92287	-1.64711	-1.39965	-0.0670771	0.185993	0.14274	0.247928	0.194591	0.241108	-0.264842	-2.04406	-0.0949418	-0.0791275	-3.11429	-2.43121	NA	-0.205181	-0.152677	0.182946	-0.346903	0.0524159	0.255924	0.0329472	-0.131835	-0.125101	0.259062	0.184471	0.123799	0.283329	0.4246
Ywhag	P61982	46.6	28.302	106.73	533670000	0.570171	0.336369	-0.176218	-0.243984	0.179001	-0.0479796	0.161565	-0.037414	0.0765591	1.19156	-0.440303	NA	NA	NA	-2.92183	-1.28483	-1.19562	NA	NA	NA	NA	NA	NA	0.553361	-1.58329	-0.106358	-0.197699	NA	NA	NA	-0.166454	-0.22159	0.143132	-0.708844	0.15004	0.357496	-0.106001	0.125254	0.31313	0.124857	0.768587	0.160662	0.453755	0.684729
Ywhah	P68510	23.6	28.211	8.6826	3444300	0.228819	NA	NA	NA	-0.126266	-0.29573	NA	0.867738	NA	NA	NA	NA	NA	NA	NA	NA	NA	NA	NA	NA	NA	NA	NA	NA	NA	NA	NA	NA	NA	NA	NA	NA	-0.187707	NA	NA	NA	NA	0.0374525	NA	0.420186	NA	NA	NA	NA
Ywhaq	P68254	43.7	27.778	323.31	1810000000	1.04888	1.11178	1.17932	1.09694	1.04222	0.959177	1.23622	1.05554	1.2581	0.990084	1.2386	0.964288	0.851759	0.89933	-1.14401	-1.20946	-0.880073	0.66257	0.186374	0.411426	-0.208528	-0.0722856	-0.067833	-0.410678	-1.71591	-0.234703	-0.560962	-2.10464	-2.41004	-2.17345	-0.104155	-0.315935	-0.0764476	0.819259	0.454913	1.25036	0.862987	-0.0567613	0.151729	-0.259513	0.463936	0.958954	0.383718	-0.0562512
Ywhaz	P63101	51.8	27.771	323.31	8253900000	0.313134	0.661687	0.102053	-0.0630323	0.0347792	-0.0972395	0.1129	-0.00216567	0.154713	0.631989	0.18574	0.339137	0.516015	0.275961	-1.68158	-1.69339	-1.735	0.300651	-0.0239737	0.325617	0.378512	0.111699	0.473943	-0.394202	-2.15579	-0.134905	-0.107663	-3.20676	-2.45435	-2.79696	0.067914	-0.0146599	-0.00887094	-0.123497	-0.321171	0.40719	0.161565	-0.0332299	-0.0364371	-0.0124317	0.194591	0.213005	0.268195	0.499272
Zbtb20	Q8K0L9	2.8	81.033	3.3162	563000	NA	-0.145302	NA	NA	NA	NA	NA	NA	NA	NA	NA	NA	NA	NA	NA	NA	NA	NA	NA	NA	NA	NA	NA	NA	NA	NA	NA	NA	NA	NA	NA	NA	NA	NA	NA	NA	NA	NA	NA	NA	NA	NA	NA	NA
Zc2hc1a	Q8BJH1	16.4	35.152	9.9357	8983300	NA	0.943659	NA	NA	NA	NA	NA	NA	NA	NA	NA	NA	NA	NA	NA	NA	NA	NA	NA	NA	NA	NA	NA	NA	NA	NA	NA	NA	NA	NA	NA	NA	NA	NA	NA	NA	NA	NA	NA	NA	NA	NA	NA	NA
Zc3hav1	Q3UPF5	5.7	106.69	9.9591	6587900	0.752663	NA	NA	NA	NA	NA	-0.429479	NA	0.0406821	NA	-0.570379	NA	-0.263473	NA	0.495388	NA	0.266277	NA	NA	NA	NA	NA	NA	NA	NA	NA	NA	NA	-0.0452826	NA	NA	NA	NA	NA	NA	NA	NA	NA	0.752663	NA	NA	NA	NA	NA
Zfhx3	Q61329	1.3	406.57	2.4003	8791300000	0.68912	1.56633	-0.0861551	-0.00530443	0.0304067	0.0282862	0.0586628	-0.0548418	-0.543005	0.601697	-0.520045	NA	NA	NA	-2.55911	-1.79967	-2.18043	0.290542	0.152508	0.588805	0.235482	-0.0467422	0.256044	NA	NA	NA	NA	NA	NA	NA	-0.165337	-0.135618	-0.162347	NA	NA	NA	NA	-0.119056	-0.0918481	-0.112787	0.400429	0.182057	0.0179219	0.237197
Znf207	Q9JMD0	7.7	52.792	9.9086	8876700	-0.175354	-0.378269	NA	NA	NA	NA	NA	NA	NA	NA	NA	NA	NA	NA	NA	NA	NA	NA	NA	NA	NA	NA	NA	-0.155357	-1.51111	NA	-1.44741	NA	NA	NA	NA	NA	NA	-0.154137	-0.509183	NA	-0.175354	NA	NA	NA	NA	NA	NA	NA
Znf692	Q3U381	1.9	59.01	-2	0	NA	NA	NA	NA	NA	NA	NA	NA	NA	NA	NA	NA	NA	NA	NA	NA	NA	NA	NA	NA	NA	NA	NA	NA	NA	NA	NA	NA	NA	NA	NA	NA	NA	NA	NA	NA	NA	NA	NA	NA	NA	NA	NA	NA
Znhit6	Q3UFB2	7.2	52.212	3.6668	2588800	-0.213504	NA	NA	NA	NA	NA	NA	NA	NA	NA	-0.213504	NA	NA	NA	NA	NA	3.07423	NA	NA	NA	NA	NA	NA	NA	NA	NA	NA	NA	NA	NA	NA	NA	NA	NA	NA	NA	NA	NA	NA	NA	NA	NA	NA	NA
Zranb2	Q9R020	26.7	37.35	25.285	100490000	0.67428	1.05235	NA	NA	NA	NA	NA	NA	NA	NA	NA	0.177854	-0.29956	0.0688771	NA	NA	NA	NA	NA	NA	NA	NA	NA	1.08692	-0.598959	1.27822	-0.388016	0.67428	0.422771	0.937043	NA	NA	NA	0.00604663	-0.417675	1.27751	0.454702	NA	NA	NA	NA	NA	NA	NA
NA	Q9D937	19.5	14.098	11.206	220960000	0.751806	0.190172	NA	NA	NA	NA	NA	NA	NA	NA	NA	NA	NA	NA	NA	NA	NA	NA	NA	NA	NA	NA	NA	0.751806	NA	NA	NA	NA	NA	NA	NA	NA	NA	0.231187	NA	NA	NA	NA	NA	NA	NA	NA	NA	NA
NA	Q9CXL3	44.1	22.168	22.084	77392000	0.397189	0.43808	NA	NA	NA	NA	NA	NA	0.0325241	-0.567596	-0.0774977	-0.469709	0.0802483	0.181293	1.54013	0.328492	0.726831	NA	NA	NA	NA	NA	NA	1.38372	-0.0108319	0.80521	-0.277009	-0.287061	0.0648829	-0.0411796	NA	NA	NA	0.394624	-0.0615862	0.408494	0.13014	NA	NA	NA	NA	NA	NA	NA
NA	Q9CQE8	28.3	28.152	31.662	56430000	-0.450353	0.32132	NA	NA	-1.00006	NA	NA	NA	NA	-0.763758	NA	NA	NA	NA	NA	0.0142124	NA	-0.513275	NA	NA	-0.38743	NA	NA	NA	NA	NA	NA	NA	NA	NA	NA	NA	-0.856685	NA	NA	NA	NA	NA	NA	NA	NA	-0.4808	NA	NA
NA	Q0VG62	10.1	15.809	3.3675	0	NA	NA	NA	NA	NA	NA	NA	NA	NA	NA	NA	NA	NA	NA	NA	NA	NA	NA	NA	NA	NA	NA	NA	NA	NA	NA	NA	NA	NA	NA	NA	NA	NA	NA	NA	NA	NA	NA	NA	NA	NA	NA	NA	NA
[truncated: 108 more columns]

## Sheet: Chemoproteomics 2 rel. enrich.
Gene_names	Uniprot	SeqCov	MW	Score	Intensity	FL5_893_R01	FL5_893_R02	FL5_893_R03	FL5_893_R04	FL5_893_R05	FL5_893_R06	FL5_893_R07	FL5_893_R08	FL5_893_R09	FL5_FTY720_R01	FL5_FTY720_R02	FL5_FTY720_R03	FL5_LS246_R01	FL5_LS246_R02	FL5_LS246_R03	FL5_LS246_R04	FL5_PS_R01	FL5_PS_R02	FL5_PS_R03	mPCE_893_R01	mPCE_893_R02	mPCE_893_R03	mPCE_893_R04	mPCE_893_R05	mPCE_893_R06	mPCE_893_R07	mPCE_893_R08	mPCE_893_R09	mPCE_FTY720_R01	mPCE_FTY720_R02	mPCE_FTY720_R03	mPCE_LS246_R01	mPCE_LS246_R02	mPCE_LS246_R03	mPCE_LS246_R04	mPCE_PS_R01	mPCE_PS_R02	mPCE_PS_R03	RankN	RankN_FL5.893	RankN_FL5.FTY720	RankN_FL5.LS246	RankN_FL5.PS	RankN_mPCE.893
Aars	Q8BGQ7	16.5	106.91	23.28	248510000	NA	NA	NA	0.647821	0.136979	0.719665	-0.253825	-0.211932	NA	NA	NA	NA	NA	1.10914	NA	-0.422233	NA	NA	NA	NA	NA	NA	NA	NA	NA	0.394582	0.194939	0.572694	-0.639325	-0.735089	-7.07017	1.43655	1.46837	0.834519	1.14376	NA	NA	NA	17	5	0	4	0	3
Aass	Q99K67	1.9	102.97	2.4329	578620000	-0.0367495	-0.0706641	-0.00432161	1.3972	0.818196	1.14997	NA	NA	NA	NA	NA	NA	0.0264108	-0.091666	NA	NA	NA	NA	NA	NA	NA	-0.0543623	NA	NA	NA	0.998962	NA	0.927633	-0.0768327	-0.160146	-0.0152121	0.105597	NA	NA	NA	-0.0999011	-0.136191	-0.180912	18	6	0	1	3	3
Abca8a	Q8K442	0.8	184.18	-2	0	NA	NA	NA	NA	NA	NA	NA	NA	NA	NA	NA	NA	NA	NA	NA	NA	NA	NA	NA	NA	NA	NA	NA	NA	NA	NA	NA	NA	NA	NA	NA	NA	NA	NA	NA	NA	NA	NA	0	0	0	0	0	0
Abcd3	P55096	11.5	75.474	11.219	3903600	NA	NA	NA	NA	NA	1.35772	NA	NA	NA	NA	NA	NA	NA	NA	NA	NA	NA	NA	NA	NA	NA	NA	NA	NA	NA	NA	NA	NA	NA	NA	NA	NA	NA	NA	NA	NA	NA	NA	1	1	0	0	0	0
Abcf1	Q6P542	20.4	94.944	40.954	24053000	-0.0513025	0.542101	-0.636451	NA	0.798424	0.705314	0.566766	NA	NA	NA	NA	NA	NA	NA	NA	NA	NA	NA	NA	0.0127665	NA	-0.228849	NA	NA	NA	NA	NA	NA	NA	NA	NA	NA	NA	NA	NA	NA	0.440205	NA	9	6	0	0	1	2
Abcf2	Q99LE6	37.6	71.781	54.32	393670000	0.662163	0.550064	1.49749	NA	0.178109	1.12915	0.475396	0.541713	0.805045	NA	NA	NA	0.0599761	0.321838	0.150978	0.139569	NA	NA	NA	0.448056	0.256218	0.720113	0.702938	0.597103	-0.298306	0.0640274	-0.00561557	0.0552915	0.78076	NA	NA	-0.583038	0.44385	-0.629193	0.112584	NA	NA	NA	26	8	0	4	0	9
Abhd12	Q99LR1	3.5	45.269	2.649	0	NA	NA	NA	NA	NA	NA	NA	NA	NA	NA	NA	NA	NA	NA	NA	NA	NA	NA	NA	NA	NA	NA	NA	NA	NA	NA	NA	NA	NA	NA	NA	NA	NA	NA	NA	NA	NA	NA	0	0	0	0	0	0
Ablim1	Q8K4G5	33.4	96.804	243.98	11366000000	NA	NA	NA	NA	0.355242	NA	-0.0404969	-0.463848	0.215119	-0.177982	-0.329296	-0.168	-0.171207	1.21494	-0.37951	-0.655535	-0.136191	-0.199625	-0.203013	1.57729	-0.0374525	NA	0.32339	-0.247685	0.0151555	-0.47228	-0.417056	-0.385376	0.505185	0.611226	0.333062	NA	NA	NA	NA	NA	1.49944	0.419932	27	4	3	0	2	8
Abracl	Q4KML4	19.8	9.0303	2.6103	8591500	NA	NA	NA	NA	NA	NA	NA	NA	NA	NA	NA	NA	NA	NA	NA	NA	-0.176323	NA	NA	NA	NA	NA	NA	NA	NA	NA	NA	NA	NA	NA	NA	NA	NA	NA	NA	NA	NA	NA	1	0	0	0	0	0
Acaca	Q5SWU9	9	265.25	17.509	3444400	NA	NA	NA	NA	NA	NA	NA	NA	NA	NA	NA	NA	NA	NA	NA	NA	NA	NA	NA	NA	NA	NA	NA	NA	NA	NA	NA	NA	NA	NA	NA	NA	NA	NA	NA	NA	NA	NA	0	0	0	0	0	0
Acin1	Q9JIX8	10.8	150.72	104.66	40084000	NA	NA	NA	-0.150657	1.99729	NA	-1.15319	-0.838228	-0.265952	NA	NA	NA	NA	NA	NA	NA	NA	NA	NA	NA	NA	NA	NA	NA	NA	-0.405992	-0.169668	-0.821384	NA	NA	NA	NA	NA	NA	NA	NA	NA	NA	8	5	0	0	0	3
Acly	Q91V92	7.8	119.73	12.429	927960	NA	NA	NA	NA	NA	NA	NA	NA	NA	NA	NA	NA	NA	NA	NA	NA	NA	NA	NA	NA	NA	NA	NA	NA	NA	NA	NA	NA	NA	NA	NA	NA	NA	NA	NA	NA	NA	NA	0	0	0	0	0	0
Acot9	Q9R0X4	3.2	50.56	2.8919	0	NA	NA	NA	NA	NA	NA	NA	NA	NA	NA	NA	NA	NA	NA	NA	NA	NA	NA	NA	NA	NA	NA	NA	NA	NA	NA	NA	NA	NA	NA	NA	NA	NA	NA	NA	NA	NA	NA	0	0	0	0	0	0
Acsl3	Q9CZW4	4	80.491	3.204	80780000	NA	NA	NA	NA	NA	NA	NA	NA	NA	NA	NA	NA	NA	NA	NA	NA	NA	NA	NA	NA	-1.07375	NA	-1.19093	NA	-0.796681	NA	NA	NA	NA	NA	NA	NA	NA	NA	NA	NA	NA	NA	3	0	0	0	0	3
Acta2	P62737	81.4	42.009	6.9139	5326800	NA	NA	NA	NA	NA	NA	NA	NA	NA	NA	NA	NA	NA	NA	NA	NA	NA	NA	NA	NA	NA	NA	NA	NA	NA	NA	NA	NA	NA	NA	NA	NA	NA	NA	NA	NA	NA	NA	0	0	0	0	0	0
Actb	P60710	86.9	41.736	323.31	3242800000000	2.972	3.00347	3.05613	0.0697022	0.0812033	0.0501882	-0.020121	0.0511633	0.0590783	0.03261	0.159476	0.0811101	0.0139022	1.61153	-0.0399806	-0.0827026	0.090511	0.0281751	0.0890064	0.483481	0.0428729	2.04109	-0.296546	-0.218595	-0.614569	-0.528771	-0.518837	-0.511164	0.776059	-0.191184	0.452866	0.809802	1.19008	0.917924	1.40981	0.238187	1.25432	0.29018	38	9	3	4	3	9
Actbl2	Q8BFZ3	45.2	42.004	18.583	117110000000	NA	NA	NA	0.0677764	NA	NA	NA	-1.23304	NA	0.557009	-0.00360224	0.155084	0.178306	1.49977	-0.066537	-0.0632268	0.0928324	0.579965	0.00481219	NA	-0.171975	NA	-0.711671	-0.468531	-0.393855	-0.759156	-0.585443	-0.463099	1.18148	0.5771	NA	0.8677	NA	0.785726	1.30825	0.808159	1.69862	1.26781	27	2	3	3	3	7
Actc1	P68033	81.4	42.019	323.31	363390000000	2.85757	3.07765	3.00961	-0.0270721	0.0221902	-0.0557262	-0.0425757	0.00129784	0.0511633	0.000201991	0.145127	0.173238	0.150785	1.679	0.113068	-0.0938306	0.0575268	-0.00575927	0.0707241	0.554549	0.0319461	1.98833	-0.182819	-0.842134	-0.545277	-0.497536	-0.535655	-0.519743	1.27313	0.521991	0.958869	0.799069	1.1187	0.865017	1.34029	0.279809	1.75045	1.33014	38	9	3	4	3	9
Actg1	P63260	86.9	41.792	-2	0	NA	NA	NA	NA	NA	NA	NA	NA	NA	NA	NA	NA	NA	NA	NA	NA	NA	NA	NA	NA	NA	NA	NA	NA	NA	NA	NA	NA	NA	NA	NA	NA	NA	NA	NA	NA	NA	NA	0	0	0	0	0	0
Actl6a	Q9Z2N8	6.8	47.447	6.3713	4809400	NA	NA	NA	NA	NA	NA	NA	NA	NA	NA	NA	NA	NA	NA	NA	NA	NA	NA	NA	NA	NA	NA	NA	NA	NA	NA	NA	NA	NA	NA	NA	NA	NA	NA	NA	NA	NA	NA	0	0	0	0	0	0
Actn1	Q7TPR4	61	103.07	323.31	21706000000	NA	NA	NA	0.0411028	-0.0109482	0.320427	0.273098	0.180912	0.0953168	0.122805	0.327729	0.86957	-0.021764	1.27484	-0.0742314	-0.381394	0.36898	0.0231672	0.225042	1.80395	0.372244	NA	0.296084	-0.535953	0.23489	-0.53097	-0.503654	-0.453333	0.548248	-0.0708015	1.12989	0.0392955	0.201991	0.833516	NA	0.503364	1.79226	0.0980886	33	6	3	3	3	8
Actn4	P57780	74	104.98	323.31	163450000000	NA	NA	NA	-0.0554414	-0.0986755	0.0399806	0.140517	0.00820001	-0.0503381	0.113458	0.268608	0.924262	0.0842114	1.88135	-0.0567222	-0.244522	0.304131	-0.0908534	0.207544	1.2231	0.390699	1.56567	0.10911	-0.225892	-0.0377336	-0.578021	-0.601792	-0.550113	1.08485	0.0597656	1.07969	0.272193	0.49289	0.888889	NA	0.37559	2.28188	1.48795	34	6	3	3	3	9
Actr2	P61161	36.8	44.76	276.36	3130400000	NA	NA	NA	-0.313513	-0.134176	-0.0864155	-0.191541	-0.180315	-0.405795	-0.408929	0.238545	-0.0810669	0.421767	NA	0.0121116	-0.136979	0.212601	0.169875	NA	0.85645	0.504653	NA	-0.016211	0.394221	-0.0775165	1.04844	1.02629	1.04764	0.167377	-1.28546	-2.31531	NA	NA	NA	NA	NA	-0.447844	-0.926151	27	6	3	0	2	8
Actr3	Q99JY9	42.6	47.357	173.17	4532900000	NA	NA	NA	-0.527928	-0.377819	-0.487561	0.00518438	-0.273901	-0.224553	0.100933	-0.291604	-0.0549179	0.426354	0.692875	0.0886229	-0.185359	0.285337	-0.116897	-0.0302654	0.96601	0.58814	NA	-0.0336521	0.390415	-0.0396999	1.03955	1.03783	1.10547	-0.0655723	-0.565305	-1.02814	NA	NA	NA	NA	NA	-0.214374	0.309377	29	6	3	0	2	8
Add1	Q9QYC0	28.2	80.646	59.287	1785100000	NA	NA	NA	-0.152612	NA	NA	-0.256528	0.205142	NA	-0.0124972	-0.211261	-0.171079	0.129908	1.72953	-0.0360461	-0.218347	0.141748	-0.0193461	-0.0040339	NA	NA	NA	NA	NA	NA	NA	NA	NA	NA	NA	NA	NA	NA	NA	NA	NA	NA	NA	13	3	3	0	0	0
Add3	Q9QYB5	31.3	78.776	41.774	1713300000	NA	NA	NA	-0.052476	NA	NA	-0.180315	-0.49478	-0.257183	0.121424	0.0493524	-0.0963968	0.210379	2.36335	0.0181473	0.0620982	-0.0727232	0.124094	-0.00446544	NA	NA	NA	NA	NA	NA	NA	NA	NA	NA	NA	NA	NA	NA	NA	NA	NA	NA	NA	14	4	3	0	0	0
Adrm1	Q9JKV1	3.9	42.06	2.9729	417790	NA	NA	NA	NA	NA	NA	NA	NA	NA	NA	NA	NA	NA	NA	NA	NA	NA	NA	NA	NA	NA	NA	NA	NA	NA	NA	NA	NA	NA	NA	NA	NA	NA	NA	NA	NA	NA	NA	0	0	0	0	0	0
Aebp1	Q640N1	1.8	128.36	3.9576	0	NA	NA	NA	NA	NA	NA	NA	NA	NA	NA	NA	NA	NA	NA	NA	NA	NA	NA	NA	NA	NA	NA	NA	NA	NA	NA	NA	NA	NA	NA	NA	NA	NA	NA	NA	NA	NA	NA	0	0	0	0	0	0
Afp	P02772	2	67.337	-2	0	NA	NA	NA	NA	NA	NA	NA	NA	NA	NA	NA	NA	NA	NA	NA	NA	NA	NA	NA	NA	NA	NA	NA	NA	NA	NA	NA	NA	NA	NA	NA	NA	NA	NA	NA	NA	NA	NA	0	0	0	0	0	0
Ago2	Q8CJG0	2	97.303	-2	0	NA	NA	NA	NA	NA	NA	NA	NA	NA	NA	NA	NA	NA	NA	NA	NA	NA	NA	NA	NA	NA	NA	NA	NA	NA	NA	NA	NA	NA	NA	NA	NA	NA	NA	NA	NA	NA	NA	0	0	0	0	0	0
Ahctf1	Q8CJF7	1.8	247.64	3.1423	2233800	NA	NA	NA	NA	NA	NA	NA	NA	NA	NA	NA	NA	NA	NA	NA	NA	NA	NA	NA	NA	NA	NA	NA	NA	NA	NA	NA	NA	NA	NA	NA	NA	NA	NA	NA	NA	NA	NA	0	0	0	0	0	0
Ahcyl1	Q80SW1	4.9	58.951	3.5062	8292100	NA	NA	NA	NA	NA	NA	NA	NA	NA	NA	NA	NA	NA	NA	NA	NA	NA	NA	NA	NA	NA	NA	NA	NA	NA	1.19248	NA	NA	NA	NA	NA	NA	NA	NA	NA	NA	NA	NA	1	0	0	0	0	1
Ahsa1	Q8BK64	40.2	38.117	19.69	138850000	NA	2.00271	2.00445	1.24464	0.983167	1.22854	2.13264	0.966578	0.127501	NA	NA	-0.299245	NA	0.246139	0.173791	0.853605	NA	NA	NA	NA	NA	NA	NA	NA	NA	NA	NA	NA	NA	NA	NA	1.54074	1.44289	1.45652	1.82301	NA	NA	NA	16	8	1	4	0	0
Aifm1	Q9Z0X1	7.4	66.765	2.7701	530900	NA	NA	NA	NA	NA	NA	-0.315163	NA	NA	NA	NA	NA	NA	NA	NA	NA	NA	NA	NA	NA	NA	NA	NA	NA	NA	NA	NA	NA	NA	NA	NA	NA	NA	NA	NA	NA	NA	NA	1	1	0	0	0	0
Aimp1	P31230	30.6	33.997	26.706	65571000	NA	NA	-0.623586	0.740107	0.444455	NA	0.569783	1.01977	1.60298	NA	NA	NA	0.273378	0.679227	0.692012	1.75794	NA	NA	NA	NA	NA	0.786995	NA	NA	NA	NA	NA	NA	NA	NA	NA	0.738361	0.971148	-0.264957	1.21806	NA	NA	NA	15	6	0	4	0	1
Aimp2	Q8R010	19.4	35.377	17.294	107300000	NA	1.45399	0.735404	NA	NA	NA	NA	NA	NA	NA	NA	NA	0.294809	-0.31545	0.610499	1.03546	NA	NA	NA	NA	NA	NA	NA	NA	NA	NA	NA	NA	1.12127	0.506558	0.760333	0.252621	NA	0.167669	0.0799354	NA	NA	1.14133	13	2	0	3	1	0
Akap2	O54931	25	98.577	123.29	306100000	NA	NA	NA	NA	NA	NA	NA	NA	NA	NA	NA	NA	NA	NA	NA	NA	NA	NA	NA	0.250955	0.104899	NA	0.268261	0.279371	-0.130931	NA	NA	NA	-1.51884	NA	NA	NA	NA	NA	NA	NA	2.65836	NA	7	0	0	0	1	5
Akr1b1	P45376	3.5	35.732	5.4886	2273100	NA	NA	NA	NA	NA	NA	NA	NA	NA	NA	NA	NA	NA	NA	NA	NA	NA	NA	NA	NA	NA	NA	NA	NA	NA	NA	NA	NA	NA	NA	NA	NA	3.62706	4.05993	NA	NA	NA	NA	2	0	0	2	0	0
Akr1c13	Q8VC28	45.5	37.057	29.225	650860000	NA	NA	NA	0.372395	-0.0437054	-0.124865	-0.141366	-0.0390139	0.0236102	-0.379066	-0.205142	-0.847356	0.848115	NA	0.556118	0.449454	0.0805913	0.264045	-0.0835197	NA	NA	NA	NA	NA	NA	NA	NA	NA	NA	NA	NA	NA	NA	NA	NA	NA	NA	NA	15	6	3	0	0	0
Aldh18a1	Q9Z110	11.4	87.265	9.6034	19346000	NA	NA	NA	NA	NA	NA	NA	NA	NA	NA	NA	NA	NA	NA	NA	NA	NA	NA	NA	NA	NA	NA	NA	NA	NA	NA	NA	NA	NA	0.262296	NA	NA	NA	NA	NA	NA	NA	NA	1	0	0	0	0	0
Aldh1b1	Q9CZS1	3.9	57.552	4.048	6532800	-2.82625	-3.03931	NA	NA	NA	NA	NA	NA	NA	NA	NA	NA	NA	NA	NA	NA	NA	NA	NA	NA	NA	-2.99962	NA	NA	NA	NA	NA	NA	NA	NA	NA	NA	NA	NA	NA	NA	NA	NA	3	2	0	0	0	1
Aldh2	P47738	44.9	56.537	323.31	1689200000	-2.7478	-2.85772	-2.814	2.49564	2.70035	2.42731	2.31025	2.03584	2.25163	NA	NA	NA	1.93904	2.29385	2.12306	2.3752	NA	NA	NA	-3.00824	-2.78128	-2.92854	NA	NA	NA	NA	NA	NA	NA	NA	NA	NA	1.45799	0.881561	1.34124	NA	NA	NA	19	9	0	3	0	3
Aldoa	P05064	37.1	39.355	27.843	252300000	NA	NA	NA	0.205017	0.857105	0.190172	0.275961	-0.0387768	0.0455828	0.496794	NA	-0.134221	0.48211	0.72035	0.337922	0.361342	0.330048	0.251024	NA	NA	NA	NA	NA	NA	NA	NA	NA	NA	NA	NA	NA	NA	NA	NA	NA	NA	NA	NA	14	6	2	0	0	0
Alg2	Q9DBE8	7	47.404	4.3581	0	NA	NA	NA	NA	NA	NA	NA	NA	NA	NA	NA	NA	NA	NA	NA	NA	NA	NA	NA	NA	NA	NA	NA	NA	NA	NA	NA	NA	NA	NA	NA	NA	NA	NA	NA	NA	NA	NA	0	0	0	0	0	0
Alyref	O08583	42	26.94	62.032	1194200000	-0.033793	-0.221692	-0.0708015	-0.238732	0.119821	0.892974	-0.507091	0.493955	0.754118	-0.082975	0.45694	NA	NA	NA	NA	NA	0.568837	0.00436353	0.255322	-0.496411	-0.0401209	-0.277747	0.763758	0.897678	-0.21661	0.588248	0.0541676	0.591071	-0.780898	-0.661294	-1.37251	0.038347	-0.0425043	-0.311968	-0.192447	-0.205768	-0.778965	-1.52812	33	9	2	4	3	9
Angptl2	Q9R045	5.9	57.105	4.289	4256900	NA	NA	NA	NA	NA	NA	NA	NA	NA	NA	NA	NA	NA	NA	NA	NA	NA	NA	NA	NA	NA	NA	NA	NA	NA	NA	NA	NA	NA	NA	NA	NA	NA	NA	NA	NA	NA	NA	0	0	0	0	0	0
Anp32b	Q9EST5	20.2	31.078	8.576	1647700000	-1.91399	-1.51192	-1.51238	-0.374374	-1.56439	-1.24561	NA	-1.16317	-0.963813	-0.400647	0.703501	-0.205643	NA	NA	-2.17495	NA	0.503221	0.141144	0.197848	NA	NA	NA	NA	NA	NA	NA	NA	NA	-1.92376	-1.08617	-0.148218	NA	NA	NA	NA	0.325413	-0.0263043	0.100639	21	8	3	0	3	0
Anp32e	P97822	12.7	29.622	4.2119	39194000	NA	NA	NA	NA	0.489235	NA	NA	-1.18135	NA	NA	NA	NA	NA	NA	NA	0.511979	NA	-0.312665	-0.940505	NA	NA	NA	NA	NA	NA	NA	NA	NA	NA	NA	NA	NA	NA	NA	NA	NA	NA	NA	5	2	0	0	0	0
Anxa1	P10107	48.6	38.734	202.59	1273100000	NA	NA	NA	NA	NA	NA	NA	NA	NA	0.51837	NA	NA	NA	-0.550408	NA	NA	NA	NA	NA	1.18171	NA	1.05712	-0.433707	1.28736	1.5206	NA	-0.143132	1.28135	1.3513	-0.370722	-0.327687	1.54347	1.66022	1.27449	1.36168	1.83223	1.19777	-0.8819	19	0	1	4	3	7
Anxa2	P07356	59.9	38.676	323.31	15480000000	0.316923	NA	NA	NA	NA	NA	NA	NA	NA	NA	NA	0.458822	NA	-1.84402	NA	NA	NA	NA	NA	2.02309	1.84726	2.3233	3.23352	1.98896	1.76244	0.745551	0.419102	0.164124	1.26237	0.830357	1.38579	2.02239	1.98627	1.73947	1.80667	2.61635	1.91806	1.67923	22	1	1	4	3	9
Ap2a1	P17426	26.8	107.66	59.604	70572000	NA	NA	NA	NA	NA	NA	NA	NA	NA	NA	NA	NA	NA	NA	NA	NA	NA	NA	NA	NA	NA	NA	NA	NA	NA	0.0645101	-0.0619835	0.0246046	NA	NA	NA	NA	NA	NA	NA	NA	NA	-0.727006	4	0	0	0	1	3
Ap2a2	P17427	16.2	104.02	5.2271	67605000	NA	NA	NA	NA	NA	NA	NA	NA	NA	NA	NA	NA	0.380822	NA	NA	NA	NA	NA	NA	NA	NA	NA	NA	NA	NA	-0.219958	-0.00518438	0.0255441	-0.436482	NA	NA	NA	NA	NA	NA	NA	NA	NA	5	0	0	0	0	3
Ap2b1	Q9DBG3	21.9	104.58	106.13	119880000	NA	NA	NA	NA	NA	NA	NA	NA	NA	NA	NA	NA	NA	NA	NA	NA	NA	NA	NA	NA	NA	NA	NA	NA	NA	0.415134	0.37286	0.121785	0.0102361	0.108348	NA	NA	NA	NA	NA	NA	NA	NA	5	0	0	0	0	3
Ap2m1	P84091	23.7	49.654	23.81	91347000	NA	NA	-0.00187429	NA	0.411426	NA	NA	NA	NA	NA	NA	NA	0.08982	NA	NA	NA	NA	NA	NA	NA	NA	0.433877	NA	NA	NA	0.0920326	0.843862	0.0519973	NA	NA	NA	NA	0.214592	-0.304277	0.984388	NA	NA	NA	10	2	0	3	0	4
Ap2s1	P62743	28.9	17.018	8.2492	23794000	NA	NA	NA	NA	NA	NA	NA	NA	NA	NA	NA	NA	NA	NA	NA	NA	NA	NA	NA	NA	NA	NA	NA	NA	NA	0.0259994	-0.0291348	NA	NA	NA	NA	NA	NA	NA	NA	NA	NA	NA	2	0	0	0	0	2
Apba3	O88888	3.5	60.717	-2	0	NA	NA	NA	NA	NA	NA	NA	NA	NA	NA	NA	NA	NA	NA	NA	NA	NA	NA	NA	NA	NA	NA	NA	NA	NA	NA	NA	NA	NA	NA	NA	NA	NA	NA	NA	NA	NA	NA	0	0	0	0	0	0
Aplp2	Q06335	7.2	80.466	12.868	318830000	NA	NA	NA	NA	NA	NA	NA	NA	NA	NA	NA	NA	NA	NA	NA	NA	NA	NA	NA	NA	NA	NA	NA	NA	NA	NA	NA	NA	-1.87027	-0.391108	-1.57783	NA	NA	NA	NA	0.224334	-1.22756	-1.00698	6	0	0	0	3	0
Aqp1	Q02013	7.4	28.793	62.293	11795000	NA	NA	NA	NA	NA	NA	NA	NA	NA	NA	NA	NA	NA	NA	NA	NA	NA	NA	NA	NA	NA	NA	-0.209017	NA	-0.438932	NA	NA	NA	NA	NA	NA	NA	NA	NA	NA	NA	NA	NA	2	0	0	0	0	2
Arcn1	Q5XJY5	2.2	57.229	2.3604	0	NA	NA	NA	NA	NA	NA	NA	NA	NA	NA	NA	NA	NA	NA	NA	NA	NA	NA	NA	NA	NA	NA	NA	NA	NA	NA	NA	NA	NA	NA	NA	NA	NA	NA	NA	NA	NA	NA	0	0	0	0	0	0
Arf1	P84078	50.3	20.697	9.0602	2694000	NA	NA	NA	NA	NA	0.685088	NA	0.156914	NA	NA	NA	NA	NA	NA	NA	NA	NA	NA	NA	NA	NA	NA	NA	NA	NA	NA	NA	NA	NA	NA	NA	NA	NA	NA	NA	NA	NA	NA	2	2	0	0	0	0
Arf4	P61750	46.7	20.396	42.818	428360000	NA	NA	NA	0.398131	0.297602	0.258097	0.430178	0.161565	0.207643	NA	NA	NA	1.63505	NA	1.42674	0.803494	NA	NA	NA	3.10433	3.20769	3.00961	2.50594	1.71767	1.50853	NA	1.14063	0.467952	3.4605	1.36342	1.71137	1.92298	1.95495	1.49855	1.78195	NA	2.22931	1.56115	26	6	0	4	2	8
Arf5	P84084	40	20.529	2.8962	4205300	NA	NA	NA	NA	0.449641	NA	NA	NA	NA	NA	NA	NA	NA	NA	NA	NA	NA	NA	NA	NA	NA	NA	NA	NA	NA	NA	NA	NA	NA	NA	NA	NA	NA	NA	NA	NA	NA	NA	1	1	0	0	0	0
Arfip2	Q8K221	4.1	37.772	2.3784	0	NA	NA	NA	NA	NA	NA	NA	NA	NA	NA	NA	NA	NA	NA	NA	NA	NA	NA	NA	NA	NA	NA	NA	NA	NA	NA	NA	NA	NA	NA	NA	NA	NA	NA	NA	NA	NA	NA	0	0	0	0	0	0
Arg1	Q61176	9.3	34.807	6.8429	190100000	NA	NA	NA	NA	NA	NA	NA	NA	NA	NA	NA	NA	NA	NA	NA	NA	NA	NA	NA	NA	NA	NA	NA	NA	NA	NA	NA	NA	NA	1.93011	3.13037	NA	NA	NA	NA	NA	NA	NA	2	0	0	0	0	0
Arhgap1	Q5FWK3	4.1	50.41	7.4514	0	NA	NA	NA	NA	NA	NA	NA	NA	NA	NA	NA	NA	NA	NA	NA	NA	NA	NA	NA	NA	NA	NA	NA	NA	NA	NA	NA	NA	NA	NA	NA	NA	NA	NA	NA	NA	NA	NA	0	0	0	0	0	0
Arhgap21	Q6DFV3	4.2	215.74	9.3251	190630000	NA	NA	NA	NA	NA	NA	NA	NA	NA	0.0912025	NA	NA	NA	NA	NA	NA	NA	-0.194591	0.666943	NA	NA	NA	-0.0299829	-1.3739	-0.0720372	NA	-0.297015	-0.0769695	NA	NA	NA	NA	NA	NA	NA	NA	NA	NA	8	0	1	0	0	5
Arhgap23	Q69ZH9	2.6	161.83	2.8824	20894000	NA	NA	NA	NA	NA	NA	NA	NA	NA	NA	NA	NA	NA	1.61931	NA	NA	NA	NA	NA	NA	NA	NA	NA	NA	NA	NA	NA	NA	NA	NA	NA	NA	NA	NA	NA	NA	NA	NA	1	0	0	0	0	0
Arhgap42	B2RQE8	5	94.635	3.9274	249730000	NA	NA	0.157528	NA	0.536351	NA	NA	NA	NA	NA	NA	NA	-0.290188	-0.0923428	0.336701	0.441341	NA	NA	NA	-0.132511	-0.355806	-0.148739	NA	-0.143132	NA	NA	0.396327	0.333425	NA	NA	NA	-0.23131	0.0287931	-0.0820213	NA	NA	NA	NA	15	2	0	3	0	6
Arhgdia	Q99PT1	23.5	23.407	16.863	217020000	NA	NA	NA	0.199248	-0.0952346	0.14104	0.00733905	-0.00815983	0.0691522	-0.322851	NA	NA	0.735548	1.28398	0.4856	0.36589	-0.751207	NA	NA	NA	NA	NA	NA	NA	NA	NA	NA	NA	NA	NA	NA	NA	NA	NA	NA	NA	NA	NA	12	6	1	0	0	0
Arhgef2	Q60875	30.7	111.97	85.978	1156200000	0.392535	0.423004	0.197269	-0.0981812	0.424922	-0.240537	0.432639	-0.00836297	0.0201999	0.400378	0.367825	0.253825	0.58154	NA	NA	0.47293	0.178192	0.240998	0.299116	-0.18612	-0.424277	-0.0186342	0.274843	0.300626	0.123701	NA	NA	NA	0.156917	0.474091	1.06876	-0.547845	0.251281	-0.378623	1.12756	NA	1.12469	-0.362217	32	9	3	4	2	6
Arl1	P61211	13.8	20.411	5.1275	5200300	NA	NA	NA	NA	NA	NA	NA	NA	NA	NA	NA	NA	NA	NA	NA	NA	NA	NA	NA	NA	NA	NA	NA	NA	NA	NA	NA	NA	NA	NA	NA	NA	NA	NA	NA	NA	NA	NA	0	0	0	0	0	0
Arl2	Q9D0J4	17.9	20.864	13.845	3946400	NA	NA	NA	NA	NA	NA	NA	NA	NA	NA	NA	NA	NA	NA	NA	NA	NA	NA	NA	NA	NA	NA	NA	NA	NA	NA	NA	NA	NA	NA	NA	NA	NA	NA	NA	NA	NA	NA	0	0	0	0	0	0
Armc6	Q8BNU0	6.8	50.683	6.3078	458250	NA	NA	NA	NA	NA	NA	NA	NA	NA	NA	NA	NA	NA	NA	NA	NA	NA	NA	NA	NA	NA	NA	NA	NA	NA	NA	NA	NA	NA	NA	NA	NA	NA	NA	NA	NA	NA	NA	0	0	0	0	0	0
Arpc1b	Q9WV32	31.2	41.063	313.49	3162000000	NA	NA	NA	-0.28692	-0.246019	-0.394582	-0.342378	-0.320234	-0.337211	0.29442	-0.0720372	NA	0.253154	1.50746	0.217004	0.768396	-0.0528332	0.187674	-0.323082	0.847129	-0.181166	NA	-0.0321008	-0.640806	-0.0486547	1.02527	0.993063	1.07692	0.868964	NA	0.0378286	0.628162	0.934841	0.872816	1.70991	NA	0.40234	-0.145873	31	6	2	4	2	8
Arpc2	Q9CVB6	56.3	34.357	272.16	3298300000	NA	NA	NA	-0.253085	-0.243062	-0.183359	-0.263958	0.0746424	-0.109312	NA	-0.326652	NA	3.70279	NA	0.7729	0.944082	-0.471864	-0.24306	0.137473	0.810916	0.503425	NA	-0.158983	-0.296546	-0.0594937	1.00607	1.12828	1.0558	0.946388	-0.0776532	0.214592	NA	NA	NA	NA	NA	0.840603	0.912646	26	6	1	0	2	8
Arpc3	Q9JM76	36.5	20.524	289.38	1680300000	NA	NA	NA	-0.363679	-0.297254	-0.344557	-0.261535	-0.168577	-0.332535	0.511382	NA	NA	0.867252	2.72394	0.276398	-0.158725	NA	0.767462	NA	0.654967	0.453972	NA	0.0179136	-0.861241	-0.067914	1.06263	1.0435	1.10665	NA	NA	NA	NA	NA	NA	NA	NA	NA	NA	20	6	1	0	0	8
Arpc4	P59999	53	19.667	66.494	4085700000	NA	NA	NA	-0.474813	-0.180544	-0.359638	-0.334644	-0.368048	-0.381385	0.104682	0.043527	NA	NA	NA	0.621511	0.116895	0.363401	0.383925	-0.00934717	0.593137	0.609046	NA	0.0132614	0.0423677	-0.119555	1.08363	1.06585	0.994269	0.123151	-0.45586	-0.173639	NA	NA	NA	NA	NA	0.865779	0.96852	26	6	2	0	2	8
Arpc5	Q9CPW4	39.1	16.288	123.57	1058200000	NA	NA	NA	-0.421283	-0.335117	-0.372038	-0.193981	-0.423739	-0.463728	0.27289	NA	NA	NA	NA	NA	NA	NA	-0.1595	NA	0.686034	0.125699	NA	-0.0246034	-0.473527	0.15258	1.12205	1.18492	1.02037	-0.542109	NA	-0.917394	NA	NA	NA	NA	NA	NA	NA	18	6	1	0	0	8
Arpc5l	Q9D898	38.6	16.98	136.2	268980000	NA	NA	NA	-0.078457	0.136848	NA	-0.619182	-0.912809	NA	NA	NA	NA	NA	NA	NA	NA	NA	NA	NA	NA	NA	NA	0.00982931	NA	NA	1.16728	1.14146	1.23043	NA	NA	NA	NA	NA	NA	NA	NA	NA	NA	8	4	0	0	0	4
Asns	Q61024	12.7	64.282	9.8033	1690100	NA	NA	NA	1.00324	NA	NA	NA	NA	NA	NA	NA	NA	NA	NA	NA	NA	NA	NA	NA	NA	NA	NA	NA	NA	NA	NA	NA	NA	NA	NA	NA	NA	NA	NA	NA	NA	NA	NA	1	1	0	0	0	0
Asph	Q8BSY0	12.6	83.041	44.7	31216000	NA	NA	NA	NA	NA	NA	NA	NA	NA	NA	NA	NA	0.0123299	-0.0920721	-0.390668	-0.154583	NA	NA	NA	NA	NA	NA	NA	NA	NA	NA	NA	NA	NA	NA	NA	0.276293	NA	NA	NA	NA	NA	NA	5	0	0	1	0	0
Atad3	Q925I1	48.7	66.741	280.5	4226500000	NA	NA	NA	0.202136	0.100978	0.282143	0.153676	0.286763	0.326652	0.555736	0.0549467	0.13125	0.24081	0.857573	0.0466081	-0.0132121	0.242977	-0.109427	0.121879	NA	1.39984	NA	0.609288	-0.795351	0.379808	NA	NA	NA	0.383642	0.782968	1.5745	NA	NA	NA	NA	NA	0.672796	0.309538	25	6	3	0	2	4
Atic	Q9CWJ9	20.3	64.217	10.19	6374600	NA	NA	NA	-0.952657	-0.729531	NA	NA	0.0419438	-0.729459	NA	NA	NA	NA	NA	NA	NA	NA	NA	NA	NA	NA	NA	NA	NA	NA	NA	NA	NA	NA	NA	NA	NA	NA	NA	NA	NA	NA	NA	4	4	0	0	0	0
Atl3	Q91YH5	10.2	60.574	3.4679	1073200	NA	NA	NA	NA	NA	NA	NA	NA	NA	NA	NA	NA	NA	NA	NA	NA	NA	NA	NA	NA	NA	NA	NA	NA	NA	NA	NA	NA	NA	NA	NA	NA	NA	NA	NA	NA	NA	NA	0	0	0	0	0	0
Atp1a1	Q8VDN2	15.4	112.98	64.684	82118000	NA	1.35679	1.99424	NA	NA	NA	NA	NA	NA	NA	NA	NA	1.03493	1.58247	NA	1.77265	NA	NA	NA	2.74429	2.04525	2.56362	2.19614	2.62995	1.10138	NA	NA	NA	NA	NA	NA	1.58515	1.48068	1.02535	NA	NA	NA	NA	14	2	0	3	0	6
Atp2a2	O55143	15.1	114.86	21.44	37659000	NA	NA	NA	NA	NA	NA	NA	NA	0.521252	NA	NA	NA	NA	NA	NA	NA	NA	NA	NA	NA	NA	NA	NA	NA	NA	NA	NA	NA	NA	NA	NA	NA	NA	NA	NA	NA	NA	0.114644	2	1	0	0	1	0
Atp5a1	Q03265	54.4	59.752	208.88	2082800000	2.68038	2.60894	2.53826	1.18453	1.06233	0.962068	0.765365	0.89243	0.919912	0.123371	0.262054	0.517751	1.32876	1.70844	1.61754	1.66626	0.0934018	0.167118	0.000144277	2.07668	2.1286	2.55478	2.01859	2.05343	1.47329	1.07917	0.433078	1.14391	0.55841	-0.532566	NA	1.46901	1.41162	1.07634	1.16456	0.724206	-0.317188	0.500585	37	9	3	4	3	9
Atp5b	P56480	53.7	56.3	130.79	633410000	2.4587	2.35956	2.67826	1.1169	1.41213	1.21909	0.736994	1.12816	1.50594	0.408972	NA	NA	0.998645	1.62331	1.26112	1.88353	0.1126	0.478165	0.452827	2.32938	2.46196	2.78866	2.50849	2.27383	1.61772	NA	NA	NA	1.02257	0.679065	NA	1.36691	1.29569	1.1622	1.49606	NA	1.34271	1.38756	31	9	1	4	2	6
Atp5c1	Q91VR2	33.9	32.886	53.423	1640700000	1.24986	1.27373	1.30173	0.612777	0.931002	0.797262	0.570754	0.685716	0.504875	-0.0529723	0.427595	0.272872	0.789362	1.15473	0.92703	0.9985	0.27289	0.111633	0.339181	1.42279	1.39882	1.65908	1.32507	1.21964	0.785577	0.200996	0.278829	NA	0.809372	0.0979496	0.398779	0.827615	0.937961	0.648937	1.21803	0.17015	0.981964	1.0754	37	9	3	4	3	8
Atp5f1	Q9CQQ7	16.4	28.948	4.5222	36099000	2.24209	2.38888	1.93561	NA	NA	1.78484	NA	NA	0.818196	NA	NA	NA	NA	1.03147	0.919779	NA	NA	NA	NA	1.49785	NA	2.06172	1.05113	NA	NA	NA	NA	NA	1.65032	NA	NA	NA	NA	NA	NA	NA	NA	NA	11	5	0	0	0	3
Atp5h	Q9DCX2	29.2	18.749	6.3535	3707400	NA	NA	NA	NA	NA	NA	NA	NA	NA	NA	NA	NA	NA	NA	NA	NA	NA	NA	NA	NA	NA	NA	NA	NA	NA	NA	NA	NA	NA	NA	NA	NA	NA	NA	NA	NA	NA	NA	0	0	0	0	0	0
Atp5j2	P56135	36.4	10.344	10.764	144270000	1.29612	1.25233	1.27669	0.49682	0.275484	0.569005	-0.10583	0.23352	0.29772	NA	NA	NA	NA	NA	NA	NA	NA	NA	NA	NA	NA	1.37213	NA	NA	NA	NA	NA	NA	-0.242572	NA	NA	-0.574634	NA	0.636459	0.549177	NA	NA	NA	14	9	0	3	0	1
Atp5o	Q9DB20	48.4	23.363	19.39	18812000	NA	NA	NA	0.325502	-0.270991	NA	-0.620734	0.0855606	0.276675	NA	NA	NA	NA	NA	NA	NA	NA	NA	NA	NA	NA	NA	NA	NA	NA	NA	NA	NA	NA	NA	NA	NA	0.846428	NA	NA	NA	NA	NA	6	5	0	1	0	0
Atp6v1h	Q8BVE3	7.9	55.854	3.8599	1651200	NA	NA	NA	NA	NA	NA	NA	NA	NA	NA	NA	NA	NA	NA	NA	NA	NA	NA	NA	NA	NA	NA	NA	NA	NA	NA	NA	NA	NA	NA	NA	NA	NA	NA	NA	NA	NA	NA	0	0	0	0	0	0
Atrx	Q61687	4.6	278.58	31.28	36922000	NA	NA	NA	NA	NA	NA	NA	NA	NA	NA	NA	NA	NA	NA	NA	NA	NA	NA	NA	NA	NA	NA	NA	NA	NA	-0.064331	-0.370722	-0.359184	NA	NA	NA	NA	NA	NA	NA	NA	NA	NA	3	0	0	0	0	3
Atxn10	P28658	25.9	53.706	128.16	73181000	-1.15633	NA	NA	NA	2.1573	1.62396	NA	0.181293	NA	NA	NA	NA	NA	NA	NA	NA	NA	NA	NA	NA	NA	2.52392	NA	1.13403	NA	NA	NA	NA	1.25223	1.4269	NA	NA	NA	NA	NA	NA	2.05535	NA	9	4	0	0	1	2
Aurkb	O70126	8.7	39.384	5.132	1334700	NA	NA	NA	0.963622	NA	NA	NA	NA	NA	NA	NA	NA	NA	NA	NA	NA	NA	NA	NA	NA	NA	NA	NA	NA	NA	NA	NA	NA	NA	NA	NA	NA	NA	NA	NA	NA	NA	NA	1	1	0	0	0	0
Avil	O88398	11.8	92.031	12.611	12063000	NA	NA	NA	NA	-0.261102	NA	0.942758	1.48424	0.670931	NA	NA	NA	NA	NA	NA	NA	NA	NA	NA	NA	NA	NA	NA	NA	NA	NA	NA	NA	NA	NA	NA	NA	NA	NA	NA	NA	NA	NA	4	4	0	0	0	0
Bag2	Q91YN9	30.5	23.473	41.855	84144000	NA	NA	NA	NA	NA	NA	NA	NA	NA	NA	NA	NA	NA	2.79746	NA	0.38611	NA	NA	NA	NA	NA	NA	NA	NA	NA	0.788116	0.97245	0.361453	NA	NA	NA	NA	NA	NA	NA	NA	NA	NA	5	0	0	0	0	3
Baiap2	Q8BKX1	35	59.236	35.467	33025000	NA	NA	NA	NA	NA	NA	NA	NA	NA	NA	NA	NA	NA	NA	NA	NA	NA	NA	NA	-0.700262	0.19108	NA	-0.78785	NA	-0.479231	NA	0.23489	NA	NA	NA	NA	NA	NA	NA	NA	NA	NA	NA	5	0	0	0	0	5
Banf1	O54962	55.1	10.102	114.06	1526600000	NA	NA	NA	0.0122111	0.0728604	-0.350099	-0.373159	-0.249719	-0.257183	0.371049	0.0247954	-0.026446	NA	NA	NA	NA	0.526514	0.0929555	0.0704059	NA	NA	NA	NA	NA	0.969565	0.0351061	-0.230572	-0.297133	0.134667	-0.210638	-0.319271	NA	NA	NA	NA	-0.363339	0.540652	0.412712	22	6	3	0	3	4
Basp1	Q91XV3	48.7	22.086	39.337	23263000	NA	NA	NA	NA	NA	NA	NA	NA	NA	NA	NA	NA	NA	NA	NA	NA	NA	NA	NA	NA	NA	NA	-0.304745	NA	0.794407	NA	NA	NA	NA	NA	NA	NA	NA	NA	NA	NA	NA	NA	2	0	0	0	0	2
Baz1b	Q9Z277	3.7	170.65	6.205	10313000	NA	NA	NA	0.938775	NA	NA	NA	-1.36702	NA	NA	NA	NA	NA	NA	NA	NA	NA	NA	NA	NA	NA	NA	NA	NA	NA	0.662346	0.416481	-0.203765	NA	NA	NA	NA	NA	NA	NA	NA	NA	NA	5	2	0	0	0	3
Bclaf1	Q8K019	13.7	106	32.327	357130000	NA	NA	NA	-3.60351	NA	-0.87242	-0.0910027	NA	NA	0.98573	0.504264	NA	-0.129217	NA	NA	0.364719	1.26701	0.603534	0.61083	NA	NA	NA	NA	NA	NA	-0.323658	0.00349555	-0.368936	NA	NA	NA	NA	NA	NA	NA	NA	NA	NA	13	3	2	0	0	3
Brix1	Q9DCA5	28.9	41.241	17.688	39265000	-0.287236	NA	NA	0.115832	0.505993	0.642193	0.162855	0.727877	1.469	NA	NA	NA	NA	NA	NA	NA	NA	NA	NA	NA	NA	NA	NA	NA	NA	NA	NA	NA	NA	NA	NA	NA	NA	NA	NA	NA	NA	NA	7	7	0	0	0	0
Btf3	Q64152	44.6	22.031	85.507	40600000	NA	NA	NA	NA	NA	NA	NA	NA	NA	NA	NA	NA	NA	NA	NA	NA	NA	NA	NA	NA	NA	NA	NA	NA	NA	NA	NA	NA	NA	NA	NA	NA	NA	NA	NA	NA	NA	NA	0	0	0	0	0	0
Bub3	Q9WVA3	10.4	36.954	2.6387	3352600	NA	NA	NA	NA	NA	NA	NA	NA	NA	NA	NA	NA	NA	NA	NA	NA	NA	NA	NA	NA	NA	NA	NA	NA	NA	NA	NA	NA	NA	NA	NA	NA	NA	NA	NA	NA	NA	NA	0	0	0	0	0	0
Bzw1	Q9CQC6	23.6	48.043	11.609	47137000	NA	NA	-1.89701	NA	NA	NA	NA	NA	NA	NA	NA	NA	NA	NA	NA	NA	NA	NA	NA	NA	NA	3.23637	NA	NA	NA	NA	NA	NA	NA	NA	NA	NA	NA	NA	NA	NA	NA	NA	2	1	0	0	0	1
Bzw2	Q91VK1	30.3	48.063	75.887	30677000	3.61908	NA	1.40847	1.84852	1.95382	1.52887	NA	2.19664	1.80203	NA	NA	NA	NA	NA	NA	NA	NA	NA	NA	NA	NA	NA	NA	NA	NA	NA	NA	NA	NA	NA	NA	NA	NA	NA	NA	NA	NA	NA	7	7	0	0	0	0
C6.1al	Q7M757	2.7	33.079	2.9493	606950000	NA	NA	NA	NA	NA	NA	NA	NA	NA	NA	NA	NA	NA	NA	NA	NA	NA	NA	NA	1.14727	0.265917	NA	-0.154972	-0.839234	-0.210139	-0.346418	-0.53665	-0.289244	2.31926	1.41373	2.11986	NA	NA	NA	NA	0.821967	2.76906	2.61281	14	0	0	0	3	8
C8g	Q8VCG4	11.4	22.508	-2	0	NA	NA	NA	NA	NA	NA	NA	NA	NA	NA	NA	NA	NA	NA	NA	NA	NA	NA	NA	NA	NA	NA	NA	NA	NA	NA	NA	NA	NA	NA	NA	NA	NA	NA	NA	NA	NA	NA	0	0	0	0	0	0
Ca2	P00920	5.4	29.032	4.9381	50989000	NA	NA	NA	NA	NA	NA	NA	NA	NA	NA	NA	NA	NA	NA	NA	NA	NA	NA	NA	NA	NA	NA	NA	NA	NA	NA	NA	NA	NA	NA	NA	NA	NA	NA	NA	0.0966069	NA	NA	1	0	0	0	1	0
Cad	B2RQC6	24	243.24	170.66	2934600000	3.68925	NA	2.09671	0.383165	0.824727	0.714399	0.674641	0.644779	0.592732	0.152933	0.121016	-0.0969365	1.33221	1.47241	1.25981	1.21126	0.765008	0.122162	0.565716	NA	NA	NA	1.76704	NA	NA	NA	-0.345737	NA	0.333334	0.25808	-0.456491	NA	1.9311	1.49094	2.54962	NA	NA	NA	26	8	3	3	0	2
Calm1	P62204	60.4	16.837	323.31	27904000000	2.71795	2.62932	2.4102	0.511873	0.383718	0.336626	0.469469	0.309293	0.430392	-0.0742314	0.496468	0.586839	1.45728	2.36446	1.16722	1.14226	0.327204	0.0534937	0.260238	1.25677	1.18295	2.85559	0.585994	0.44605	0.140666	-0.741143	-0.895458	-0.82432	-0.519844	-1.14672	-0.383939	2.22938	2.30024	NA	NA	-0.707436	0.698225	-0.145482	36	9	3	2	3	9
Calr	P14211	12.3	47.994	4.8684	21248000	NA	NA	NA	NA	0.267356	0.0805212	-0.580785	-0.0249422	-0.0825759	NA	NA	NA	-0.437121	0.178878	-0.285935	-0.372618	NA	NA	NA	NA	NA	NA	NA	NA	NA	NA	NA	NA	NA	NA	NA	NA	NA	NA	NA	NA	NA	NA	9	5	0	0	0	0
Calu	O35887	23.8	37.063	21.234	67282000	NA	NA	NA	NA	NA	NA	NA	NA	NA	NA	NA	NA	NA	NA	NA	NA	NA	NA	NA	0.876731	0.781082	NA	0.917079	-0.00158609	0.149841	NA	NA	NA	NA	NA	NA	0.571043	0.63207	NA	1.29385	NA	1.50602	NA	9	0	0	3	1	5
Camk2d	Q6PHZ2	14	56.369	21.259	2876100	NA	NA	NA	NA	NA	NA	NA	NA	NA	NA	NA	NA	NA	NA	NA	NA	NA	NA	NA	NA	NA	NA	1.09835	NA	-0.375401	NA	NA	NA	NA	NA	NA	NA	NA	NA	NA	NA	NA	NA	2	0	0	0	0	2
Camk2g	Q923T9	13	59.606	26.93	591020000	NA	NA	NA	-1.15614	-0.194212	0.376846	-0.268956	-0.654286	-0.438894	-0.257735	-0.243182	NA	NA	NA	-0.016211	-0.401958	-0.185993	-0.0824301	-0.0103502	1.96342	1.33668	NA	0.207295	0.0733325	0.481727	0.349621	NA	-0.56003	1.58074	NA	NA	NA	NA	NA	NA	NA	NA	NA	21	6	2	0	0	7
Cand1	Q6ZQ38	33.6	136.33	323.31	703140000	NA	4.37515	3.24277	2.54137	-0.412923	2.84639	1.76765	2.10923	3.55189	NA	NA	NA	NA	NA	NA	NA	NA	NA	NA	2.27614	NA	1.10008	NA	2.39684	NA	NA	NA	NA	1.77063	1.0654	1.66054	1.07467	1.55504	0.640411	1.13062	NA	NA	NA	18	8	0	4	0	3
Cap1	P40124	9.5	51.564	4.5664	155270000	NA	NA	NA	0.336055	0.412944	NA	0.510759	0.106616	NA	NA	-0.540424	-0.216734	NA	NA	NA	NA	-0.988194	-0.263155	NA	NA	NA	NA	NA	NA	NA	NA	NA	NA	NA	NA	NA	NA	NA	NA	NA	NA	NA	NA	8	4	2	0	0	0
Capn2	O08529	20.1	79.871	100.75	101970000	NA	NA	NA	NA	NA	NA	NA	NA	NA	NA	NA	NA	NA	NA	NA	NA	NA	NA	NA	1.24753	NA	2.19087	NA	NA	NA	NA	NA	NA	NA	NA	NA	1.58459	2.1472	2.02826	2.29931	NA	NA	NA	6	0	0	4	0	2
Capn6	O35646	8.6	74.542	5.6122	0	NA	NA	NA	NA	NA	NA	NA	NA	NA	NA	NA	NA	NA	NA	NA	NA	NA	NA	NA	NA	NA	NA	NA	NA	NA	NA	NA	NA	NA	NA	NA	NA	NA	NA	NA	NA	NA	NA	0	0	0	0	0	0
Capns1	O88456	35.7	28.463	42.919	102810000	NA	NA	NA	NA	NA	NA	NA	NA	NA	NA	NA	NA	NA	NA	NA	NA	NA	NA	NA	NA	NA	3.42475	NA	NA	NA	NA	NA	NA	NA	NA	NA	1.99648	1.84456	1.4008	1.6226	NA	NA	-0.629846	6	0	0	4	1	1
Caprin1	Q60865	17.8	78.168	62.349	652740000	NA	NA	NA	NA	NA	NA	-1.71213	NA	NA	0.644059	1.24045	1.06939	0.755746	NA	0.960132	0.719257	-0.71642	0.230042	0.361453	-0.000432744	0.881188	NA	0.0439731	-0.734829	0.0718761	0.00385715	-0.183455	0.320018	0.499606	-0.804467	-1.17613	0.217407	NA	0.419932	NA	-1.24324	0.173759	0.568152	26	1	3	2	3	8
Capza1	P47753	62.2	32.939	230.13	8902200000	NA	NA	NA	0.010923	-0.0969309	-0.157399	-0.195996	-0.153206	-0.12792	-0.159112	-0.146003	-0.0524159	-0.026446	1.28711	-0.0306892	-0.246834	-0.183455	-0.224781	-0.153027	NA	0.290162	NA	1.27862	NA	1.04615	0.339509	0.13519	0.532032	0.272576	NA	NA	NA	0.528989	0.0496958	0.671991	NA	NA	NA	26	6	3	3	0	6
Capza2	P47754	65.7	32.967	323.31	5441100000	NA	NA	NA	-0.167588	-0.0341603	-0.384678	-0.181248	-0.0499646	0.0408223	-0.0136409	0.00342325	-0.141171	0.801883	1.39669	-0.0257376	-0.272262	-0.237686	0.13603	-0.0597706	-0.810895	0.547742	NA	-0.0298416	-0.271306	0.233871	0.132689	0.154522	0.143628	0.383925	-0.218719	-1.86485	0.673371	NA	NA	NA	NA	0.00497143	NA	29	6	3	1	1	8
Capzb	P47757	35	31.345	260.87	4074900000	NA	NA	NA	0.0903115	-0.0633489	-0.206878	-0.224048	-0.0816748	-0.106032	-0.317999	-0.16877	0.0699212	0.19052	1.52703	-0.0364682	-0.0508847	-0.0756011	-0.260146	-0.14274	1.15907	0.624354	NA	0.569394	-0.311154	-0.101247	0.194625	0.239021	0.210379	-0.137635	-0.79917	1.16994	NA	1.20201	1.15502	1.36658	-0.435842	1.18311	-0.0549179	33	6	3	3	3	8
Card11	Q8CIS0	1.2	134.04	-2	0	NA	NA	NA	NA	NA	NA	NA	NA	NA	NA	NA	NA	NA	NA	NA	NA	NA	NA	NA	NA	NA	NA	NA	NA	NA	NA	NA	NA	NA	NA	NA	NA	NA	NA	NA	NA	NA	NA	0	0	0	0	0	0
Carhsp1	Q9CR86	40.5	16.062	6.0521	30180000	NA	NA	NA	NA	NA	NA	NA	NA	NA	NA	NA	NA	NA	NA	NA	NA	NA	NA	NA	NA	NA	NA	NA	NA	NA	NA	NA	NA	NA	NA	NA	NA	NA	NA	NA	NA	-0.902112	NA	1	0	0	0	1	0
Carm1	Q9WVG6	6.4	65.853	3.8618	9391700	NA	NA	0.157206	NA	NA	NA	NA	NA	NA	NA	NA	NA	NA	NA	NA	NA	NA	NA	NA	NA	NA	NA	NA	NA	NA	NA	NA	NA	NA	NA	NA	NA	NA	NA	NA	NA	NA	NA	1	1	0	0	0	0
Casp3	P70677	11.2	31.474	3.2711	13231000	NA	NA	NA	NA	NA	NA	NA	NA	NA	NA	NA	NA	NA	NA	NA	NA	NA	NA	NA	NA	NA	NA	NA	NA	NA	NA	NA	NA	NA	0.895771	NA	NA	NA	NA	NA	NA	-0.684101	NA	2	0	0	0	1	0
Casp8	O89110	6	55.356	2.5528	976900	NA	NA	NA	NA	NA	NA	NA	NA	NA	NA	NA	NA	NA	NA	NA	NA	NA	NA	NA	NA	NA	NA	NA	NA	NA	NA	NA	NA	NA	NA	NA	NA	NA	NA	NA	NA	NA	NA	0	0	0	0	0	0
Cat	P24270	6.1	59.795	5.0057	19742000	NA	NA	NA	NA	NA	NA	NA	NA	NA	NA	NA	NA	NA	NA	NA	NA	NA	NA	NA	NA	NA	NA	NA	NA	NA	NA	NA	NA	NA	NA	NA	NA	NA	NA	NA	-1.89937	NA	NA	1	0	0	0	1	0
Cbwd1	Q8VEH6	3.6	43.771	5.1598	0	NA	NA	NA	NA	NA	NA	NA	NA	NA	NA	NA	NA	NA	NA	NA	NA	NA	NA	NA	NA	NA	NA	NA	NA	NA	NA	NA	NA	NA	NA	NA	NA	NA	NA	NA	NA	NA	NA	0	0	0	0	0	0
Cbx3	P23198	29.5	20.855	45.457	393230000	2.29237	1.38515	NA	-0.140396	-0.117631	0.205893	-0.239822	0.177726	0.216858	NA	NA	NA	NA	NA	NA	NA	NA	NA	NA	2.66429	1.77423	1.83805	2.45815	1.89427	1.37726	-0.142087	-0.1956	0.0209551	1.37262	0.832077	0.732284	1.57742	1.47049	1.1181	1.48973	1.63388	2.17592	0.713805	27	8	0	4	3	9
Cbx5	Q61686	27.7	22.186	18.162	63431000	NA	NA	NA	NA	-0.157882	-1.10191	-0.656285	-0.814463	-0.442144	NA	NA	NA	NA	NA	NA	NA	NA	NA	NA	NA	NA	NA	NA	NA	NA	-0.430071	-0.287236	-0.573762	NA	NA	NA	NA	NA	NA	NA	NA	NA	NA	8	5	0	0	0	3
Ccdc102a	Q3TMW1	23.9	62.623	72.233	510870000	NA	NA	NA	0.183074	0.287945	0.494876	0.312665	0.0244615	0.468844	NA	NA	NA	0.459397	1.89218	0.0477857	0.15226	NA	NA	NA	NA	NA	NA	NA	NA	NA	NA	NA	NA	NA	NA	NA	NA	NA	NA	NA	NA	NA	NA	10	6	0	0	0	0
Ccdc157	Q5SPX1	1.8	79.795	2.4703	604140000	NA	NA	NA	0.252537	0.213503	-0.0534188	0.300651	0.0270125	0.08882	-0.122076	NA	-0.530071	NA	NA	NA	NA	-0.178747	-0.180912	0.126565	NA	NA	NA	NA	NA	NA	NA	NA	NA	NA	NA	NA	NA	NA	NA	NA	NA	NA	NA	11	6	2	0	0	0
Ccdc37	Q80VN0	2.2	53.863	-2	0	NA	NA	NA	NA	NA	NA	NA	NA	NA	NA	NA	NA	NA	NA	NA	NA	NA	NA	NA	NA	NA	NA	NA	NA	NA	NA	NA	NA	NA	NA	NA	NA	NA	NA	NA	NA	NA	NA	0	0	0	0	0	0
Cct2	P80314	48.4	57.477	127.93	838970000	NA	NA	NA	0.235727	0.25689	0.0729976	-0.067712	-0.18061	0.0326651	NA	-0.111031	-0.289598	0.781206	1.71066	0.545845	0.453044	-0.306379	-0.0230424	-0.255319	NA	NA	NA	NA	NA	NA	-0.0885487	NA	NA	NA	NA	NA	0.690032	1.65014	1.45016	NA	NA	NA	NA	19	6	2	3	0	1
Cct3	P80318	38.2	60.629	124.85	623820000	NA	NA	2.92873	0.14091	0.170822	0.251568	0.331934	0.184344	0.293606	-0.0206267	-0.178237	-0.251083	1.32478	NA	0.708656	0.623443	-0.177599	-0.120617	-0.331247	NA	NA	2.30216	NA	NA	NA	NA	NA	NA	NA	NA	NA	NA	1.59693	1.79771	NA	NA	NA	NA	19	7	3	2	0	1
Cct4	P80315	30.8	58.066	26.783	574210000	NA	2.46841	NA	0.17479	0.223175	0.0415234	-0.0930171	0.232906	0.164271	-0.142609	0.23033	NA	1.04674	1.5211	0.320594	0.23489	-0.041243	-0.10165	-0.192068	NA	NA	NA	NA	NA	NA	NA	NA	NA	NA	NA	NA	NA	NA	1.25243	1.47153	NA	NA	NA	18	7	2	2	0	0
Cct5	P80316	32.2	59.623	46.617	160150000	NA	NA	NA	0.187894	2.99823	0.288418	0.117828	0.44074	0.0632268	-0.363676	NA	NA	NA	NA	NA	3.19959	NA	NA	-0.214	NA	NA	NA	NA	NA	NA	NA	NA	NA	NA	NA	NA	NA	NA	NA	NA	NA	NA	NA	9	6	1	0	0	0
Cct6a	P80317	34.8	58.004	90.603	407220000	NA	NA	NA	0.123666	-0.14626	0.109427	-0.135206	0.0119249	-0.0469509	-0.350158	-0.134089	-0.0780633	1.17984	NA	0.488856	0.331264	NA	NA	-0.442015	NA	NA	NA	NA	NA	NA	NA	1.30943	NA	NA	NA	NA	NA	NA	-0.485324	NA	NA	NA	NA	15	6	3	1	0	1
Cct7	P80313	21.7	59.652	20.38	213270000	NA	NA	NA	0.421479	-0.31484	0.0723116	-0.222296	0.18916	0.128557	-0.0201999	-0.276318	-0.460061	0.934014	2.11123	0.454032	0.526223	0.1551	0.173092	-0.0875986	NA	NA	NA	NA	NA	NA	NA	NA	NA	NA	NA	NA	2.24763	1.07106	NA	2.30779	NA	NA	NA	19	6	3	3	0	0
Cct8	P42932	46.2	59.555	58.296	521740000	NA	NA	NA	0.324004	0.205768	0.135141	0.0514417	0.358396	0.198746	-0.155231	-0.10916	-0.163885	0.950258	2.15804	0.550888	0.429654	-0.0919367	-0.337083	-0.192952	NA	NA	1.5347	NA	NA	-0.212507	NA	1.10616	NA	NA	NA	NA	NA	NA	1.57424	NA	-2.5122	NA	NA	21	6	3	1	1	3
Cdc37	Q61081	8.2	44.593	2.9183	3698900	NA	NA	NA	NA	-0.378757	NA	0.57415	NA	NA	NA	NA	NA	NA	NA	NA	NA	NA	NA	NA	NA	NA	NA	NA	NA	NA	NA	NA	NA	NA	NA	NA	NA	NA	NA	NA	NA	NA	NA	2	2	0	0	0	0
Cdc42ep1	Q91W92	3.9	43.095	19.246	0	NA	NA	NA	NA	NA	NA	NA	NA	NA	NA	NA	NA	NA	NA	NA	NA	NA	NA	NA	NA	NA	NA	NA	NA	NA	NA	NA	NA	NA	NA	NA	NA	NA	NA	NA	NA	NA	NA	0	0	0	0	0	0
Cdk1	P11440	36.4	34.106	11.154	52032000	NA	NA	NA	0.0241778	0.30871	0.469052	-0.258442	-0.0286018	0.428035	NA	NA	NA	NA	NA	NA	1.62496	NA	NA	NA	NA	NA	NA	NA	NA	NA	NA	NA	NA	NA	NA	NA	NA	NA	NA	NA	1.03744	NA	NA	8	6	0	0	1	0
Cdk6	Q64261	7.1	37.028	2.8783	350350	NA	NA	NA	NA	NA	NA	NA	NA	NA	NA	NA	NA	NA	NA	NA	NA	NA	NA	NA	NA	NA	NA	NA	NA	NA	NA	NA	NA	NA	NA	NA	NA	NA	NA	NA	NA	NA	NA	0	0	0	0	0	0
Cenpv	Q9CXS4	12.3	27.541	9.1059	9345900	NA	NA	NA	NA	NA	NA	NA	NA	NA	NA	NA	NA	NA	NA	NA	NA	NA	NA	NA	NA	NA	NA	NA	NA	NA	1.23834	-0.0432045	NA	NA	NA	NA	NA	NA	NA	NA	NA	NA	NA	2	0	0	0	0	2
Cep170	Q6A065	2.8	175.05	13.339	3860000	NA	NA	NA	NA	NA	NA	NA	NA	NA	NA	NA	NA	NA	NA	NA	NA	NA	NA	NA	NA	NA	NA	NA	NA	NA	NA	NA	NA	NA	NA	NA	NA	NA	NA	NA	NA	NA	NA	0	0	0	0	0	0
Cep55	Q8BT07	13.6	53.93	4.3291	22198000	NA	NA	NA	NA	NA	NA	-0.811954	NA	-0.143054	NA	NA	NA	NA	NA	NA	NA	NA	NA	NA	NA	NA	NA	NA	NA	NA	NA	NA	NA	-0.488721	NA	NA	NA	NA	NA	NA	NA	0.270747	NA	4	2	0	0	1	0
Cetn3	O35648	37.7	19.519	10.259	7272400	NA	NA	NA	NA	1.87499	2.04729	NA	NA	2.36373	NA	NA	NA	NA	NA	NA	NA	NA	NA	NA	NA	NA	NA	NA	NA	NA	NA	NA	NA	NA	NA	NA	NA	NA	NA	NA	NA	NA	NA	3	3	0	0	0	0
Cfl1	P18760	61.4	18.559	323.31	17869000000	2.80098	2.30123	2.51169	0.577151	0.658646	0.549521	0.439783	0.527671	0.428142	-0.133564	-0.22848	-0.10742	1.06927	2.07783	1.12841	0.741734	-0.0318186	-0.132906	-0.169155	1.93187	1.6013	2.23684	1.33097	1.17241	0.653695	0.326046	0.23703	0.394904	1.34256	1.38011	1.58584	2.07218	2.16404	1.88972	2.06649	1.78414	1.80279	1.50128	38	9	3	4	3	9
Cfl2	P45591	31.3	18.709	6.3541	14765000	NA	NA	NA	NA	NA	NA	NA	NA	NA	NA	NA	NA	NA	NA	NA	NA	NA	NA	NA	NA	NA	NA	NA	NA	NA	NA	NA	NA	NA	NA	NA	NA	NA	NA	NA	NA	NA	NA	0	0	0	0	0	0
Cgn	P59242	36.4	136.45	323.31	575920000	NA	NA	NA	NA	NA	NA	NA	NA	NA	NA	NA	NA	0.417926	NA	-0.464877	-0.242938	NA	NA	NA	0.932967	0.183343	NA	-0.126709	0.370993	-0.302992	-0.16337	-0.974309	-0.143785	0.430276	-0.275126	NA	NA	NA	NA	NA	NA	1.08415	NA	14	0	0	0	1	8
Cgnl1	Q6AW69	43.5	148.23	323.31	1488200000	NA	NA	NA	NA	NA	NA	NA	NA	NA	NA	NA	NA	NA	NA	NA	NA	NA	NA	NA	1.23824	0.217239	NA	0.278496	-0.652418	0.166082	-0.268913	-0.0746424	-0.1995	0.430431	0.186459	0.935007	NA	NA	NA	0.47297	0.348703	0.674959	0.161024	15	0	0	1	3	8
Chchd3	Q9CRB9	17.6	26.334	6.5872	9006500	NA	NA	NA	NA	NA	-0.207078	0.346191	NA	0.269512	NA	NA	NA	NA	NA	NA	NA	NA	NA	NA	1.58788	NA	NA	NA	0.294402	NA	NA	NA	NA	NA	NA	NA	NA	NA	-0.0124972	NA	NA	NA	NA	6	3	0	1	0	2
Chd4	Q6PDQ2	16.9	217.75	92.28	201350000	NA	-0.24184	0.568837	NA	NA	-1.05059	NA	-0.151122	NA	0.74899	0.916045	0.292723	-0.240009	-0.0182069	-0.0597706	0.530552	0.554125	0.410006	0.519714	-0.361881	0.668868	-0.2806	0.591484	1.2578	NA	NA	-1.69986	-0.281787	1.02959	NA	NA	0.024678	-0.168642	-0.135798	-0.0821576	NA	NA	NA	26	4	3	4	0	7
Chtop	Q9CY57	11.6	26.585	12.608	24066000	NA	0.256666	-1.10608	NA	-0.194476	-0.385281	0.0703893	0.110363	NA	NA	NA	NA	-0.157691	-0.239765	0.192167	0.53734	NA	NA	NA	NA	NA	NA	NA	NA	NA	NA	NA	NA	NA	NA	NA	-0.180912	NA	NA	-0.286881	NA	NA	NA	12	6	0	2	0	0
Ckap4	Q8BMK4	55.5	63.691	323.31	1737500000	NA	NA	NA	NA	NA	NA	NA	NA	NA	NA	NA	NA	-0.0813396	0.642212	0.394942	-0.0766959	NA	NA	NA	1.74362	1.7556	1.936	2.24448	1.29967	1.36249	NA	NA	NA	0.066231	NA	1.08927	1.03339	0.771988	0.477824	0.773861	-0.432318	NA	0.616857	18	0	0	4	2	6
Clasp1	Q80TV8	7.7	169.23	8.3287	2188100000	NA	NA	NA	NA	NA	NA	NA	NA	NA	-0.270828	NA	NA	NA	NA	NA	NA	NA	0.0302803	NA	NA	NA	NA	NA	NA	NA	NA	NA	NA	NA	NA	NA	NA	NA	NA	NA	NA	NA	NA	2	0	1	0	0	0
Clic1	Q9Z1Q5	30.7	27.013	14.475	37609000	NA	NA	NA	0.197614	0.0683269	0.319849	0.661841	0.714927	NA	-0.284514	NA	NA	NA	NA	-0.214	NA	NA	NA	NA	NA	NA	NA	NA	NA	NA	NA	NA	NA	NA	NA	NA	NA	NA	NA	NA	NA	NA	NA	7	5	1	0	0	0
Clint1	Q99KN9	22	68.512	34.4	99939000	NA	NA	NA	-0.0575868	-0.0597054	0.0809305	-0.184851	-0.199438	-0.135776	0.0480244	NA	NA	NA	NA	NA	1.47835	NA	-0.290306	NA	NA	NA	NA	NA	NA	NA	-0.131853	0.266889	0.126014	NA	NA	NA	NA	NA	NA	NA	NA	NA	NA	12	6	1	0	0	3
Clta	O08585	23.8	25.604	14.793	254280000	NA	NA	NA	1.77796	1.7688	2.11809	NA	1.63073	1.94692	0.067712	-0.454386	-0.0301242	NA	NA	NA	NA	NA	NA	NA	NA	NA	NA	NA	NA	NA	0.269199	0.350927	-0.137504	NA	NA	NA	NA	NA	0.779794	NA	NA	NA	NA	12	5	3	1	0	3
Cltb	Q6IRU5	16.2	25.171	4.6279	14345000	NA	NA	NA	NA	NA	NA	NA	NA	NA	NA	NA	NA	NA	NA	NA	NA	NA	NA	NA	NA	NA	NA	NA	NA	NA	0.0251624	0.00280155	NA	NA	NA	NA	NA	NA	NA	NA	NA	NA	NA	2	0	0	0	0	2
Cltc	Q68FD5	44.8	191.55	323.31	6798800000	2.05272	3.35625	2.7729	1.69693	1.65347	1.93723	1.48666	1.8148	1.62597	-0.343124	0.187379	0.656172	1.47545	1.49643	0.606123	0.183474	0.429654	0.0862317	0.716529	1.30543	1.70519	1.18429	0.773541	1.32287	0.213487	0.0973167	0.0524909	0.103069	0.916889	0.219404	0.480579	1.24158	0.979743	0.893223	1.35258	1.13505	0.533347	1.35111	38	9	3	4	3	9
Cmya5	Q70KF4	1.2	413.04	3.2726	377610000	NA	NA	NA	NA	NA	NA	NA	NA	NA	NA	NA	NA	NA	NA	NA	NA	NA	-0.0641931	0.252552	NA	NA	NA	NA	NA	NA	-0.712992	-0.164786	-0.262193	NA	NA	1.1083	NA	NA	NA	NA	NA	NA	NA	6	0	0	0	0	3
Cnn2	Q08093	14.4	33.155	55.597	478310000	NA	NA	NA	NA	NA	NA	NA	NA	NA	NA	NA	NA	NA	NA	NA	NA	NA	NA	NA	0.268608	0.879276	1.89395	NA	NA	NA	NA	NA	NA	-1.13271	-0.718175	-0.914105	NA	NA	1.03999	NA	-0.57289	-0.849999	-0.664119	10	0	0	1	3	3
Cnn3	Q9DAW9	33.3	36.428	39.044	231300000	NA	NA	NA	NA	NA	NA	NA	NA	NA	NA	NA	NA	NA	NA	NA	NA	NA	NA	NA	0.898861	1.80899	1.14232	NA	2.91921	NA	NA	NA	NA	0.985902	-1.41803	-1.94684	0.71052	0.50826	0.663123	1.0017	0.313638	-2.20533	-2.32461	14	0	0	4	3	4
Cobl	Q5NBX1	1.4	143.86	-2	0	NA	NA	NA	NA	NA	NA	NA	NA	NA	NA	NA	NA	NA	NA	NA	NA	NA	NA	NA	NA	NA	NA	NA	NA	NA	NA	NA	NA	NA	NA	NA	NA	NA	NA	NA	NA	NA	NA	0	0	0	0	0	0
Col18a1	P39061	1	182.17	39.78	9530400	NA	NA	NA	NA	NA	NA	NA	NA	NA	NA	NA	NA	NA	NA	NA	NA	NA	NA	NA	NA	NA	NA	NA	NA	NA	2.56039	NA	NA	NA	NA	NA	NA	NA	NA	NA	NA	NA	NA	1	0	0	0	0	1
Col3a1	P08121	1.8	138.94	24.283	19864000	NA	NA	NA	NA	NA	NA	NA	NA	NA	NA	NA	NA	NA	NA	NA	NA	NA	NA	NA	NA	NA	NA	NA	NA	NA	NA	NA	NA	NA	NA	NA	NA	NA	NA	NA	NA	NA	NA	0	0	0	0	0	0
Col4a1	P02463	1	160.68	2.9621	13363000	NA	NA	NA	NA	NA	NA	NA	NA	NA	NA	NA	NA	NA	NA	NA	NA	NA	NA	NA	NA	NA	NA	NA	NA	NA	NA	1.3361	NA	NA	NA	NA	NA	NA	NA	NA	NA	NA	NA	1	0	0	0	0	1
Copa	Q8CIE6	6.9	138.43	12.074	311420	NA	NA	NA	NA	NA	NA	NA	NA	NA	NA	NA	NA	NA	NA	NA	NA	NA	NA	NA	NA	NA	NA	NA	NA	NA	NA	NA	NA	NA	NA	NA	NA	NA	NA	NA	NA	NA	NA	0	0	0	0	0	0
Coro1a	O89053	33.8	50.989	59.079	1324400000	NA	NA	NA	0.0301242	-0.0781067	-0.0587284	-0.117709	-0.158993	-0.102884	0.369632	-0.11023	0.10597	0.0800727	1.08911	-0.133037	-0.6072	0.151474	-0.182438	0.179923	NA	NA	NA	NA	NA	NA	NA	NA	NA	NA	NA	NA	NA	NA	NA	NA	NA	NA	NA	16	6	3	0	0	0
Coro1b	Q9WUM3	18.4	53.912	48.385	807180000	NA	NA	NA	0.199625	-1.11657	NA	NA	NA	NA	NA	NA	NA	0.000808136	NA	-0.0261627	-0.62882	-0.986884	-0.992406	-0.999278	1.33457	NA	NA	0.0852518	NA	-1.45623	-0.435842	0.0578571	0.0927555	0.151763	-0.0585243	0.445008	NA	NA	NA	NA	0.354999	0.295376	-0.20063	20	2	0	0	3	6
Coro1c	Q9WUM4	38.8	53.12	290.17	23072000000	NA	NA	NA	-0.2859	0.180912	0.00820001	-0.384734	-0.140396	-0.33579	-0.237319	-0.400757	-0.284751	0.170394	1.44894	0.0288519	-0.078883	-0.354114	-0.349818	-0.351063	-0.153287	-1.22429	0.0327724	-1.76192	-2.58472	-1.05755	-0.0103502	-0.154454	-0.16543	2.2625	1.55673	2.61883	NA	NA	1.37068	NA	1.67494	2.58962	2.21464	32	6	3	1	3	9
Coro2a	Q8C0P5	13.2	59.573	11.181	1007700000	NA	NA	NA	0.0272956	0.485221	-0.449809	-0.189368	NA	0.0196308	-0.256165	-0.235605	-0.192952	-0.436801	NA	-0.147307	-0.905274	-0.29725	-0.133432	-0.148739	NA	NA	NA	NA	NA	NA	NA	NA	NA	NA	NA	NA	NA	NA	NA	NA	NA	NA	NA	14	5	3	0	0	0
Cox4i1	P19783	25.4	19.53	4.7965	2143800	NA	NA	NA	NA	NA	NA	NA	NA	NA	NA	NA	NA	NA	NA	NA	NA	NA	NA	NA	NA	NA	NA	NA	NA	NA	NA	NA	NA	NA	NA	NA	NA	NA	NA	NA	NA	NA	NA	0	0	0	0	0	0
Cox5a	P12787	21.2	16.101	5.203	939510	NA	NA	NA	NA	NA	NA	NA	NA	NA	NA	NA	NA	NA	NA	NA	NA	NA	NA	NA	NA	NA	NA	NA	NA	NA	NA	NA	NA	NA	NA	NA	NA	NA	NA	NA	NA	NA	NA	0	0	0	0	0	0
Crkl	P47941	18.2	33.83	5.5553	5761700	NA	NA	NA	NA	NA	NA	NA	NA	NA	NA	NA	NA	NA	NA	NA	NA	NA	NA	NA	NA	NA	NA	NA	NA	NA	NA	NA	NA	NA	NA	NA	NA	NA	NA	NA	NA	NA	NA	0	0	0	0	0	0
Cryab	P23927	32.6	20.069	6.6474	43711000	NA	NA	NA	NA	NA	NA	NA	NA	NA	NA	NA	NA	NA	NA	NA	NA	NA	NA	NA	-0.178747	1.25777	NA	-0.141694	0.775614	-0.334225	NA	NA	NA	NA	NA	NA	NA	NA	NA	NA	NA	NA	NA	5	0	0	0	0	5
Csde1	Q91W50	13	88.79	7.5502	537490000	NA	NA	NA	NA	NA	NA	NA	NA	0.146525	NA	NA	NA	NA	NA	NA	NA	NA	NA	NA	NA	NA	NA	NA	NA	NA	NA	NA	NA	0.0365555	NA	NA	NA	NA	NA	NA	NA	NA	NA	2	1	0	0	0	0
Cse1l	Q9ERK4	34.4	110.45	188.69	12241000000	0.243899	1.68223	0.181362	1.28297	2.05592	0.295841	-0.419719	1.17607	0.198243	1.481	NA	NA	0.115957	0.312097	NA	NA	1.89416	NA	NA	0.790933	0.869833	0.431267	0.792707	0.758111	0.404554	-0.0922074	-0.125651	-0.0926134	0.398399	0.0514889	1.11663	NA	NA	-0.0489336	NA	NA	NA	0.204183	27	9	1	1	1	9
Csnk1a1	Q8BK63	26.4	38.914	9.9105	19083000	NA	NA	NA	-0.419758	NA	NA	NA	NA	NA	NA	NA	NA	NA	NA	NA	NA	NA	NA	NA	NA	NA	NA	-0.387914	NA	NA	NA	NA	NA	NA	NA	NA	NA	NA	NA	NA	NA	NA	NA	2	1	0	0	0	1
Csnk2a1	Q60737	27.1	45.133	26.897	334090000	NA	-1.97552	-1.55444	-0.871654	0.0519985	0.224164	NA	0.0146409	-0.866831	NA	NA	NA	NA	NA	NA	NA	NA	NA	NA	NA	NA	NA	NA	NA	NA	NA	NA	NA	NA	-1.96492	NA	NA	NA	NA	NA	NA	NA	-4.57459	9	7	0	0	1	0
Csnk2b	P67871	10.7	24.942	3.2361	1038600	NA	NA	NA	NA	NA	NA	NA	NA	NA	NA	NA	NA	NA	NA	NA	NA	NA	NA	NA	NA	NA	NA	NA	NA	NA	NA	NA	NA	NA	NA	NA	NA	NA	NA	NA	NA	NA	NA	0	0	0	0	0	0
Csrp2	P97314	35.8	20.926	82.505	145240000	NA	NA	NA	NA	NA	NA	NA	NA	NA	NA	NA	NA	NA	NA	NA	NA	NA	NA	NA	NA	NA	NA	NA	NA	NA	0.258287	0.561601	0.334735	NA	NA	NA	1.34307	1.28409	1.26098	1.3349	NA	-0.196355	NA	8	0	0	4	1	3
Cstb	Q62426	49	11.045	9.7585	258060000	NA	NA	NA	NA	NA	NA	NA	NA	NA	NA	NA	NA	NA	NA	NA	NA	NA	NA	NA	0.956432	0.603008	1.48237	2.25498	0.871812	NA	NA	NA	NA	NA	NA	0.123465	1.05119	1.09188	0.951792	0.877288	1.83126	0.0847621	NA	12	0	0	4	2	5
Ctnnd1	P30999	4.9	104.92	7.128	34397000	NA	NA	NA	NA	NA	NA	NA	NA	NA	NA	NA	NA	NA	NA	NA	NA	NA	NA	NA	NA	NA	NA	NA	NA	NA	NA	NA	NA	NA	NA	NA	NA	NA	NA	NA	NA	1.53007	1.2033	2	0	0	0	2	0
Ctps1	P70698	31.5	66.682	30.564	116380000	NA	1.89341	1.80249	0.281431	1.03464	0.27035	0.759667	1.25773	1.08038	NA	NA	NA	NA	NA	NA	NA	NA	NA	NA	2.5497	NA	1.63384	NA	3.26993	NA	NA	NA	NA	0.120969	NA	-0.754289	1.42826	1.4767	0.966292	1.40129	NA	NA	NA	17	8	0	4	0	3
Ctsb	P10605	10.3	37.279	7.5794	85939000	NA	NA	NA	NA	NA	NA	NA	NA	NA	NA	NA	NA	NA	NA	NA	NA	NA	NA	NA	1.93733	NA	3.12193	2.49297	2.9559	NA	NA	0.579943	1.15098	NA	NA	NA	NA	NA	NA	NA	NA	NA	1.27631	7	0	0	0	1	6
Ctsc	P97821	5.2	52.376	5.3298	163810	NA	NA	NA	NA	NA	NA	NA	NA	NA	NA	NA	NA	NA	NA	NA	NA	NA	NA	NA	NA	NA	NA	NA	NA	NA	NA	NA	NA	NA	NA	NA	NA	NA	NA	NA	NA	NA	NA	0	0	0	0	0	0
Ctsd	P18242	4.4	44.953	-2	114860000	NA	NA	NA	NA	NA	NA	NA	NA	NA	NA	NA	NA	NA	NA	NA	NA	NA	NA	NA	NA	NA	NA	NA	NA	NA	NA	NA	NA	NA	1.37079	NA	NA	NA	NA	-0.451435	NA	NA	NA	2	0	0	1	0	0
Ctsg	P28293	11.1	29.095	5.6039	0	NA	NA	NA	NA	NA	NA	NA	NA	NA	NA	NA	NA	NA	NA	NA	NA	NA	NA	NA	NA	NA	NA	NA	NA	NA	NA	NA	NA	NA	NA	NA	NA	NA	NA	NA	NA	NA	NA	0	0	0	0	0	0
Cttn	Q60598	37.7	61.249	293.69	651210000	NA	NA	NA	NA	NA	NA	NA	NA	NA	NA	NA	NA	NA	NA	NA	NA	NA	NA	NA	0.932857	0.686058	NA	0.232854	0.352253	0.407038	0.669006	0.46548	0.871627	NA	NA	NA	1.53562	1.17752	1.08669	1.30016	1.07103	NA	NA	13	0	0	4	1	8
Cyb5a	P56395	15.7	15.241	13.293	24941000	NA	NA	NA	NA	NA	NA	NA	NA	NA	NA	NA	NA	NA	NA	NA	NA	NA	NA	NA	NA	NA	NA	NA	NA	NA	NA	NA	NA	NA	NA	NA	NA	NA	NA	NA	NA	NA	NA	0	0	0	0	0	0
Cyc1	Q9D0M3	21.2	35.327	25.435	178930000	NA	2.89207	2.63801	NA	1.65329	NA	NA	0.654894	NA	-0.361768	0.325684	NA	1.47173	1.78702	1.62678	1.14395	NA	-0.285461	-0.0792928	NA	NA	NA	NA	NA	NA	NA	NA	NA	NA	0.396802	NA	NA	NA	NA	NA	NA	NA	NA	13	4	2	0	0	0
D10Jhu81e	Q9D172	41.7	28.09	79.899	520490000	0.55368	0.464982	0.267792	NA	NA	0.546956	NA	NA	NA	NA	NA	NA	2.25725	3.00578	3.26133	3.77752	NA	NA	NA	-0.652877	-0.337768	-0.121944	NA	NA	NA	NA	NA	NA	NA	NA	NA	2.2346	2.35041	1.89765	2.42074	NA	NA	NA	15	4	0	4	0	3
Dab2	P98078	3.9	82.311	19.12	3512000	NA	NA	NA	NA	NA	NA	NA	NA	NA	NA	NA	NA	NA	NA	NA	NA	NA	NA	NA	NA	NA	NA	NA	NA	NA	0.0228886	NA	NA	NA	NA	NA	NA	NA	NA	NA	NA	NA	NA	1	0	0	0	0	1
Dars	Q922B2	33.1	57.147	16.439	153340000	0.592397	1.08825	0.822809	NA	0.469052	0.56472	-0.639827	0.452912	0.785174	NA	NA	NA	0.306787	0.59194	0.662369	0.604169	NA	NA	NA	2.12614	NA	1.36205	NA	NA	NA	NA	NA	0.0665784	-0.591488	-1.04509	NA	1.2677	1.14532	0.748893	0.980739	1.3818	NA	NA	22	8	0	4	1	3
Dbn1	Q9QXS6	32.3	77.286	261.1	376450000	NA	NA	NA	NA	NA	NA	NA	NA	NA	NA	NA	NA	NA	NA	NA	NA	NA	NA	NA	NA	0.884807	NA	-0.267476	NA	-0.129349	-0.724912	-0.713256	-0.689746	NA	NA	NA	NA	NA	NA	NA	NA	NA	NA	6	0	0	0	0	6
Dbnl	Q62418	10.3	48.699	55.421	12073000	NA	NA	NA	NA	NA	NA	NA	NA	NA	NA	NA	NA	NA	NA	NA	0.922675	NA	NA	NA	NA	NA	NA	NA	NA	NA	NA	NA	NA	NA	NA	NA	2.35624	2.02997	2.11541	2.12482	NA	NA	NA	5	0	0	4	0	0
Dcaf7	P61963	13.7	38.926	9.773	12049000	NA	NA	NA	NA	0.691802	0.912267	1.11936	0.429643	0.681764	NA	NA	NA	NA	NA	NA	NA	NA	NA	NA	NA	NA	NA	NA	NA	NA	NA	NA	NA	NA	NA	NA	NA	NA	NA	NA	NA	NA	NA	5	5	0	0	0	0
Dck	P43346	5.8	30.367	2.7688	849820	NA	NA	NA	NA	NA	NA	NA	NA	NA	NA	NA	NA	NA	NA	NA	NA	NA	NA	NA	NA	NA	NA	NA	NA	NA	NA	NA	NA	NA	NA	NA	NA	NA	NA	NA	NA	NA	NA	0	0	0	0	0	0
Dclk1	Q9JLM8	20.6	84.152	70.785	667860000	NA	NA	NA	NA	NA	NA	NA	2.19897	NA	NA	NA	NA	1.19291	NA	NA	NA	-0.574828	-0.576087	-0.21176	0.518618	0.279511	0.380878	0.808463	1.2875	0.393728	0.285776	-0.619648	NA	NA	NA	NA	0.564649	0.360434	0.444576	0.628497	NA	NA	NA	17	1	0	4	0	8
Ddost	O54734	5.9	49.027	3.0741	0	NA	NA	NA	NA	NA	NA	NA	NA	NA	NA	NA	NA	NA	NA	NA	NA	NA	NA	NA	NA	NA	NA	NA	NA	NA	NA	NA	NA	NA	NA	NA	NA	NA	NA	NA	NA	NA	NA	0	0	0	0	0	0
Ddx1	Q91VR5	17.2	82.499	14.96	310640000	NA	NA	NA	-0.0930786	NA	NA	NA	NA	NA	-1.92767	0.368663	-1.86096	NA	NA	NA	NA	-0.319849	-0.0103502	NA	NA	NA	NA	NA	NA	NA	NA	NA	NA	-3.10878	NA	NA	NA	NA	NA	NA	NA	-3.1591	NA	8	1	3	0	1	0
Ddx17	Q501J6	28.6	72.399	175.09	161360000	NA	NA	NA	0.83131	NA	NA	NA	NA	NA	0.156756	NA	NA	NA	NA	NA	NA	NA	NA	NA	0.72738	-0.428571	NA	0.408244	NA	0.815453	0.356938	1.25988	NA	0.82309	NA	NA	0.505861	0.401235	0.240196	NA	NA	NA	NA	12	1	1	3	0	6
Ddx18	Q8K363	27.6	74.18	17.42	41323000	NA	NA	NA	NA	NA	NA	NA	NA	NA	0.810106	NA	NA	NA	NA	NA	NA	NA	0.305681	0.158317	NA	NA	NA	NA	NA	NA	NA	NA	NA	NA	NA	NA	NA	NA	NA	NA	NA	NA	NA	3	0	1	0	0	0
Ddx20	Q9JJY4	5.5	91.709	4.0707	0	NA	NA	NA	NA	NA	NA	NA	NA	NA	NA	NA	NA	NA	NA	NA	NA	NA	NA	NA	NA	NA	NA	NA	NA	NA	NA	NA	NA	NA	NA	NA	NA	NA	NA	NA	NA	NA	NA	0	0	0	0	0	0
Ddx21	Q9JIK5	38.5	93.55	110.64	1153800000	0.0622639	-0.000865357	-0.159887	0.258579	0.509341	0.361993	0.354791	0.669662	0.272143	0.922812	0.740505	0.0640274	-0.164915	0.185523	0.0391918	0.513646	0.642594	NA	0.45417	NA	-0.0621217	-0.018919	NA	0.405528	NA	NA	NA	-0.607674	-0.573471	-0.465295	-0.215368	-0.223052	0.0694216	-0.185359	-0.124725	-0.569102	-0.139339	-0.373175	32	9	3	4	3	4
Ddx39a	Q8VDW0	15.9	49.067	8.3099	7760300	NA	NA	NA	NA	1.57725	NA	NA	0.579566	NA	NA	NA	NA	NA	NA	NA	NA	NA	NA	NA	NA	NA	NA	NA	NA	NA	NA	NA	NA	NA	NA	NA	NA	NA	NA	NA	NA	NA	NA	2	2	0	0	0	0
Ddx3x	Q62167	48.9	73.101	323.31	6141000000	0.73877	0.625667	0.354741	-0.08781	-0.118054	-0.0753224	-0.384188	-0.0825759	-0.197832	0.24744	0.0758849	0.202555	-0.00302648	0.831435	0.179662	0.131076	0.29956	0.104558	0.166875	0.461144	0.017198	0.305147	0.476077	-0.0911243	0.169534	0.101412	0.128803	0.221741	1.92205	0.347637	0.42554	0.193321	0.51581	0.270173	0.483662	0.639153	2.01159	1.78002	38	9	3	4	3	9
Ddx3y	Q62095	34.3	73.427	3.4568	599200000	-2.58019	NA	-3.03182	NA	1.66644	1.97981	NA	NA	NA	NA	NA	-1.81627	NA	NA	NA	NA	NA	NA	NA	-2.01714	-1.64704	-1.97096	-0.0784732	-1.68948	-0.368154	-0.448267	-0.348346	-0.14483	-0.287945	-1.7554	-0.359858	NA	NA	NA	NA	0.450104	0.0686649	-1.39736	20	4	1	0	3	9
Ddx46	Q569Z5	6.6	117.45	18.895	8314700	-1.06426	-0.478609	0.0435418	NA	NA	NA	NA	NA	NA	NA	NA	NA	NA	NA	NA	NA	NA	NA	NA	NA	NA	NA	NA	NA	NA	NA	NA	NA	NA	NA	NA	NA	NA	NA	NA	NA	NA	NA	3	3	0	0	0	0
Ddx5	Q61656	48.5	69.289	174.94	12002000000	-0.0246034	-0.193078	-0.205518	0.507516	0.581399	0.478195	0.337882	0.531169	0.479748	0.360564	0.0981194	0.279616	-0.487281	-0.330673	-0.147307	0.523774	0.556966	0.235688	0.250268	-0.013498	-0.0437644	0.0422339	0.503998	0.613962	-0.0159257	0.205131	0.213002	0.0925094	0.38336	-0.546956	-0.836813	0.113848	0.226864	0.117224	0.116192	-0.40806	-0.531269	0.0534338	38	9	3	4	3	9
Ddx58	Q6Q899	12.6	105.97	21.558	16676000	NA	NA	NA	NA	NA	NA	NA	NA	NA	NA	NA	NA	NA	NA	NA	NA	NA	NA	NA	NA	NA	NA	NA	NA	NA	NA	NA	NA	NA	NA	NA	NA	NA	NA	NA	NA	NA	NA	0	0	0	0	0	0
Dek	Q7TNV0	41.3	43.158	108.02	276210000	NA	NA	NA	-0.122303	-0.0234751	-0.16694	-0.572201	-0.261517	-0.327475	0.933491	NA	NA	0.0276014	0.197401	1.05194	NA	NA	NA	NA	NA	NA	NA	NA	NA	NA	-0.393855	0.15793	-0.220578	NA	NA	NA	NA	-0.554736	NA	NA	NA	NA	NA	14	6	1	1	0	3
Dhcr24	Q8VCH6	6	60.112	3.1606	1124400	NA	1.50484	1.50161	NA	NA	NA	NA	NA	NA	NA	NA	NA	NA	NA	NA	NA	NA	NA	NA	NA	NA	NA	NA	NA	NA	NA	NA	NA	NA	NA	NA	NA	NA	NA	NA	NA	NA	NA	2	2	0	0	0	0
Dhx15	O35286	16.1	91.006	17.978	165200000	NA	NA	NA	NA	-0.431267	NA	-0.0330971	-0.956711	-0.0111954	NA	NA	NA	-0.514299	0.307126	0.592571	0.704489	0.553892	1.24274	0.0469509	NA	NA	NA	NA	NA	NA	NA	NA	NA	0.648575	0.0469061	-1.40152	0.475816	NA	0.455238	0.984845	0.2878	1.14762	0.722706	20	4	0	3	3	0
Dhx9	O70133	17.2	149.47	131.08	228700000	NA	NA	1.831	0.334111	0.375623	0.336855	0.361207	0.290542	0.497025	0.662026	NA	NA	NA	-0.647453	-0.224287	0.368626	1.25512	NA	0.982591	NA	NA	NA	NA	NA	NA	-0.0311128	0.14073	0.90026	0.43452	-0.881116	-1.45754	NA	NA	NA	NA	-0.30381	-0.766044	-0.0380147	22	7	1	0	3	3
Dkc1	Q9ESX5	12.2	57.401	17.48	8821700	NA	NA	NA	NA	NA	NA	NA	NA	NA	NA	NA	NA	NA	NA	NA	NA	NA	NA	NA	NA	NA	NA	NA	NA	NA	NA	0.403313	-0.123269	NA	NA	NA	NA	-0.302056	NA	NA	NA	NA	NA	3	0	0	1	0	2
Dlg1	Q811D0	2.9	100.12	3.0157	0	NA	NA	NA	NA	NA	NA	NA	NA	NA	NA	NA	NA	NA	NA	NA	NA	NA	NA	NA	NA	NA	NA	NA	NA	NA	NA	NA	NA	NA	NA	NA	NA	NA	NA	NA	NA	NA	NA	0	0	0	0	0	0
Dnaja1	P63037	21.7	44.868	9.7171	399970000	1.44882	1.4048	NA	0.331705	0.392867	0.18612	-0.00257029	0.305912	0.0437644	NA	0.2472	0.158301	0.582858	1.27498	0.489869	0.452175	0.164351	0.0483973	0.181231	0.942501	NA	1.8441	1.09668	0.809322	0.240571	NA	NA	NA	0.377145	-0.483777	NA	0.945471	1.05977	0.961564	1.00243	0.172669	NA	0.934262	30	8	2	4	2	5
Dnaja2	Q9QYJ0	10	45.745	2.9295	22174000	NA	NA	1.45372	NA	-0.759283	NA	NA	NA	NA	NA	NA	NA	NA	NA	NA	NA	NA	NA	NA	NA	NA	NA	NA	NA	NA	NA	NA	NA	NA	NA	NA	NA	NA	NA	NA	NA	NA	NA	2	2	0	0	0	0
Dnajc2	P54103	15.5	71.721	22.273	6912300	NA	NA	NA	NA	NA	NA	NA	NA	NA	NA	NA	NA	NA	NA	NA	NA	NA	NA	NA	NA	NA	NA	NA	NA	NA	NA	NA	NA	NA	NA	NA	NA	NA	NA	NA	NA	NA	NA	0	0	0	0	0	0
Dnmt1	P13864	22.6	183.19	85.57	995090000	0.0208234	-0.0843364	0.0375028	NA	NA	NA	-0.405509	-0.0559362	NA	-0.19862	-0.440421	-0.334683	-0.29066	-0.049352	0.0259994	0.494597	-0.0684645	-0.284869	-0.306146	NA	NA	-0.303109	NA	NA	NA	NA	NA	NA	NA	NA	NA	0.0535087	0.211164	-0.458067	-0.012068	0.228892	NA	NA	21	5	3	4	1	1
Dnph1	Q80VJ3	8.1	18.977	2.7483	3406200	NA	0.788963	NA	NA	NA	NA	NA	NA	NA	NA	NA	NA	NA	NA	NA	NA	NA	NA	NA	NA	NA	NA	NA	NA	NA	NA	NA	NA	NA	NA	NA	NA	1.70774	NA	NA	NA	NA	NA	2	1	0	1	0	0
Dock2	Q8C3J5	19.1	211.7	57.32	71629000	NA	NA	NA	2.33239	NA	1.45523	2.44779	NA	NA	NA	NA	NA	NA	NA	NA	NA	NA	NA	NA	NA	NA	NA	NA	NA	NA	NA	NA	NA	NA	NA	NA	NA	NA	NA	NA	NA	NA	NA	3	3	0	0	0	0
Dock7	Q8R1A4	27.9	241.44	323.31	1122800000	NA	NA	-0.0229004	NA	NA	NA	0.288181	NA	1.4204	NA	NA	NA	NA	-0.158854	NA	0.527055	NA	NA	NA	1.00659	0.44546	0.0903267	0.559558	0.511732	0.233227	0.0523413	0.0881167	-0.0586628	0.588487	0.243199	NA	NA	NA	NA	NA	NA	-0.00748258	-0.134484	18	3	0	0	2	9
Dock8	Q8C147	29	238.98	323.31	6020400000	NA	NA	NA	1.19868	1.14945	1.24019	1.37373	1.12677	1.1413	-0.269392	0.455475	0.638232	-0.0207689	1.7598	-0.392867	-0.420402	0.180741	0.0656118	0.220127	NA	NA	NA	NA	NA	NA	-0.570366	-1.07765	NA	NA	NA	NA	NA	NA	NA	NA	NA	NA	NA	18	6	3	0	0	2
Dock9	Q8BIK4	0.5	235.31	-2	0	NA	NA	NA	NA	NA	NA	NA	NA	NA	NA	NA	NA	NA	NA	NA	NA	NA	NA	NA	NA	NA	NA	NA	NA	NA	NA	NA	NA	NA	NA	NA	NA	NA	NA	NA	NA	NA	NA	0	0	0	0	0	0
Dpm1	O70152	38.1	29.174	48.407	49864000	NA	NA	NA	-0.147634	0.143916	0.167486	0.0592168	0.331017	0.431997	NA	NA	NA	NA	0.720089	NA	NA	NA	0.408072	NA	NA	NA	NA	NA	NA	NA	NA	NA	NA	NA	NA	NA	NA	NA	NA	NA	NA	NA	NA	8	6	0	0	0	0
Drg1	P32233	7.9	40.512	2.6671	0	NA	NA	NA	NA	NA	NA	NA	NA	NA	NA	NA	NA	NA	NA	NA	NA	NA	NA	NA	NA	NA	NA	NA	NA	NA	NA	NA	NA	NA	NA	NA	NA	NA	NA	NA	NA	NA	NA	0	0	0	0	0	0
Dsg1a	Q61495	3.7	114.6	15.077	562950000	NA	NA	NA	NA	NA	NA	NA	NA	NA	NA	NA	NA	NA	NA	NA	NA	NA	NA	NA	NA	NA	NA	NA	NA	NA	NA	NA	NA	-0.739762	-0.939377	-2.68253	NA	NA	NA	NA	-1.85324	-1.53132	-2.37571	6	0	0	0	3	0
Dsp	E9Q557	32.7	332.91	323.31	20527000000	2.74952	NA	NA	-0.0930479	-0.229484	0.337996	0.243791	0.966947	-1.25515	0.330973	-0.169027	NA	0.755551	0.37329	0.887981	NA	-1.08243	NA	-0.775093	-0.0600474	0.530968	NA	NA	1.59497	NA	NA	NA	1.91208	-1.83386	-1.3916	-0.624616	1.73111	NA	1.8248	0.295305	-0.420833	-1.08338	-2.18609	27	7	2	3	3	4
Dst	Q91ZU6	3.1	834.21	32.981	119670000	NA	NA	NA	NA	NA	NA	NA	NA	NA	NA	NA	NA	NA	NA	NA	NA	NA	NA	NA	NA	NA	NA	NA	NA	NA	-0.208892	-0.181548	-0.257373	NA	NA	4.7915	0.122963	NA	NA	NA	NA	NA	NA	5	0	0	1	0	3
Dstn	Q9R0P5	49.7	18.521	40.201	716600000	NA	NA	NA	0.0326651	NA	NA	NA	NA	NA	NA	NA	NA	NA	NA	NA	NA	NA	NA	NA	NA	NA	2.01876	3.12457	NA	NA	1.092	NA	1.49317	-0.82024	-0.997401	-1.15834	1.76665	1.68214	1.65544	1.4489	-0.0526941	-0.796598	-0.897085	15	1	0	4	3	4
Dtx3l	Q3UIR3	7.6	83.043	7.5939	697800	NA	NA	NA	NA	NA	NA	NA	NA	NA	NA	NA	NA	NA	NA	NA	NA	NA	NA	NA	NA	NA	NA	NA	NA	NA	NA	NA	NA	NA	NA	NA	NA	NA	NA	NA	NA	NA	NA	0	0	0	0	0	0
Dync1h1	Q9JHU4	0.9	532.04	9.5686	8643000	NA	NA	NA	NA	0.949647	-0.265067	0.176578	1.08604	NA	NA	NA	NA	NA	NA	NA	NA	NA	NA	NA	NA	NA	NA	NA	NA	NA	NA	NA	NA	NA	NA	NA	NA	NA	NA	1.10877	NA	NA	NA	5	4	0	1	0	0
Dynll1	P63168	27	10.366	5.2875	201210000	NA	NA	NA	1.01685	0.175557	0.182946	0.285698	0.134221	NA	NA	0.228233	0.273727	1.2097	NA	1.15473	NA	NA	NA	NA	NA	NA	NA	NA	0.385526	NA	0.881401	0.515542	0.60349	1.15534	0.544014	0.929995	2.14529	NA	NA	2.0807	NA	NA	NA	18	5	2	2	0	4
Dyrk1a	Q61214	4.3	85.493	4.8219	7099900	NA	NA	NA	0.00633393	-0.146276	-0.27296	NA	0.163885	NA	NA	NA	NA	NA	NA	0.760553	NA	NA	NA	NA	NA	NA	NA	NA	NA	NA	NA	NA	NA	NA	NA	NA	NA	NA	NA	NA	NA	NA	NA	5	4	0	0	0	0
Echs1	Q8BH95	41.4	31.474	119.4	545200000	NA	NA	NA	0.138945	0.180021	0.208642	0.0526941	0.187768	0.101516	NA	-0.548634	NA	0.393918	NA	0.530052	0.200034	NA	NA	-0.351289	NA	NA	NA	NA	NA	NA	NA	NA	NA	NA	NA	NA	2.6034	NA	NA	1.15492	NA	NA	NA	13	6	1	2	0	0
Ecm29	Q6PDI5	9.6	203.7	18.518	6047000	NA	NA	NA	NA	NA	NA	NA	NA	2.47708	NA	NA	NA	NA	NA	NA	NA	NA	NA	NA	NA	NA	NA	NA	NA	NA	NA	NA	NA	NA	NA	NA	NA	NA	NA	NA	NA	NA	NA	1	1	0	0	0	0
Eef1a1	P10126	51.3	50.113	319.85	93273000000	2.11716	2.09832	2.05481	0.440952	0.331705	0.391328	0.193204	0.318346	0.328377	-0.188401	-0.126841	-0.217355	1.12551	1.92637	1.21628	1.31743	-0.0863762	-0.14991	-0.125651	1.8605	1.77364	1.96855	1.97262	1.27956	1.33286	0.0162348	0.0489942	0.1794	0.638052	0.294208	0.522012	1.16991	1.25991	1.01526	1.12727	1.31409	1.01864	1.12746	38	9	3	4	3	9
Eef1b	O70251	19.6	24.693	40.783	122150000	NA	NA	NA	0.401194	-0.846065	0.662114	-0.28502	NA	0.0473988	0.540673	NA	NA	NA	NA	NA	NA	-0.0659858	0.0652948	NA	NA	NA	NA	NA	NA	NA	NA	NA	NA	1.4385	NA	NA	NA	NA	1.48871	NA	NA	NA	NA	10	5	1	1	0	0
Eef1d	P57776	24.9	31.293	6.7596	19532000	NA	NA	NA	NA	-0.171596	NA	-0.572265	-0.0763107	-0.167523	NA	NA	NA	0.224941	NA	NA	NA	NA	NA	NA	NA	NA	NA	NA	NA	NA	NA	NA	NA	NA	NA	NA	NA	NA	NA	NA	NA	NA	NA	5	4	0	0	0	0
Eef1g	Q9D8N0	22	50.06	30.613	463490000	NA	NA	NA	0.355129	0.395721	0.132248	0.274649	0.341189	0.171079	0.0772389	-1.15108	NA	0.476398	1.23861	0.377782	0.346665	-0.146134	-0.35061	-0.286408	NA	NA	NA	NA	NA	NA	NA	NA	NA	-0.837055	0.0435864	NA	NA	NA	NA	NA	NA	NA	0.0230645	18	6	2	0	1	0
Eef2	P58252	43.7	95.313	323.31	16454000000	2.59501	2.28244	2.40316	0.43082	0.413811	0.445197	0.340847	0.387693	0.486972	-0.182819	-0.284277	-0.210514	1.42868	2.18174	1.30497	1.42395	-0.171079	-0.152119	-0.0453032	2.02956	2.67558	2.48819	2.86029	1.96838	2.02809	0.53552	0.100778	0.489909	-0.452806	-0.537743	-0.732834	2.04091	2.05469	1.76596	1.92467	0.894161	-0.664756	-0.275841	38	9	3	4	3	9
Efr3a	Q8BG67	15.1	92.612	17.528	12242000	NA	NA	NA	-0.404229	-0.472189	-0.499891	0.161952	NA	-0.601168	NA	NA	NA	NA	NA	NA	NA	NA	NA	NA	NA	NA	NA	NA	NA	NA	NA	NA	NA	NA	NA	NA	NA	NA	NA	NA	NA	NA	NA	5	5	0	0	0	0
Eftud2	O08810	10.4	109.36	9.2163	25263000	NA	0.345509	NA	NA	NA	NA	NA	NA	NA	NA	NA	NA	-0.0662614	NA	NA	0.401921	NA	NA	NA	NA	NA	NA	NA	NA	NA	NA	NA	NA	NA	NA	NA	NA	NA	-0.177216	0.911153	NA	0.309878	NA	6	1	0	2	1	0
Eif2ak2	Q03963	5.2	58.279	6.014	0	NA	NA	NA	NA	NA	NA	NA	NA	NA	NA	NA	NA	NA	NA	NA	NA	NA	NA	NA	NA	NA	NA	NA	NA	NA	NA	NA	NA	NA	NA	NA	NA	NA	NA	NA	NA	NA	NA	0	0	0	0	0	0
Eif2s1	Q6ZWX6	60.3	36.108	161.13	975270000	0.0187318	-0.0375931	-0.298541	0.586885	0.385597	0.709644	0.146786	0.78031	0.898634	-0.1133	0.503814	NA	-0.441271	-0.238175	0.104915	0.73562	NA	-1.05672	-0.108892	0.0440475	0.0703756	-0.0915306	0.929363	0.555163	0.377482	0.582318	0.910556	-0.0499095	-1.24117	-1.35648	-1.06067	-0.0629506	-0.20989	-0.357608	-0.131063	0.0398442	-1.03527	-0.750949	36	9	2	4	3	9
Eif2s2	Q99L45	39.3	38.092	172.27	1179900000	-0.183201	-0.167358	-0.220825	1.12915	1.02013	0.68715	0.991826	0.887369	0.793188	NA	0.685663	NA	-0.5655	0.0521319	0.000317428	0.449454	NA	NA	-0.240131	-0.0227584	-0.068602	-0.0220482	0.989449	0.275856	0.316798	0.654876	-0.557484	-0.0506062	-0.498149	-0.716684	-0.302992	-0.0866479	-0.134878	-0.307778	-0.163756	0.0575868	0.151314	0.146867	34	9	1	4	3	9
Eif2s3x	Q9Z0N1	36.9	51.065	121.46	1565600000	-0.230449	-0.235727	-0.0920721	1.09936	1.24251	1.23242	0.98083	0.906275	1.31516	NA	NA	0.644014	-0.446256	-0.0494914	-0.228111	0.474051	0.290198	-1.25036	0.125919	-0.0941009	-0.179001	0.130018	0.841404	0.248194	-0.284159	NA	NA	0.244036	-0.620586	-1.31921	0.417829	-0.117562	-0.0437644	-0.522859	-0.0554733	0.172457	-0.160662	-0.778545	34	9	1	4	3	7
Eif3b	Q8JZQ9	8.8	91.369	14.105	26175000	NA	NA	NA	NA	NA	NA	NA	NA	NA	NA	NA	NA	0.0459079	0.262279	0.349805	0.262365	NA	NA	NA	NA	NA	NA	NA	NA	NA	NA	NA	NA	-0.263275	NA	NA	0.621155	NA	NA	NA	NA	NA	NA	6	0	0	1	0	0
Eif3e	P60229	11.5	52.22	4.3019	1484700	NA	NA	NA	NA	NA	NA	NA	NA	NA	NA	NA	NA	NA	NA	NA	NA	NA	NA	NA	NA	NA	NA	NA	NA	NA	NA	NA	NA	NA	NA	NA	1.02765	NA	NA	NA	NA	NA	NA	1	0	0	1	0	0
Eif3i	Q9QZD9	12	36.46	3.1754	0	NA	NA	NA	NA	NA	NA	NA	NA	NA	NA	NA	NA	NA	NA	NA	NA	NA	NA	NA	NA	NA	NA	NA	NA	NA	NA	NA	NA	NA	NA	NA	NA	NA	NA	NA	NA	NA	NA	0	0	0	0	0	0
Eif3m	Q99JX4	3.5	42.516	2.7012	0	NA	NA	NA	NA	NA	NA	NA	NA	NA	NA	NA	NA	NA	NA	NA	NA	NA	NA	NA	NA	NA	NA	NA	NA	NA	NA	NA	NA	NA	NA	NA	NA	NA	NA	NA	NA	NA	NA	0	0	0	0	0	0
Eif4a1	P60843	57.1	46.153	323.31	5496100000	3.24811	3.43604	3.40871	0.666847	0.77543	0.592828	0.594931	0.626579	0.573375	0.0415953	-0.14483	-0.324235	0.504243	1.14679	0.251367	0.143962	-0.0422241	-0.128425	0.0151409	2.89464	3.22297	2.81006	2.68177	2.20184	1.56469	0.817384	1.09474	1.36487	0.774355	-0.00633393	0.487419	1.44438	1.55245	1.31419	1.26944	NA	NA	0.762608	36	9	3	4	1	9
Eif4a3	Q91VC3	36.3	46.839	42.991	117050000	NA	NA	NA	-0.129813	-0.292087	-0.769256	-0.999135	-0.67828	-0.274948	NA	NA	NA	NA	NA	NA	NA	NA	NA	NA	NA	NA	NA	NA	NA	NA	-0.478402	-0.296663	-0.281312	NA	NA	NA	NA	NA	NA	NA	NA	NA	NA	9	6	0	0	0	3
Eif4b	Q8BGD9	7.5	68.839	3.4663	6242100	NA	NA	NA	NA	NA	NA	NA	NA	NA	NA	NA	NA	NA	NA	NA	NA	NA	NA	NA	NA	NA	NA	NA	NA	NA	NA	NA	NA	NA	NA	NA	NA	NA	NA	1.1088	NA	NA	NA	1	0	0	1	0	0
Eif4g1	Q6NZJ6	1.7	176.07	3.8623	0	NA	NA	NA	NA	NA	NA	NA	NA	NA	NA	NA	NA	NA	NA	NA	NA	NA	NA	NA	NA	NA	NA	NA	NA	NA	NA	NA	NA	NA	NA	NA	NA	NA	NA	NA	NA	NA	NA	0	0	0	0	0	0
Eif5a	P63242	44.8	16.832	20.715	2370800000	2.49248	2.54507	2.29329	0.403486	0.243791	0.194213	0.189666	0.463832	0.394843	-0.223175	-0.049352	-0.17479	1.36624	1.77221	0.832437	1.05601	-0.0173518	0.527283	0.160572	1.92643	1.75692	2.02497	2.05673	1.67194	1.35155	NA	NA	0.98553	0.674176	0.337557	0.917842	1.52044	1.44171	1.08024	1.1251	0.940894	1.03313	1.47361	36	9	3	4	3	7
Eif5b	Q05D44	29	137.61	75.268	377150000	-0.669843	-1.00274	-0.219835	NA	0.162726	NA	NA	NA	NA	NA	NA	0.25324	-0.143002	-0.0117819	0.064676	0.415499	NA	NA	-0.00518438	0.219858	-0.106482	0.135158	NA	0.421283	NA	NA	NA	NA	-0.321351	-0.23352	-0.19774	NA	-0.393306	-0.0398403	0.125667	0.0713303	-1.02892	0.459516	23	4	1	3	3	4
Eif6	O55135	26.9	26.511	20.67	173400000	-0.199123	0.293023	-0.0103502	1.19377	NA	NA	0.368042	0.503451	0.394624	NA	NA	NA	-0.0427844	-0.348572	0.250594	0.806392	NA	-0.110497	NA	NA	0.70322	0.916562	NA	NA	NA	NA	-0.576764	NA	NA	NA	NA	1.42496	1.383	1.23878	1.27031	0.321567	NA	NA	20	7	0	4	1	3
Elavl1	P70372	10.7	36.169	9.4739	209330000	NA	NA	NA	NA	NA	NA	NA	NA	NA	1.06918	NA	NA	NA	NA	NA	NA	NA	NA	0.266576	NA	NA	NA	NA	NA	NA	0.0261463	-0.226755	0.290956	0.271653	0.315056	1.26889	NA	NA	NA	NA	NA	2.43004	NA	9	0	1	0	1	3
Elmo1	Q8BPU7	5.6	83.935	4.4473	55177000	NA	NA	NA	NA	NA	NA	NA	NA	NA	NA	NA	NA	NA	NA	NA	NA	NA	NA	NA	0.0979187	-0.0817487	NA	0.802235	0.836012	0.119072	0.0407195	NA	NA	NA	NA	NA	NA	NA	NA	NA	NA	NA	NA	6	0	0	0	0	6
Emilin2	Q8K482	2	117.31	3.439	7298400	NA	NA	NA	0.000721167	NA	0.0462815	NA	0.00891709	0.70982	NA	NA	NA	NA	NA	-2.00781	NA	NA	NA	NA	NA	NA	NA	NA	NA	NA	NA	NA	NA	NA	NA	NA	NA	NA	NA	NA	NA	NA	NA	5	4	0	0	0	0
Eno1	P17182	63.6	47.14	323.31	21801000000	3.31545	3.11879	2.74178	0.237197	0.205393	0.238175	0.158337	0.229096	0.203264	-0.172359	-0.206893	-0.170053	0.586991	1.98285	0.408167	0.357585	-0.194717	-0.128821	-0.207518	1.96691	2.33512	2.5999	1.66965	1.73279	1.33072	-0.431249	-0.232661	0.537759	0.510889	1.01567	0.564948	2.21524	2.19628	1.90915	2.02915	1.41989	1.02715	0.905413	38	9	3	4	3	9
Eppk1	Q8R0W0	21.1	723.3	59.745	1352900000	NA	NA	NA	NA	NA	NA	NA	NA	NA	-0.505078	NA	NA	NA	NA	NA	NA	NA	NA	NA	1.16317	NA	NA	-0.0401209	NA	-0.399773	-0.258217	-1.43125	NA	0.85964	0.143962	0.775466	NA	NA	NA	NA	NA	1.03881	NA	10	0	1	0	1	5
Eprs	Q8CGC7	25	170.08	81.542	664660000	1.08485	0.854936	1.0048	0.511367	0.42975	0.0806577	0.304628	0.908275	1.19591	-0.117296	-0.319849	-0.336969	0.578585	0.581216	0.973554	1.24168	NA	NA	0.205963	1.5848	1.81578	1.37419	NA	0.898915	1.98313	NA	0.117083	0.0655967	1.26451	0.842749	0.476819	0.413115	0.744439	0.254289	0.514924	0.245301	-0.182946	0.652901	34	9	3	4	3	7
Eps8	Q08509	4.8	91.736	6.5991	859400	NA	NA	NA	NA	NA	NA	NA	NA	NA	NA	NA	NA	NA	NA	NA	NA	NA	NA	NA	NA	NA	NA	NA	NA	NA	NA	NA	NA	NA	NA	NA	NA	NA	NA	NA	NA	NA	NA	0	0	0	0	0	0
Epx	P49290	19.3	81.379	29.262	57281000	NA	NA	NA	NA	NA	NA	NA	NA	NA	NA	NA	NA	NA	NA	NA	NA	NA	NA	NA	NA	NA	NA	NA	NA	NA	NA	NA	NA	NA	NA	NA	NA	NA	NA	NA	NA	NA	NA	0	0	0	0	0	0
Erap1	Q9EQH2	1	106.6	-2	0	NA	NA	NA	NA	NA	NA	NA	NA	NA	NA	NA	NA	NA	NA	NA	NA	NA	NA	NA	NA	NA	NA	NA	NA	NA	NA	NA	NA	NA	NA	NA	NA	NA	NA	NA	NA	NA	NA	0	0	0	0	0	0
Erc1	Q99MI1	10.9	128.33	11.486	31980000	NA	NA	NA	NA	NA	NA	NA	NA	NA	NA	NA	NA	NA	NA	NA	NA	NA	NA	NA	NA	NA	NA	0.584393	NA	NA	NA	NA	NA	NA	NA	NA	0.493906	NA	-0.537545	-0.00446544	NA	NA	NA	4	0	0	3	0	1
Erh	P84089	37.5	12.259	121.76	1128100000	-0.819995	-0.410015	-0.335255	-0.888835	-0.397258	-0.320378	-0.701694	-0.770043	-0.732308	0.615221	0.807907	0.318884	NA	-0.313826	NA	NA	0.794557	0.460469	0.439148	0.329504	0.184162	NA	0.288963	-0.130272	0.0122135	-0.422233	-0.309642	-0.284751	0.340788	0.118696	NA	-0.332622	-0.277985	-0.637471	NA	NA	1.20065	0.477603	31	9	3	3	2	8
Eri1	Q7TMF2	22	39.493	35.049	140640000	-0.410341	-0.798092	-0.0356239	0.487178	NA	1.50559	NA	NA	NA	NA	NA	NA	-0.79427	-0.032383	NA	0.881135	NA	NA	-0.214249	NA	NA	NA	NA	NA	NA	NA	NA	NA	NA	NA	NA	NA	NA	NA	NA	NA	NA	NA	9	5	0	0	0	0
Ero1l	Q8R180	12.5	54.084	8.0488	30898000	NA	NA	NA	NA	NA	NA	NA	NA	NA	NA	NA	NA	2.66685	2.65899	NA	NA	NA	NA	NA	NA	NA	NA	NA	NA	NA	NA	NA	NA	NA	NA	NA	NA	NA	NA	NA	NA	NA	NA	2	0	0	0	0	0
Esd	Q9R0P3	15.6	31.319	7.0307	13990000	NA	NA	NA	NA	NA	NA	NA	NA	NA	NA	NA	NA	NA	NA	NA	-0.451857	NA	NA	NA	NA	NA	NA	NA	NA	NA	1.75171	1.45099	1.39733	NA	NA	NA	NA	NA	NA	NA	NA	NA	NA	4	0	0	0	0	3
Esyt1	Q3U7R1	7.3	121.55	6.6227	17261000	NA	NA	NA	0.201132	NA	0.440208	NA	0.166073	0.304628	NA	NA	NA	NA	NA	NA	NA	NA	NA	NA	NA	NA	NA	NA	NA	NA	NA	NA	NA	NA	NA	NA	NA	NA	NA	NA	NA	NA	NA	4	4	0	0	0	0
Ewsr1	Q61545	9.9	68.461	20.302	79140000	NA	NA	NA	NA	NA	NA	NA	NA	NA	NA	NA	NA	-2.10477	0.00272927	-0.814673	-0.0850167	NA	NA	NA	NA	NA	NA	NA	NA	NA	NA	NA	NA	NA	NA	NA	-0.119423	NA	2.20417	NA	-0.182565	NA	-0.569977	8	0	0	2	2	0
Exoc4	O35382	1.6	110.54	-2	0	NA	NA	NA	NA	NA	NA	NA	NA	NA	NA	NA	NA	NA	NA	NA	NA	NA	NA	NA	NA	NA	NA	NA	NA	NA	NA	NA	NA	NA	NA	NA	NA	NA	NA	NA	NA	NA	NA	0	0	0	0	0	0
Exosc10	P56960	8.1	100.94	5.1266	2052000	-0.178109	NA	NA	NA	NA	NA	NA	NA	NA	NA	NA	NA	NA	NA	NA	NA	NA	NA	NA	NA	NA	NA	NA	NA	NA	NA	NA	NA	NA	NA	NA	NA	NA	NA	NA	NA	NA	NA	1	1	0	0	0	0
Exosc2	Q8VBV3	5.5	32.631	2.5447	0	NA	NA	NA	NA	NA	NA	NA	NA	NA	NA	NA	NA	NA	NA	NA	NA	NA	NA	NA	NA	NA	NA	NA	NA	NA	NA	NA	NA	NA	NA	NA	NA	NA	NA	NA	NA	NA	NA	0	0	0	0	0	0
Exosc3	Q7TQK4	11.7	29.546	7.3679	2023100	NA	NA	NA	NA	NA	NA	NA	NA	NA	NA	NA	NA	NA	NA	NA	NA	NA	NA	NA	NA	NA	NA	NA	NA	NA	NA	NA	NA	NA	NA	NA	NA	NA	NA	NA	NA	NA	NA	0	0	0	0	0	0
Exosc4	Q921I9	26.5	26.249	9.2905	1461700	NA	NA	1.63173	NA	NA	NA	NA	NA	NA	NA	NA	NA	NA	NA	NA	NA	NA	NA	NA	NA	NA	NA	NA	NA	NA	NA	NA	NA	NA	NA	NA	NA	NA	NA	NA	NA	NA	NA	1	1	0	0	0	0
Exosc5	Q9CRA8	5.5	25.194	2.7651	0	NA	NA	NA	NA	NA	NA	NA	NA	NA	NA	NA	NA	NA	NA	NA	NA	NA	NA	NA	NA	NA	NA	NA	NA	NA	NA	NA	NA	NA	NA	NA	NA	NA	NA	NA	NA	NA	NA	0	0	0	0	0	0
Exosc6	Q8BTW3	14.7	28.37	4.8995	1572400	NA	NA	NA	NA	NA	NA	NA	NA	NA	NA	NA	NA	NA	NA	NA	NA	NA	NA	NA	NA	NA	NA	NA	NA	NA	NA	NA	NA	NA	NA	NA	NA	NA	NA	NA	NA	NA	NA	0	0	0	0	0	0
Exosc7	Q9D0M0	11.3	31.825	3.0792	8164100	NA	-0.0113525	0.47343	NA	NA	NA	NA	NA	NA	NA	NA	NA	NA	NA	NA	NA	NA	NA	NA	NA	NA	NA	NA	NA	NA	NA	NA	NA	NA	NA	NA	NA	NA	NA	NA	NA	NA	NA	2	2	0	0	0	0
Exosc9	Q9JHI7	8	48.936	7.1763	1957500	NA	NA	NA	NA	NA	NA	NA	NA	NA	NA	NA	NA	NA	NA	NA	NA	NA	NA	NA	NA	NA	NA	NA	NA	NA	NA	NA	NA	NA	NA	NA	NA	NA	NA	NA	NA	NA	NA	0	0	0	0	0	0
Fabp5	Q05816	6.7	15.137	2.4479	562000000	NA	NA	NA	NA	NA	NA	NA	NA	NA	NA	NA	NA	NA	NA	NA	NA	NA	NA	NA	NA	NA	NA	NA	NA	NA	NA	NA	NA	-3.18682	NA	NA	NA	NA	NA	NA	NA	NA	NA	1	0	0	0	0	0
Fam111a	Q9D2L9	2.1	69.948	13.68	1035800	NA	NA	NA	NA	NA	NA	NA	NA	NA	NA	NA	NA	NA	NA	NA	NA	NA	NA	NA	NA	NA	NA	NA	NA	NA	NA	NA	NA	NA	NA	NA	NA	NA	NA	NA	NA	NA	NA	0	0	0	0	0	0
Fam114a1	Q9D281	6.2	61.012	5.2125	0	NA	NA	NA	NA	NA	NA	NA	NA	NA	NA	NA	NA	NA	NA	NA	NA	NA	NA	NA	NA	NA	NA	NA	NA	NA	NA	NA	NA	NA	NA	NA	NA	NA	NA	NA	NA	NA	NA	0	0	0	0	0	0
FAM120A	Q6A0A9	4.1	121.64	35.569	649230	NA	NA	NA	NA	NA	NA	NA	NA	NA	NA	NA	NA	NA	NA	NA	NA	NA	NA	NA	NA	NA	NA	NA	NA	NA	NA	NA	NA	NA	NA	NA	NA	NA	NA	NA	NA	NA	NA	0	0	0	0	0	0
Fam129b	Q8R1F1	5.1	84.818	5.9937	44531000	NA	NA	NA	-0.015345	-0.0696638	-0.342982	-0.552114	-0.30961	-0.0463846	NA	NA	NA	NA	NA	NA	NA	NA	NA	NA	NA	NA	NA	NA	NA	NA	NA	NA	NA	NA	NA	NA	NA	NA	NA	NA	NA	NA	NA	6	6	0	0	0	0
Fam83h	Q148V8	13	131.11	18.508	5590800	NA	NA	NA	NA	NA	NA	NA	NA	NA	NA	NA	NA	NA	NA	NA	NA	NA	NA	NA	NA	NA	NA	NA	NA	NA	NA	NA	NA	NA	NA	NA	NA	NA	NA	NA	NA	NA	NA	0	0	0	0	0	0
Fam98a	Q3TJZ6	2.9	55.055	2.5919	0	NA	NA	NA	NA	NA	NA	NA	NA	NA	NA	NA	NA	NA	NA	NA	NA	NA	NA	NA	NA	NA	NA	NA	NA	NA	NA	NA	NA	NA	NA	NA	NA	NA	NA	NA	NA	NA	NA	0	0	0	0	0	0
Far1	Q922J9	22.9	59.434	16.462	2327100	NA	NA	NA	NA	NA	0.370722	NA	NA	NA	NA	NA	NA	NA	NA	NA	NA	NA	NA	NA	NA	NA	NA	NA	NA	NA	NA	NA	NA	NA	NA	NA	NA	NA	NA	NA	NA	NA	NA	1	1	0	0	0	0
Farp1	F8VPU2	14.5	118.87	42.945	173960000	NA	NA	NA	NA	NA	NA	NA	NA	NA	NA	NA	NA	NA	NA	-0.0765591	NA	NA	NA	NA	NA	NA	0.185868	0.301639	1.77937	0.301195	0.0775738	-0.0716254	0.600949	0.937657	1.07744	0.8096	NA	NA	NA	NA	NA	NA	1.33253	12	0	0	0	1	7
Farsa	Q8C0C7	12.6	57.598	5.7465	17431000	NA	NA	NA	NA	NA	NA	NA	NA	NA	NA	NA	NA	NA	NA	NA	NA	NA	NA	-0.124196	NA	NA	NA	NA	NA	NA	NA	NA	NA	NA	NA	NA	NA	NA	NA	NA	NA	NA	NA	1	0	0	0	0	0
Farsb	Q9WUA2	9.7	65.696	8.1309	5132200	NA	NA	NA	NA	NA	NA	NA	NA	NA	NA	NA	NA	NA	NA	NA	NA	NA	NA	NA	NA	NA	NA	NA	NA	NA	NA	NA	NA	NA	NA	NA	NA	NA	NA	NA	NA	NA	NA	0	0	0	0	0	0
Fasn	P19096	30.9	272.43	215.61	3590700000	NA	NA	1.65363	0.392867	0.51005	0.4246	0.156785	0.597793	0.199374	-0.117429	-0.268794	-0.08882	1.0855	1.72819	0.860033	0.805156	-0.201006	-0.14509	-0.0901759	0.952769	-0.85599	-0.0924781	0.21563	NA	0.0288372	NA	0.170816	-0.303109	-0.0607392	-0.365581	-0.764091	2.11366	2.29981	2.00648	1.77246	1.06244	-1.23088	0.479432	34	7	3	4	3	7
[truncated: 882 more rows]
[truncated: 21 more columns]

## Sheet: Description Chemorpteomics 2
Gene_names	Gene name of corresponding Gene
Uniprot	Uniprot protein identified, go to www.uniprot.org for more info
SeqCov	Sequence coverage of protein in percent
MW	Molecular weight of corresponding protein
Score	MaxQuant score for protein identification
[truncated: 66 more rows]

## Sheet: Eperimental Design
Experimental design template chemoprtoeomics:
[truncated: 11 more rows]
