# Supplementary material for: Sphingosine simultaneously inhibits nuclear import and activates PP2A by binding importins and PPP2R1A
Source: EMBO J. 2025 Jun 30;44(16):4473–98. doi: 10.1038/s44318-025-00490-5 (PMC12361511; doi:10.1038/s44318-025-00490-5)
Supplement: Supplementary file 6 — Dataset EV2 [file 44318_2025_490_MOESM6_ESM.xlsx]

## Sheet: Description SHBC893 diazirine
DATASET EV2 - 893-PAL DATASET
Uniprot	Uniprot accession number
Gene_names	gene name
Sequence.coverage	Sequence coverage in percent
Mol..weight..kDa.	Molecular weight in Da
Score	MaxQuant score for protein accession
Peptides	Number of peptides identified per protein
Intensity	Overall protein intensity measured by MaxQuant
Ratio.M.L.FL5_R1	SHBC893diazirine/Beads, log2,FL5.12 cells
Ratio.M.L.FL5_R2
Ratio.M.L.FL5_R3
Ratio.M.L.mPCE_R1	SHBC893diazirine/Beads, log2,mPCE cells
Ratio.M.L.mPCE_R2
Ratio.M.L.mPCE_R3
Interest	1 if protein contains HEAT domain
RankN_FL5	number of measurements across replicates in FL5.12 cells
RankN_mPCE	number of measurements across replicates in mCPE cells
pVal_MLFL5	pValue FL5.12 cells
pVal_MLmPCE	pValue mPCE cells
FCs_MLFL5	Median fold nerichment FL5.12 cells
FCs_MLmPCE	Median fold nerichment mCPE cells
sig_mPCE	1 if Signficant in mCPE (log2(FC)>1 &pValue<0.01), 0 if not
sig_FL5	1 if Signficant in mCPE (log2(FC)>1 &pValue<0.01), 0 if not
sig_PAL	1 if Signficant in mCPE and/or FL5.12 (FC>2 &pValue<0.01), 0 if not

## Sheet: SHBC893diazirine
Uniprot	Gene_names	Sequence.coverage....	Mol..weight..kDa.	Score	Peptides	Intensity	Ratio.M.L.FL5_R1	Ratio.M.L.FL5_R2	Ratio.M.L.FL5_R3	Ratio.M.L.mPCE_R1	Ratio.M.L.mPCE_R2	Ratio.M.L.mPCE_R3	Interest	RankN_FL5	RankN_mPCE	pVal_MLFL5	pVal_MLmPCE	FCs_MLFL5	FCs_MLmPCE	sig_mPCE	sig_FL5	sig_PAL
P53986	Slc16a1	15	53.267	48.361	6	346930000	2.49529	2.67237	2.52664	1.72248	2.12373	2.15011	0	3	3	0.000452169	0.00475734	2.52664	2.12373	1	1	1
Q62351	Tfrc	23.5	85.73	125.31	15	625250000	2.58791	2.61874	2.01205	2.1222	3.00092	2.11864	0	3	3	0.00665566	0.0144636	2.58791	2.1222	0	1	1
O55143	Atp2a2	22.4	114.86	119.38	23	1760000000	2.69425	2.93214	2.94288	2.17547	2.11059	2.10741	0	3	3	0.000806048	0.000108255	2.93214	2.11059	1	1	1
Q8VDN2	Atp1a1	28.4	112.98	233.29	28	2224800000	2.99469	2.91115	3.2218	2.09649	2.0564	2.13182	0	3	3	0.000929261	0.000108122	2.99469	2.09649	1	1	1
Q8BFY9	Tnpo1	9.6	102.36	27.892	7	193230000	3.16349	2.54772	2.49611	1.76267	1.94875	2.07986	1	3	3	0.00608433	0.00226465	2.54772	1.94875	1	1	1
P10852	Slc3a2	42.2	58.336	227.3	19	2365800000	2.55348	2.61851	2.51418	1.97121	1.74707	1.7811	0	3	3	0.000140978	0.00144408	2.55348	1.7811	1	1	1
Q60930	Vdac2	37.6	31.732	71.352	10	796890000	2.56875	2.53025	2.43467	1.77264	1.66085	1.79068	0	3	3	0.000251812	0.000543264	2.53025	1.77264	1	1	1
Q6P5F9	Xpo1	9.8	123.09	37.767	10	272750000	2.52253	2.26932	2.45795	1.74626	1.67818	1.81752	1	3	3	0.000986659	0.000529597	2.45795	1.74626	1	1	1
Q3U9G9	Lbr	19.5	71.439	113.55	13	1646900000	2.40754	2.47648	2.49711	1.74383	1.72659	1.79088	0	3	3	0.000121152	0.000119966	2.47648	1.74383	1	1	1
Q8VEM8	Slc25a3	27.2	39.632	103.12	12	2230000000	2.49876	2.16213	2.46305	1.68161	1.72762	1.77856	0	3	3	0.00201509	0.00026206	2.46305	1.72762	1	1	1
Q9Z127	Slc7a5	13.3	55.872	68.448	7	404270000	2.56942	2.60661	2.37325	1.72752	1.83919	1.61724	0	3	3	0.000826476	0.00137202	2.56942	1.72752	1	1	1
P70168	Kpnb1	30.7	97.183	176.51	23	3030200000	2.51552	2.46887	2.45865	1.71029	1.64335	1.71281	1	3	3	4.98e-05	0.000181352	2.46887	1.71029	1	1	1
P46978	Stt3a	10.9	80.597	24.702	9	267160000	2.16652	2.07889	2.14198	1.67733	1.68481	1.60981	0	3	3	0.000150225	0.000207084	2.14198	1.67733	1	1	1
Q9ERK4	Cse1l	15.6	110.45	65.675	13	544730000	2.07382	2.46473	2.35781	1.67726	1.45797	2.09156	1	3	3	0.00256473	0.0111784	2.35781	1.67726	0	1	1
Q9EPL8	Ipo7	15.6	119.49	53.83	12	466190000	2.7384	2.26857	2.07986	1.36123	1.64722	1.68362	1	3	3	0.00679961	0.00422121	2.26857	1.64722	1	1	1
Q8BKC5	Ipo5	16	123.59	145.57	15	717780000	2.47179	2.52833	2.58408	1.58802	1.55107	1.66328	1	3	3	0.000164372	0.000425127	2.52833	1.58802	1	1	1
Q924C1	Xpo5	7.7	136.97	52.002	8	281810000	2.44288	1.41158	1.3301	1.64016	1.56334	1.48944	1	3	3	0.0403592	0.000772802	1.41158	1.56334	1	0	1
Q9QZE5	Copg1	10.3	97.512	17.835	8	257910000	2.11832	1.99965	1.62885	1.58919	1.27742	1.50707	0	3	3	0.00586977	0.00407039	1.99965	1.50707	1	1	1
P51881	Slc25a5	37.6	32.931	18.493	13	1075100000	2.01704	2.06719	2.02982	1.40783	1.51152	1.48147	0	3	3	5.45e-05	0.000440553	2.02982	1.48147	1	1	1
P48962	Slc25a4	41.3	32.904	45.108	14	5294100000	2.14221	1.95299	2.06202	1.46533	1.49427	1.47399	0	3	3	0.000713039	3.37e-05	2.06202	1.47399	1	1	1
Q6A026	Pds5a	6.6	150.33	24.395	8	145280000	2.1002	2.47454	2.03976	1.84213	1.46258	1.36603	0	3	3	0.00378203	0.00859845	2.1002	1.46258	1	1	1
Q6PDI5	Ecm29	8.3	203.7	54.844	12	220530000	2.07011	1.50695	1.76972	1.06273	1.42526	1.82326	0	3	3	0.00822997	0.0225685	1.76972	1.42526	0	1	1
Q9JIF7	Copb1	12.6	107.06	34.364	9	171840000	1.76995	1.82338	1.72159	1.33827	1.41392	1.36642	0	3	3	0.000275217	0.000258462	1.76995	1.36642	1	1	1
P61620	Sec61a1	15.5	52.264	26.443	8	477790000	2.65059	2.3441	1.96513	1.42408	1.34955	1.239	0	3	3	0.00722309	0.00161191	2.3441	1.34955	1	1	1
Q9WU78	Pdcd6ip	19.1	96.023	58.096	17	464280000	2.56945	2.70922	2.67521	1.41265	NA	1.24965	0	3	2	0.000251814	0.0389276	2.67521	1.33115	0	1	1
Q60931	Vdac3	32.2	30.752	26.039	7	357630000	2.42051	1.99082	2.06824	1.16743	1.50786	1.32464	0	3	3	0.00372712	0.00539933	2.06824	1.32464	1	1	1
Q91YQ5	Rpn1	43.1	68.527	131.63	22	1236900000	1.95358	1.94555	2.12184	1.42184	0.876878	1.30796	0	3	3	0.000819017	0.0185288	1.95358	1.30796	0	1	1
Q9WUA3	Pfkp	17.1	85.454	72.66	11	367710000	1.76776	1.69243	1.74862	1.20964	1.37273	NA	0	3	2	0.000169455	0.0401525	1.74862	1.29118	0	1	1
P08752	Gnai2	20	40.489	26.495	6	328440000	2.07691	1.41286	2.08709	1.06716	1.28245	1.35677	0	3	3	0.0140953	0.00490449	2.07691	1.28245	1	0	1
P47738	Aldh2	20.4	56.537	52.583	10	452880000	1.41672	1.52495	1.43676	1.24307	1.44231	1.27274	0	3	3	0.000518445	0.00220547	1.43676	1.27274	1	1	1
Q7TPV4	Mybbp1a	19.1	152.04	207.12	20	798680000	1.96832	1.86132	1.80746	1.00253	1.2641	1.27621	0	3	3	0.000632279	0.00566623	1.86132	1.2641	1	1	1
P68369	Tuba1a	50.1	50.135	323.31	19	6990800000	1.77869	1.72468	1.68591	1.25867	1.23578	1.27849	0	3	3	0.000241838	9.63e-05	1.72468	1.25867	1	1	1
P46935	Nedd4	18.3	102.71	114.28	13	307230000	2.22952	2.1585	2.255	1.22143	1.44073	1.24808	0	3	3	0.000169941	0.00279774	2.22952	1.24808	1	1	1
P62880	Gnb2	18.5	37.331	35.71	8	367030000	1.32043	1.68122	1.7135	0.662426	1.23434	1.24307	0	3	3	0.00636425	0.0320794	1.68122	1.23434	0	1	1
P70398	Usp9x	3.4	290.71	46.136	7	173430000	-0.616177	1.30988	1.3173	1.11294	1.28742	1.23381	0	3	3	0.406787	0.00180952	1.30988	1.23381	1	0	1
P60229	Eif3e	24.3	52.22	43.432	9	373450000	1.91403	1.97682	1.91343	0.687874	1.22875	1.28152	0	3	3	0.00011817	0.0302362	1.91403	1.22875	0	1	1
Q68FD5	Cltc	25.3	191.55	279.65	36	2778300000	1.7807	1.76683	1.75199	1.22705	1.16989	1.2777	0	3	3	2.2e-05	0.00064569	1.76683	1.22705	1	1	1
P57776	Eef1d	24.9	31.293	52.798	6	355170000	2.18122	1.6803	1.65676	1.31816	1.21828	1.15635	0	3	3	0.0085348	0.00146332	1.6803	1.21828	1	1	1
P68368	Tuba4a	46	49.924	26.229	18	280350000	1.55827	1.59407	1.44676	1.17175	1.1972	1.21433	0	3	3	0.000836126	0.00010721	1.55827	1.1972	1	1	1
B2RQC6	Cad	19.4	243.24	175.47	35	1535400000	1.67379	1.54379	1.83888	1.18605	1.23304	1.18002	0	3	3	0.00255648	0.000195052	1.67379	1.18605	1	1	1
Q8BMS1	Hadha	17.2	82.669	35.034	12	286840000	1.66511	1.71267	1.82852	1.34153	1.02429	1.17982	0	3	3	0.000781016	0.00595151	1.71267	1.17982	1	1	1
Q8CIE6	Copa	9.1	138.43	53.799	9	259120000	1.77191	1.70852	1.77459	1.09201	1.17907	1.21881	0	3	3	0.000151875	0.00103438	1.77191	1.17907	1	1	1
Q920E5	Fdps	28.3	40.581	37.061	9	332580000	2.10333	1.77727	2.23402	1.27405	1.16379	1.12949	0	3	3	0.00441079	0.00134231	2.10333	1.16379	1	1	1
Q6ZQ38	Cand1	9.2	136.33	21.747	11	318250000	1.16869	NA	1.75544	1.18799	1.16299	1.08616	1	2	3	0.12607	0.000714344	1.46206	1.16299	1	0	1
P12382	Pfkl	16.3	85.359	25.344	10	189700000	1.65141	1.56968	1.75461	1.23525	0.961968	1.14231	0	3	3	0.00103896	0.0051536	1.65141	1.14231	1	1	1
Q91V92	Acly	7.1	119.73	10.474	8	113010000	1.54072	1.26476	0.383181	1.13641	1.02823	1.1227	0	3	3	0.0930461	0.000961543	1.26476	1.1227	1	0	1
Q9WVJ2	Psmd13	23.1	42.809	12.735	7	143250000	1.65076	1.65079	1.81662	1.14805	0.959758	1.12155	0	3	3	0.0010483	0.00297512	1.65079	1.12155	1	1	1
P80317	Cct6a	28.8	58.004	57.861	16	738590000	1.67354	1.60446	1.61107	1.11299	1.15589	1.05714	0	3	3	0.000182329	0.00066434	1.61107	1.11299	1	1	1
O08749	Dld	25.1	54.272	35.537	10	253720000	1.94481	2.20942	1.78485	1.1649	0.763434	1.10796	0	3	3	0.00388773	0.0150103	1.94481	1.10796	0	1	1
P97311	Mcm6	14.3	92.866	32.251	12	192280000	1.47428	1.54778	0.999082	1.06099	1.14395	NA	0	3	2	0.016064	0.0239419	1.47428	1.10247	0	0	0
P80315	Cct4	32.7	58.066	73.251	18	1310200000	1.55111	1.71395	1.29736	1.05654	1.09461	1.10186	0	3	3	0.00629238	0.000167993	1.55111	1.09461	1	1	1
Q8CGC7	Eprs	24.7	170.08	162.98	31	2195100000	1.71987	1.77141	1.72755	1.08387	1.13316	1.09451	0	3	3	8.52e-05	0.000183995	1.72755	1.09451	1	1	1
Q8BP47	Nars	16.3	64.279	27.949	8	539220000	1.79199	1.65597	1.67219	1.09122	0.851006	1.13316	0	3	3	0.00063097	0.0072719	1.67219	1.09122	1	1	1
Q60932	Vdac1	22.3	32.351	38.546	6	334030000	1.27812	1.35761	1.86107	0.833455	1.19256	1.09005	0	3	3	0.0145049	0.0104071	1.35761	1.09005	0	0	0
Q9Z110	Aldh18a1	16.7	87.265	60.41	12	385720000	1.70134	1.70551	1.70586	1.08739	1.09932	1.03543	0	3	3	7.25e-07	0.000333299	1.70551	1.08739	1	1	1
P68254	Ywhaq	35.5	27.778	82.398	8	301720000	1.4567	1.79871	1.56315	1.08291	1.03283	1.15457	0	3	3	0.00393454	0.0010485	1.56315	1.08291	1	1	1
Q9D0I9	Rars	21.5	75.673	47.287	15	530770000	1.56602	1.61322	1.44231	1.12576	0.9921	1.08173	0	3	3	0.00109232	0.00135682	1.56602	1.08173	1	1	1
P80318	Cct3	38.9	60.629	104.52	21	947430000	1.4348	1.37365	1.621	0.880818	1.10481	1.06332	0	3	3	0.0025285	0.00455134	1.4348	1.06332	1	1	1
P99024	Tubb5	55.4	49.67	124.53	18	2202300000	1.69187	1.67793	1.73607	0.969329	1.05882	1.10964	0	3	3	0.000106	0.00153414	1.69187	1.05882	1	1	1
P68372	Tubb4b	59.1	49.83	323.31	19	6690700000	1.70144	1.69415	1.65899	1.09827	1.03444	1.05108	0	3	3	6.05e-05	0.000324293	1.69415	1.05108	1	1	1
P62821	Rab1A	50.2	22.677	47.667	11	1203300000	1.53346	1.85764	1.61296	1.00214	1.0455	1.05316	0	3	3	0.00340264	0.000236128	1.61296	1.0455	1	1	1
P68510	Ywhah	36.2	28.211	51.814	9	1458800000	1.55701	1.42783	1.8421	0.974235	1.03571	1.04797	0	3	3	0.00573551	0.00050042	1.55701	1.03571	1	1	1
Q61598	Gdi2	39.8	50.537	65.186	14	701870000	1.54313	1.59111	1.6335	0.615101	1.03515	1.05817	0	3	3	0.000269666	0.0245118	1.59111	1.03515	0	1	1
Q8CI51	Pdlim5	34	63.299	112.88	13	574430000	1.57193	1.53284	1.59565	1.10759	1.02901	0.909845	0	3	3	0.000136554	0.00318916	1.57193	1.02901	1	1	1
Q62167	Ddx3x	14.8	73.101	28.428	9	184950000	1.37849	1.99636	1.37701	0.766764	1.25994	1.02607	0	3	3	0.0165289	0.0190339	1.37849	1.02607	0	0	0
Q61753	Phgdh	21.6	56.585	58.258	11	2944300000	1.68882	1.69278	1.69939	1.02368	1.01676	1.02167	0	3	3	3.31e-06	4.06e-06	1.69278	1.02167	1	1	1
Q9DCL9	Paics	17.2	47.006	55.199	9	277340000	1.47469	1.16354	1.3648	1.02061	0.798674	1.06143	0	3	3	0.00462906	0.00715043	1.3648	1.02061	1	1	1
Q76MZ3	Ppp2r1a	16.5	65.322	27.183	9	481490000	1.46447	1.26344	1.22618	1.10738	1.01972	1.01838	1	3	3	0.00313778	0.000787898	1.26344	1.01972	1	1	1
Q8VEK3	Hnrnpu	26.2	87.917	191.62	19	2267900000	1.64682	1.63448	1.56242	0.973601	1.01871	1.02668	0	3	3	0.000265621	0.000269571	1.63448	1.01871	1	1	1
O55029	Copb2	8.6	102.45	19.064	8	113010000	1.30476	1.37434	1.55701	1.01614	0.818193	1.28087	0	3	3	0.00282554	0.0162541	1.37434	1.01614	0	1	1
Q8BFR5	Tufm	15	49.508	22.926	6	271530000	2.25013	1.43693	2.55831	1.44639	1.01485	0.970369	0	3	3	0.024856	0.0171601	2.25013	1.01485	0	0	0
Q9JHU4	Dync1h1	6.8	532.04	120.46	26	706400000	1.85467	1.65737	1.72946	1.11027	1.01373	0.942487	0	3	3	0.00108656	0.00225467	1.72946	1.01373	1	1	1
Q9DCD0	Pgd	21.7	53.247	22.557	10	441070000	0.976882	1.53682	1.55785	1.01121	0.923993	1.06668	0	3	3	0.0190892	0.00171796	1.53682	1.01121	1	0	1
P27659	Rpl3	40.2	46.109	59.538	17	1604600000	1.62074	1.56686	1.52539	1.03256	0.975789	1.00778	0	3	3	0.000308612	0.000267001	1.56686	1.00778	1	1	1
P63242	Eif5a	44.2	16.832	54.873	8	1323400000	1.47863	1.43308	1.45037	1.00016	1.00727	1.03571	0	3	3	8.34e-05	0.000114604	1.45037	1.00727	1	1	1
P17710	Hk1	9.3	108.3	30.193	8	189880000	1.47623	1.50921	1.3515	0.978607	0.99551	1.31298	0	3	3	0.00110182	0.00970772	1.47623	0.99551	0	1	1
Q00612	G6pdx	22.5	59.262	24.13	11	291620000	1.42627	1.12171	1.45066	0.995396	0.881187	1.01468	0	3	3	0.00624422	0.00186318	1.42627	0.995396	0	1	1
Q9EQH3	Vps35	17.6	91.712	89.987	12	332600000	1.72741	2.0227	2.15731	1.08973	0.977055	0.994658	0	3	3	0.00413109	0.00117393	2.0227	0.994658	0	1	1
P18760	Cfl1	61.4	18.559	106.93	11	1263200000	1.45397	1.19923	1.3418	0.958594	0.989251	0.989878	0	3	3	0.00305006	0.000111161	1.3418	0.989251	0	1	1
P97310	Mcm2	9.5	102.08	36.24	7	136250000	1.30099	1.20415	1.83751	0.982851	1.10996	0.933922	0	3	3	0.0180175	0.00269279	1.30099	0.982851	0	0	0
P19096	Fasn	21.8	272.43	274.67	46	3123300000	1.57368	1.5659	1.60862	0.986855	0.948541	0.982278	0	3	3	6.89e-05	0.000154266	1.57368	0.982278	0	1	1
P06151	Ldha	36.7	36.498	86.323	14	2579900000	1.55877	1.62071	1.62735	1.00185	0.887074	0.982106	0	3	3	0.000185677	0.00136781	1.62071	0.982106	0	1	1
P68134	Acta1	31.8	42.051	28.507	14	4322300000	1.41926	1.50933	NA	1.02323	0.912493	0.980558	0	2	3	0.0195732	0.00109855	1.4643	0.980558	0	0	0
Q9D8N0	Eef1g	29.1	50.06	57.633	14	1243300000	1.67155	1.73182	1.72564	1.04133	0.879957	0.975904	0	3	3	0.000125331	0.00234626	1.72564	0.975904	0	1	1
P51150	Rab7a	27.5	23.489	33.961	6	230700000	1.42796	1.36119	1.27854	0.973428	NA	0.975962	0	3	2	0.00101422	0.000827629	1.36119	0.974695	0	1	1
Q61024	Asns	12.8	64.282	21.405	7	263800000	1.57809	1.38101	1.49326	1.31426	0.197549	0.97458	0	3	3	0.00147565	0.128967	1.49326	0.97458	0	1	1
Q8BMJ2	Lars	14.2	134.19	67.117	15	487310000	1.43195	1.59785	1.63532	0.968114	1.02823	0.945429	0	3	3	0.00161093	0.000634109	1.59785	0.968114	0	1	1
P05064	Aldoa	53.8	39.355	323.31	21	4420000000	1.44975	1.49234	1.4988	0.990106	0.903747	0.958128	0	3	3	0.00010801	0.000702362	1.49234	0.958128	0	1	1
Q60864	Stip1	32.8	62.581	51.49	18	904630000	1.6282	1.36242	1.77191	0.84667	0.985197	0.944077	0	3	3	0.00566045	0.00196469	1.6282	0.944077	0	1	1
O88342	Wdr1	31.4	66.406	46.758	15	648840000	1.15792	1.25526	1.17547	1.11895	0.758357	0.944077	0	3	3	0.000626373	0.0120338	1.17547	0.944077	0	1	1
Q5XJY5	Arcn1	12.5	57.229	21.151	6	100890000	NA	1.50842	1.56127	0.941191	0.835042	1.23323	0	2	3	0.0109596	0.013793	1.53484	0.941191	0	0	0
Q61699	Hsph1	12.7	96.406	21.704	11	365120000	1.51394	1.51794	0.964697	0.997836	0.838781	0.939775	0	3	3	0.0184987	0.00251176	1.51394	0.939775	0	0	0
P09103	P4hb	28.1	57.058	101.95	14	665920000	1.51017	1.45157	1.51521	0.933033	0.87299	0.973312	0	3	3	0.000187246	0.000988356	1.51017	0.933033	0	1	1
Q9CQV8	Ywhab	27.6	28.086	19.606	7	296670000	1.69334	1.49832	1.57052	0.926378	0.979009	0.788683	0	3	3	0.00128365	0.00396863	1.57052	0.926378	0	1	1
Q8BGQ7	Aars	23.9	106.91	87.763	20	936270000	1.49318	1.41022	1.50344	1.01972	0.821015	0.926258	0	3	3	0.000403371	0.00384991	1.49318	0.926258	0	1	1
Q9CZM2	Rpl15	54.4	24.146	52.818	12	2174300000	1.40664	1.32685	1.38018	0.950065	0.833582	0.924649	0	3	3	0.000292666	0.00153077	1.38018	0.924649	0	1	1
P50247	Ahcy	27.1	47.688	48.698	11	653990000	1.5008	1.63692	1.56288	0.869401	0.921844	1.04791	0	3	3	0.000629958	0.00311841	1.56288	0.921844	0	1	1
P61982	Ywhag	39.3	28.302	52.972	11	536750000	1.57839	1.67917	1.61898	0.921545	0.783695	0.958536	0	3	3	0.000324212	0.0035703	1.61898	0.921545	0	1	1
Q9DBJ1	Pgam1	38.2	28.832	50.588	8	672970000	1.50718	1.0116	1.40335	0.917356	0.929768	0.564182	0	3	3	0.0130611	0.0215177	1.40335	0.917356	0	0	0
Q9Z1Q9	Vars	16.6	140.21	93.295	17	871040000	1.6591	1.82242	1.84834	0.871506	0.930065	0.914897	0	3	3	0.00110982	0.000375309	1.82242	0.914897	0	1	1
P80313	Cct7	20.6	59.652	44.429	11	539920000	1.54542	1.53092	1.45678	0.914356	0.886033	0.916217	0	3	3	0.00032989	0.000116288	1.53092	0.914356	0	1	1
P63101	Ywhaz	46.9	27.771	173.67	11	1512700000	1.53893	1.68108	1.77945	0.880941	0.913215	0.976365	0	3	3	0.00175043	0.000919501	1.68108	0.913215	0	1	1
P58252	Eef2	30.8	95.313	142.99	28	6074300000	1.53025	1.51861	1.50711	0.88444	0.912373	0.943017	0	3	3	1.94e-05	0.000342893	1.51861	0.912373	0	1	1
Q9WV32	Arpc1b	24.7	41.063	24.393	8	338490000	1.46811	1.64418	1.36352	0.960166	0.859453	0.910507	0	3	3	0.00299926	0.00101912	1.46811	0.910507	0	1	1
Q6ZWV3	Rpl10	21.5	24.604	27.044	6	463580000	1.53733	1.45917	1.23631	0.909965	0.722449	0.959991	0	3	3	0.00406044	0.00692759	1.45917	0.909965	0	1	1
P10126	Eef1a1	43.5	50.113	120.9	21	15900000000	1.35585	1.39179	1.36176	0.909001	0.949714	0.88174	0	3	3	6.6e-05	0.00046712	1.36176	0.909001	0	1	1
P47757	Capzb	32.1	31.345	27.371	7	380600000	1.21613	1.16637	1.50906	0.915797	0.902961	0.824534	0	3	3	0.00672342	0.00104633	1.21613	0.902961	0	1	1
Q8QZY1	Eif3l	11.7	66.612	12.792	7	195150000	1.85239	1.44735	1.65956	0.957603	0.868347	0.901386	0	3	3	0.00496941	0.000820315	1.65956	0.901386	0	1	1
P09411	Pgk1	45.1	44.55	139.49	19	2127300000	1.44435	1.54056	1.47477	0.899688	0.90538	0.852136	0	3	3	0.00036459	0.000362979	1.47477	0.899688	0	1	1
P60843	Eif4a1	45.8	46.153	224.45	20	2359300000	1.58017	1.57421	1.54538	0.898656	0.887013	0.942369	0	3	3	4.7e-05	0.000343187	1.57421	0.898656	0	1	1
P80316	Cct5	28.1	59.623	59.197	16	679130000	1.3942	1.45521	1.48548	0.829256	0.896712	0.950241	0	3	3	0.000344905	0.00153601	1.45521	0.896712	0	1	1
Q61656	Ddx5	22.1	69.289	42.431	12	385670000	1.51805	1.45261	1.31925	0.915077	0.759695	0.896591	0	3	3	0.0016691	0.00325284	1.45261	0.896591	0	1	1
Q8BH04	Pck2	16.1	70.527	21.585	10	272080000	1.691	1.37596	1.75017	0.671906	1.0244	0.896226	0	3	3	0.00519067	0.0139129	1.691	0.896226	0	1	1
P11499	Hsp90ab1	51.8	83.28	323.31	39	13300000000	1.52409	1.55862	1.552	0.910447	0.896104	0.884379	0	3	3	4.69e-05	7.06e-05	1.552	0.896104	0	1	1
Q9D0R2	Tars	15	83.355	25.071	11	337820000	1.44735	1.72629	1.03294	0.895191	1.01474	0.798609	0	3	3	0.0200168	0.00475938	1.44735	0.895191	0	0	0
Q922B2	Dars	31.7	57.147	39.554	16	1078300000	1.59527	1.52782	1.45099	0.894644	0.768094	1.09795	0	3	3	0.000746406	0.0107254	1.52782	0.894644	0	1	1
Q9R0P3	Esd	30.9	31.319	39.88	6	212070000	1.47798	1.29897	1.52527	0.891901	0.934455	0.810533	0	3	3	0.00230146	0.00170622	1.47798	0.891901	0	1	1
Q6NZJ6	Eif4g1	12.1	176.07	57.398	16	476630000	1.78908	2.00848	1.73899	0.887686	0.815815	0.964523	0	3	3	0.0020047	0.00232269	1.78908	0.887686	0	1	1
Q9Z2X1	Hnrnpf	23.1	45.729	107.18	7	944510000	1.71402	1.74292	1.65734	0.954686	0.793785	0.885237	0	3	3	0.00021731	0.00280487	1.71402	0.885237	0	1	1
Q68FL6	Mars	7.6	101.43	32.25	8	164930000	1.00902	1.204	1.511	0.916397	0.84251	NA	0	3	2	0.0135725	0.026727	1.204	0.879453	0	0	0
P62717	Rpl18a	28.4	20.732	17.695	6	1558700000	1.49402	1.482	1.52003	0.875028	0.877248	0.865741	0	3	3	5.61e-05	1.63e-05	1.49402	0.875028	0	1	1
P17742	Ppia	43.9	17.971	61.209	9	2029600000	1.40672	1.49101	1.42901	0.871692	0.858455	0.873175	0	3	3	0.000305512	2.91e-05	1.42901	0.871692	0	1	1
Q9CX86	Hnrnpa0	24.6	30.53	26.017	6	156440000	1.19829	1.58957	1.3118	0.828173	0.912433	NA	0	3	2	0.00715561	0.0307938	1.3118	0.870303	0	1	1
Q64737	Gart	10.3	107.5	24.545	9	406550000	1.56694	1.11796	1.63583	1.06862	0.869091	0.834407	0	3	3	0.0124717	0.00618012	1.56694	0.869091	0	0	0
Q9CZD3	Gars	19.8	81.877	44.789	15	438760000	1.77938	1.63634	1.48887	0.909483	0.838021	0.867169	0	3	3	0.00262122	0.000566108	1.63634	0.867169	0	1	1
P17751	Tpi1	40.5	32.191	86.597	10	856080000	1.30334	1.34109	1.27686	0.866238	0.865244	0.876139	0	3	3	0.000203216	1.6e-05	1.30334	0.866238	0	1	1
P26039	Tln1	21.6	269.82	221.86	45	1571600000	1.51881	1.47766	1.5317	0.745992	0.863378	0.988567	0	3	3	0.000116558	0.00647755	1.51881	0.863378	0	1	1
P52480	Pkm	59.3	57.844	323.31	35	13600000000	1.33212	1.33899	1.32681	0.861324	0.862445	0.877125	0	3	3	7e-06	3.45e-05	1.33212	0.862445	0	1	1
Q01853	Vcp	38.7	89.321	119.8	26	1449300000	1.4781	1.5992	1.44627	0.85833	0.814207	0.894339	0	3	3	0.00095321	0.000732603	1.4781	0.85833	0	1	1
P51410	Rpl9	42.2	21.881	101.51	7	275640000	1.24507	1.29672	1.29639	0.858767	0.766697	0.854579	0	3	3	0.000179858	0.00131576	1.29639	0.854579	0	1	1
P08113	Hsp90b1	33.3	92.475	88.273	24	1008600000	1.59662	1.59054	1.4877	0.854329	0.895496	0.843141	0	3	3	0.000513834	0.000339006	1.59054	0.854329	0	1	1
P16045	Lgals1	38.5	14.866	59.73	6	813770000	1.18336	1.45319	1.45641	0.850944	0.853201	0.90538	0	3	3	0.00436959	0.000417604	1.45319	0.853201	0	1	1
Q8R1B4	Eif3c	14.2	105.53	43.02	10	348900000	1.79349	1.36796	1.92688	0.851508	0.761899	1.13713	0	3	3	0.00972968	0.0148881	1.79349	0.851508	0	1	1
Q02053	Uba1	26.9	117.81	235.9	25	1004300000	1.5677	1.45954	1.66724	0.845537	0.864809	0.848306	0	3	3	0.00146582	4.97e-05	1.5677	0.848306	0	1	1
P11983	Tcp1	25.7	60.448	92.696	15	899990000	1.46201	1.54867	1.56108	0.846292	0.846103	0.937472	0	3	3	0.000417913	0.0012024	1.54867	0.846292	0	1	1
P16858	Gapdh	42.9	35.81	130.75	15	9230100000	1.15345	1.18122	1.16263	0.850128	0.811178	0.845789	0	3	3	4.91e-05	0.000217394	1.16263	0.845789	0	1	1
Q921F2	Tardbp	24.6	44.547	83.182	9	288130000	1.3188	1.31848	1.26819	0.843961	0.915017	0.786454	0	3	3	0.000166828	0.00191481	1.31848	0.843961	0	1	1
Q78PY7	Snd1	18.6	102.09	45.909	15	287380000	1.51235	1.61436	1.56709	0.861573	0.754873	0.837704	0	3	3	0.000354679	0.00155836	1.56709	0.837704	0	1	1
P63260	Actg1	56.8	41.792	323.31	20	28300000000	1.46959	1.42955	1.47782	0.833772	0.837704	0.867975	0	3	3	0.000104377	0.000162906	1.46959	0.837704	0	1	1
P61979	Hnrnpk	31.7	50.976	104.32	14	939440000	1.44369	1.53667	1.38548	0.652306	0.831675	0.842573	0	3	3	0.000914024	0.00626748	1.44369	0.831675	0	1	1
Q8VDW0	Ddx39a	23.7	49.067	24.118	10	632210000	1.47077	1.48766	1.62622	0.791106	0.828747	0.88217	0	3	3	0.00103665	0.00100194	1.48766	0.828747	0	1	1
Q8CDN6	Txnl1	30.1	32.237	40.145	7	345050000	1.28283	1.30933	1.25421	0.827471	0.79496	0.831611	0	3	3	0.000154044	0.000200648	1.28283	0.827471	0	1	1
P62259	Ywhae	54.5	29.174	89.43	16	2061500000	1.59005	1.60431	1.57657	0.854141	0.82677	0.804648	0	3	3	2.54e-05	0.000298351	1.59005	0.82677	0	1	1
Q93092	Taldo1	27.6	37.387	18.091	9	178050000	1.37927	1.20993	1.18431	0.267675	0.824726	1.00682	0	3	3	0.00235624	0.087858	1.20993	0.824726	0	1	1
P08249	Mdh2	44.4	35.611	104.57	13	889670000	1.54317	1.43018	1.54898	0.823447	0.806073	0.843898	0	3	3	0.000657302	0.000175737	1.54317	0.823447	0	1	1
P80314	Cct2	24.9	57.477	48.286	13	522350000	1.46258	0.957603	1.63204	0.819733	0.747543	0.894461	0	3	3	0.0217581	0.00266092	1.46258	0.819733	0	0	0
Q9D6R2	Idh3a	21.3	39.638	15.116	7	110040000	1.65407	1.97751	1.48062	0.595608	0.813434	1.00084	0	3	3	0.00722177	0.0205925	1.65407	0.813434	0	1	1
O70133	Dhx9	10.7	149.47	50.989	12	294040000	1.47806	2.02089	1.63612	0.94813	0.738888	0.81221	0	3	3	0.00875196	0.0053704	1.63612	0.81221	0	1	1
P14869	Rplp0	20.8	34.216	27.646	7	460080000	1.39524	1.34582	1.36537	0.825365	0.810404	0.739905	0	3	3	0.000110196	0.00110534	1.36537	0.810404	0	1	1
P63038	Hspd1	39.4	60.955	117.44	20	1620000000	1.63903	1.55462	1.52645	0.768559	0.825493	0.806785	0	3	3	0.000461846	0.000438003	1.55462	0.806785	0	1	1
P62242	Rps8	38.5	24.205	114.9	8	883690000	1.25933	1.29367	1.2616	0.804	0.805102	0.740515	0	3	3	7.6e-05	0.000742108	1.2616	0.804	0	1	1
P35700	Prdx1	44.2	22.176	24.357	9	965320000	1.55751	0.986112	1.16561	0.72738	0.809435	0.80082	0	3	3	0.0181132	0.00111449	1.16561	0.80082	0	0	0
P07901	Hsp90aa1	41.7	84.787	221.24	35	2896600000	1.68425	1.69054	1.73566	0.735561	0.798934	0.818835	0	3	3	9.03e-05	0.00102285	1.69054	0.798934	0	1	1
Q9Z2U0	Psma7	27	27.855	18.762	6	120210000	1.008	0.608731	1.00507	0.795547	0.879465	0.448507	0	3	3	0.0222571	0.0330181	1.00507	0.795547	0	0	0
P42932	Cct8	51.1	59.555	116.88	27	1435400000	1.45917	1.53432	1.47151	0.794503	0.755276	0.821975	0	3	3	0.000244364	0.000598758	1.47151	0.794503	0	1	1
Q8JZQ9	Eif3b	15.9	91.369	69.291	10	301820000	1.35048	1.49342	1.58036	0.692154	0.830021	0.791237	0	3	3	0.00205838	0.00282148	1.49342	0.791237	0	1	1
Q9CPR4	Rpl17	40.8	21.423	46.749	7	575990000	1.3633	1.31024	1.4648	0.758826	0.798479	0.789862	0	3	3	0.00107858	0.000236783	1.3633	0.789862	0	1	1
P62827	Ran	42.1	24.423	68.58	10	2291100000	1.31798	1.43354	1.36831	0.789535	0.796395	0.748015	0	3	3	0.000592811	0.000377176	1.36831	0.789535	0	1	1
Q8BTM8	Flna	34.7	281.22	323.31	76	3767700000	1.14835	1.0624	1.24321	0.784484	0.791498	0.760163	0	3	3	0.00205057	0.000148625	1.14835	0.784484	0	1	1
P62754	Rps6	28.9	28.68	39.475	8	745830000	1.0181	1.20797	1.26462	0.781721	0.791956	0.600468	0	3	3	0.00407966	0.00728435	1.20797	0.781721	0	1	1
P23116	Eif3a	9.3	161.93	38.744	10	266320000	1.52927	1.74268	1.45372	0.654969	0.826578	0.781392	0	3	3	0.00300332	0.00460338	1.52927	0.781392	0	1	1
Q8R050	Gspt1	11.8	68.625	16.483	7	109810000	1.50064	1.39442	1.57315	0.773468	0.779942	0.868471	0	3	3	0.00121204	0.00143794	1.50064	0.779942	0	1	1
Q99K85	Psat1	25.9	40.472	33.093	9	407940000	1.41167	1.53143	1.57888	0.778557	0.720733	0.785994	0	3	3	0.00108768	0.000732372	1.53143	0.778557	0	1	1
O09167	Rpl21	41.2	18.562	57.218	6	268940000	1.26027	1.35752	1.3015	0.771546	0.753263	0.830466	0	3	3	0.000465008	0.000879108	1.3015	0.771546	0	1	1
P30416	Fkbp4	20.5	51.572	27.455	9	401320000	1.44689	1.56884	1.53264	0.77002	0.83301	0.652811	0	3	3	0.000568393	0.00489403	1.53264	0.77002	0	1	1
O55131	Septin7	26.4	50.549	22.065	10	196290000	1.0449	0.817294	1.04873	0.769555	0.819155	0.706861	0	3	3	0.00616098	0.00179799	1.0449	0.769555	0	1	1
P63017	Hspa8	53.9	70.87	315.7	33	8425300000	2.09602	2.13905	2.1037	0.771679	0.722723	0.768825	0	3	3	3.93e-05	0.000441912	2.1037	0.768825	0	1	1
Q9CWJ9	Atic	16.7	64.217	38.497	9	374920000	1.2273	1.28557	1.21677	0.594109	0.765699	0.841626	0	3	3	0.000296067	0.00980704	1.2273	0.765699	0	1	1
P50580	Pa2g4	33.2	43.698	87.819	12	912470000	1.41693	1.42391	1.33908	0.7653	0.723066	0.81092	0	3	3	0.000380624	0.00109371	1.41693	0.7653	0	1	1
P17182	Eno1	50.5	47.14	221.13	19	4276100000	1.2286	1.41077	1.31925	0.7643	0.729839	0.795808	0	3	3	0.00158458	0.000622264	1.31925	0.7643	0	1	1
O55142	Rpl35a	54.5	12.554	26.496	9	933910000	1.14942	1.16167	1.09795	0.826897	0.691173	0.758959	0	3	3	0.000295012	0.00265404	1.14942	0.758959	0	1	1
Q922D8	Mthfd1	20.3	101.2	72.871	21	836960000	1.67322	1.68738	1.62721	0.414431	0.757152	0.785666	0	3	3	0.000119338	0.0318368	1.67322	0.757152	0	1	1
Q91WK2	Eif3h	27	39.832	30.39	8	348130000	1.08888	1.15146	0.569226	0.757018	0.861261	0.594034	0	3	3	0.0367018	0.010937	1.08888	0.757018	0	0	0
P14211	Calr	38.9	47.994	77.141	13	1197600000	1.27368	1.34073	1.36752	0.794046	0.75333	0.737802	0	3	3	0.000441782	0.000484357	1.34073	0.75333	0	1	1
P14206	Rpsa	41	32.838	137.7	7	589720000	1.19077	1.36317	1.34278	0.81395	0.751045	0.72567	0	3	3	0.00174865	0.00117896	1.34278	0.751045	0	1	1
P62908	Rps3	68.3	26.674	75.243	15	1711700000	1.30686	1.31079	1.26188	0.748756	0.72286	0.796981	0	3	3	0.000147173	0.000823815	1.30686	0.748756	0	1	1
P45376	Akr1b1	40.2	35.732	56.14	11	550300000	1.12809	1.46717	1.51873	0.708386	0.744371	0.827982	0	3	3	0.00788883	0.00216422	1.46717	0.744371	0	1	1
Q8R081	Hnrnpl	28.2	63.963	90.574	11	729450000	1.36083	1.45876	1.50084	0.743357	0.918075	0.698585	0	3	3	0.000828313	0.00716738	1.45876	0.743357	0	1	1
Q8BK67	Rcc2	14.6	55.983	29.587	8	374250000	1.47656	1.35523	1.30187	0.739227	0.713296	0.837388	0	3	3	0.00140413	0.00244223	1.35523	0.739227	0	1	1
P17225	Ptbp1	24.7	56.477	29.275	8	453130000	1.54565	1.45244	1.48935	0.737667	0.783103	0.598077	0	3	3	0.000328089	0.00615541	1.48935	0.737667	0	1	1
Q8VDD5	Myh9	49	226.37	323.31	98	7498300000	1.15919	1.0917	1.06327	0.734881	0.72087	0.811114	0	3	3	0.000662331	0.00137414	1.0917	0.734881	0	1	1
P47911	Rpl6	43.6	33.509	148.83	18	4041900000	1.13687	1.0989	1.15609	0.776444	0.703806	0.727653	0	3	3	0.000220802	0.000842602	1.13687	0.727653	0	1	1
P25444	Rps2	25.9	31.231	19.665	8	974140000	1.40459	1.31521	1.33356	0.722449	0.726969	0.749093	0	3	3	0.000406631	0.000126161	1.33356	0.726969	0	1	1
Q3V3R1	Mthfd1l	10.4	105.73	30.233	9	181250000	1.08157	1.22812	1.37129	0.910086	0.461635	0.726491	0	3	3	0.00461409	0.0329338	1.22812	0.726491	0	1	1
P40142	Tkt	29.1	67.63	91.831	16	1266300000	1.5116	1.62801	1.626	0.769887	0.698376	0.72608	0	3	3	0.00058606	0.000809016	1.626	0.72608	0	1	1
Q6ZWX6	Eif2s1	38.7	36.108	97.001	10	391190000	1.47944	1.45978	1.41643	0.813885	0.720252	0.707208	0	3	3	0.000164356	0.00201607	1.45978	0.720252	0	1	1
Q03265	Atp5a1	47.4	59.752	121.88	24	994810000	1.43241	1.39287	1.46758	0.749295	0.670342	0.719565	0	3	3	0.000227361	0.00104076	1.43241	0.719565	0	1	1
Q7TPR4	Actn1	28.7	103.07	67.087	20	229550000	1.53241	1.56426	1.59426	0.872557	0.699143	0.704848	0	3	3	0.000130399	0.00557099	1.56426	0.704848	0	1	1
P47962	Rpl5	26.3	34.4	37.635	9	834560000	1.24689	1.27485	1.27938	0.636957	0.77148	0.704571	0	3	3	6.43e-05	0.00302607	1.27485	0.704571	0	1	1
P05202	Got2	29.1	47.411	42.434	12	288670000	1.46619	1.31029	1.3523	0.694464	0.798674	0.691243	0	3	3	0.00114313	0.00234022	1.3523	0.694464	0	1	1
Q3U0V1	Khsrp	16.2	76.775	51.713	8	208230000	0.978377	1.04605	0.827663	0.50814	0.985655	0.691734	0	3	3	0.00457764	0.0345622	0.978377	0.691734	0	0	0
Q61316	Hspa4	39.2	94.132	286.6	27	1276600000	1.41069	1.3964	1.59216	0.690051	0.805943	0.681042	0	3	3	0.00184101	0.0030572	1.41069	0.690051	0	1	1
Q9D7G0	Prps1	18.6	34.834	30.891	6	123820000	1.49691	1.54037	1.56269	0.796069	0.654825	0.682171	0	3	3	0.00015858	0.00367964	1.54037	0.682171	0	1	1
Q8BG05	Hnrnpa3	29.8	39.652	78.565	10	962680000	1.43931	1.58798	0.679488	0.67772	0.70172	0.578351	0	3	3	0.048135	0.00333187	1.43931	0.67772	0	0	0
Q9JKF1	Iqgap1	7.2	188.74	59.847	8	116450000	0.85201	1.61484	1.20567	0.677154	0.783169	0.590731	0	3	3	0.0309202	0.00655992	1.20567	0.677154	0	0	0
P26041	Msn	40.7	67.766	100.67	27	1676300000	1.41507	1.50412	1.47163	0.636229	0.674462	0.696351	0	3	3	0.000315837	0.000688875	1.47163	0.674462	0	1	1
Q61881	Mcm7	10.4	81.21	32.89	7	196720000	1.50272	1.32951	1.62391	0.628708	0.673042	1.02879	0	3	3	0.00329111	0.0255525	1.50272	0.673042	0	1	1
Q8K2B3	Sdha	15.1	72.585	38.031	9	323250000	1.30402	1.39863	1.03703	0.622619	0.669346	0.906286	0	3	3	0.00745904	0.0140586	1.30402	0.669346	0	1	1
P57780	Actn4	28.3	104.98	111.72	20	964750000	1.49354	1.60918	1.45558	0.66614	0.6833	0.649134	0	3	3	0.000922865	0.000219108	1.49354	0.66614	0	1	1
P20029	Hspa5	35	72.421	101.36	21	970720000	1.21169	1.40091	1.31553	0.670484	0.614657	0.662712	0	3	3	0.00174115	0.000722213	1.31553	0.662712	0	1	1
P27773	Pdia3	34.7	56.678	91.605	14	657620000	1.29764	1.22754	1.33639	0.660708	0.647473	0.769356	0	3	3	0.000611848	0.00309425	1.29764	0.660708	0	1	1
P14131	Rps16	61	16.445	33.073	11	1036100000	1.08973	1.15797	1.24756	0.62944	0.652378	0.747813	0	3	3	0.00153495	0.00285779	1.15797	0.652378	0	1	1
Q922R8	Pdia6	26.6	48.1	34.361	7	344590000	1.16086	1.12649	1.27035	0.647618	0.629733	0.73787	0	3	3	0.00133519	0.00247276	1.16086	0.647618	0	1	1
Q9WVA4	Tagln2	33.7	22.395	20.312	6	210020000	0.786979	1.40022	1.55196	0.570446	0.688436	0.645882	0	3	3	0.0334441	0.00293937	1.40022	0.645882	0	0	0
P62702	Rps4x	46.8	29.597	41.039	15	1685200000	1.16228	1.1378	1.16521	0.593584	0.640882	0.693834	0	3	3	5.66e-05	0.00202314	1.16228	0.640882	0	1	1
P06745	Gpi	28.7	62.766	94.954	13	393340000	1.47403	1.47004	1.53198	0.640519	0.694744	0.610512	0	3	3	0.000179891	0.00144111	1.47403	0.640519	0	1	1
P49312	Hnrnpa1	36.6	34.196	80.336	12	930100000	1.43488	1.42319	1.38972	0.639648	0.61916	0.642043	0	3	3	9.13e-05	0.000131318	1.42319	0.639648	0	1	1
P14733	Lmnb1	25.5	66.785	87.849	14	507650000	1.34328	1.2507	1.36826	0.635573	0.613326	0.7653	0	3	3	0.000732235	0.00494457	1.34328	0.635573	0	1	1
Q9D0E1	Hnrnpm	28	77.648	53.926	20	682530000	1.59261	1.33307	1.29256	0.649278	0.614731	0.635136	0	3	3	0.004439	0.000250805	1.33307	0.635136	0	1	1
P62281	Rps11	36.7	18.431	19.488	9	1329500000	1.13218	1.00902	1.11697	0.630976	0.582288	0.661567	0	3	3	0.00127181	0.00136159	1.11697	0.630976	0	1	1
P62918	Rpl8	31.5	28.024	71.34	12	1448600000	1.31748	1.16177	1.18585	0.594709	0.629806	0.792021	0	3	3	0.0015653	0.00807515	1.18585	0.629806	0	1	1
Q9D8E6	Rpl4	32	47.153	59.327	13	1413900000	1.10486	1.18067	1.2378	0.591557	0.624676	0.640301	0	3	3	0.00107299	0.000538777	1.18067	0.624676	0	1	1
Q61937	Npm1	46.2	32.56	244.61	13	1770100000	1.28487	1.25445	1.29011	0.475948	0.702207	0.618275	0	3	3	7.58e-05	0.0119441	1.28487	0.618275	0	1	1
P38647	Hspa9	32.3	73.46	121.01	22	1083100000	1.11613	1.11503	1.00552	0.617833	0.61377	0.624015	0	3	3	0.00115433	2.32e-05	1.11503	0.617833	0	1	1
P41105	Rpl28	43.8	15.733	25.73	8	1135100000	1.02379	0.788945	1.01642	0.606057	0.474564	0.608731	0	3	3	0.00661471	0.0061274	1.01642	0.606057	0	1	1
Q99KI0	Aco2	18.1	85.462	63.261	13	411090000	1.20636	1.22425	1.2878	0.598526	0.604643	0.799715	0	3	3	0.000397225	0.0096511	1.22425	0.604643	0	1	1
P07356	Anxa2	54.3	38.676	147.34	17	729940000	0.885727	-0.705073	-2.018	0.59875	0.486813	0.609177	0	3	3	0.54155	0.00477241	-0.705073	0.59875	0	0	0
P97351	Rps3a	38.6	29.885	54.564	13	1486400000	1.11994	1.1971	1.14324	0.596881	0.547085	0.630976	0	3	3	0.000392265	0.00169065	1.14324	0.596881	0	1	1
Q99PT1	Arhgdia	52.9	23.407	101.49	8	639380000	1.10059	1.10202	1.14769	0.555351	0.565559	0.554503	0	3	3	0.000191772	4.05e-05	1.10202	0.555351	0	1	1
Q99K48	Nono	9.3	54.54	10.916	6	144140000	1.69303	1.22216	NA	0.47024	1.0472	0.552652	0	2	3	0.101948	0.0619068	1.4576	0.552652	0	0	0
O88569	Hnrnpa2b1	47	37.402	76.019	15	744960000	1.24932	1.25871	1.14886	0.542508	0.586591	0.48212	0	3	3	0.000830744	0.00316363	1.24932	0.542508	0	1	1
P29341	Pabpc1	8	70.67	11.694	6	139470000	1.063	1.1078	1.30796	0.572046	0.509493	0.54173	0	3	3	0.00419091	0.00111222	1.1078	0.54173	0	1	1
P17918	Pcna	22.6	28.785	40.446	7	332810000	1.40009	1.46496	1.38457	NA	0.667637	0.408218	0	3	2	0.000301972	0.150632	1.40009	0.537927	0	1	1
P28474	Adh5	35	39.547	19.244	9	448400000	1.00676	0.515602	1.01401	1.08808	0.53096	-0.615865	0	3	3	0.036017	0.573614	1.00676	0.53096	0	0	0
P84099	Rpl19	31.1	23.466	57.307	7	1150200000	1.02278	1.02167	0.972966	0.462211	0.5664	0.523892	0	3	3	0.000266521	0.00339861	1.02167	0.523892	0	1	1
P68040	Gnb2l1	36	35.076	89.851	13	1318400000	1.16162	1.13094	1.13326	0.535496	0.465329	0.491571	0	3	3	7.46e-05	0.00168871	1.13326	0.491571	0	1	1
Q6ZWN5	Rps9	52.6	22.591	36.368	12	816600000	0.946311	0.97458	1.00027	0.451904	0.397001	0.520976	0	3	3	0.000256014	0.00611306	0.97458	0.451904	0	0	0
P49718	Mcm5	10.5	82.342	20.255	6	139410000	1.26786	1.34274	1.31416	0.316938	0.564641	NA	0	3	2	0.000277963	0.174379	1.31416	0.44079	0	1	1
P21107	Tpm3	25.6	32.994	30.968	7	414060000	1.40305	0.861324	1.07589	0.403519	0.685554	0.372116	0	3	3	0.0194296	0.0394075	1.07589	0.403519	0	0	0
P19253	Rpl13a	31.5	23.464	20.862	8	394600000	1.14139	1.09747	1.01384	0.398805	0.392265	0.423152	0	3	3	0.00118837	0.000538659	1.09747	0.398805	0	1	1
P09405	Ncl	17.8	76.722	32.843	13	274320000	1.06343	0.889765	1.23621	0.482201	0.379183	0.345459	0	3	3	0.0087337	0.0102917	1.06343	0.379183	0	1	1
Q8BP67	Rpl24	29.3	17.779	19.481	6	250910000	1.01502	1.04506	0.997779	0.37718	0.364575	0.385089	0	3	3	0.000183659	0.000252798	1.01502	0.37718	0	1	1
P35980	Rpl18	41.5	21.644	33.966	8	1041300000	0.624382	0.619233	0.211986	0.240051	0.398118	0.324099	0	3	3	0.0709455	0.0196685	0.619233	0.324099	0	0	0
P40124	Cap1	18.6	51.564	20.376	7	204450000	1.51362	1.50152	1.50989	0.289325	0.0166999	0.869463	0	3	3	5.63e-06	0.259492	1.50989	0.289325	0	1	1
P62911	Rpl32	42.2	15.86	14.698	8	768220000	0.610141	0.556506	0.688928	0.191812	0.29607	0.259188	0	3	3	0.00384332	0.0146931	0.610141	0.259188	0	0	0
P47963	Rpl13	46.9	24.305	90.705	10	1175400000	0.739024	0.877187	0.7623	0.183464	0.247889	0.30471	0	3	3	0.00288897	0.0197746	0.7623	0.247889	0	0	0
P20152	Vim	64.8	53.687	202.7	36	2426200000	0.591557	0.815237	0.692294	0.246458	0.175768	0.263909	0	3	3	0.00843634	0.013599	0.692294	0.246458	0	0	0
P12970	Rpl7a	36.1	29.976	41.606	11	724390000	0.750978	0.681536	0.709286	0.223084	0.243115	0.27742	0	3	3	0.000798023	0.00407157	0.709286	0.243115	0	0	0
Q5SWU9	Acaca	49.5	265.25	323.31	104	17200000000	-0.20048	-0.19944	-0.211448	0.251887	0.221628	0.204147	0	3	3	0.000355022	0.00378941	-0.20048	0.221628	0	0	0
P67778	Phb	25	29.82	15.249	6	240230000	1.14031	0.654753	0.986569	0.163693	0.118531	0.531508	0	3	3	0.0230552	0.173796	0.986569	0.163693	0	0	0
Q62093	Srsf2	28.5	25.476	33.202	6	217290000	0.790648	0.903808	0.494466	0.056319	-0.0358255	1.03001	0	3	3	0.0268544	0.412395	0.790648	0.056319	0	0	0
Q99JR1	Sfxn1	21.7	35.649	29.719	6	233060000	2.0193	2.10054	2.00789	0.00467783	-0.132521	0.4089	0	3	3	0.000203854	0.622513	2.0193	0.00467783	0	1	1
P14148	Rpl7	50.4	31.419	63.059	18	1707900000	0.308646	0.231785	0.223762	-0.0834833	0.0248447	-0.00142763	0	3	3	0.0110945	0.601908	0.231785	-0.00142763	0	0	0
P61255	Rpl26	44.8	17.258	20.941	9	485810000	0.278914	0.43031	0.192803	-0.0124602	-0.0351295	0.0117684	0	3	3	0.0493905	0.470894	0.278914	-0.0124602	0	0	0
Q99MR8	Mccc1	55.2	79.343	323.31	31	4546500000	-0.326532	-0.381784	-0.367271	-0.61446	-0.631439	-0.65504	0	3	3	0.00212098	0.000344623	-0.367271	-0.631439	0	0	0
Q91ZA3	Pcca	54.6	79.921	323.31	37	13400000000	-0.681427	-0.676624	-0.678598	-0.779343	-0.792987	-0.799986	0	3	3	4.21e-06	5.87e-05	-0.678598	-0.792987	0	0	0
Q05920	Pc	48.7	129.68	323.31	49	16500000000	-0.61259	-0.605184	-0.637677	-0.811641	-0.820449	-0.856824	0	3	3	0.00025261	0.000277726	-0.61259	-0.820449	0	0	0
																				60	203	209	TOTALS

## Sheet: MQ parameters of MQ search
Parameter	Value
Version	1.5.8.3
User name	maxquant
Machine name	MAXQUA1-IRIC
Date of writing	10/25/2017 13:21:07
Fixed modifications
Include contaminants	TRUE
PSM FDR	0.01
Protein FDR	0.01
Site FDR	0.01
Use Normalized Ratios For Occupancy	TRUE
Min. peptide Length	7
Min. score for unmodified peptides	0
Min. score for modified peptides	40
Min. delta score for unmodified peptides	0
Min. delta score for modified peptides	6
Min. unique peptides	0
Min. razor peptides	1
Min. peptides	1
Use only unmodified peptides and	TRUE
Modifications included in protein quantification	Oxidation (M);Acetyl (Protein N-term)
Peptides used for protein quantification	Razor
Discard unmodified counterpart peptides	TRUE
Label min. ratio count	2
Use delta score	FALSE
iBAQ	FALSE
iBAQ log fit	FALSE
Match between runs	TRUE
Matching time window [min]	2
Alignment time window [min]	20
Find dependent peptides	FALSE
Fasta file	C:\Users\maxquant\Desktop\Databases\uniprot-mouse.fasta
Decoy mode	revert
Include contaminants	TRUE
Advanced ratios	TRUE
Fixed andromeda index folder
Temporary folder
Combined folder location
Second peptides	TRUE
Stabilize large LFQ ratios	TRUE
Separate LFQ in parameter groups	FALSE
Require MS/MS for LFQ comparisons	TRUE
Calculate peak properties	FALSE
Main search max. combinations	200
Advanced site intensities	TRUE
Write msScans table	TRUE
Write msmsScans table	TRUE
Write ms3Scans table	TRUE
Write allPeptides table	TRUE
Write mzRange table	TRUE
Max. peptide mass [Da]	4600
Min. peptide length for unspecific search	8
Max. peptide length for unspecific search	25
Razor protein FDR	TRUE
Disable MD5	FALSE
Max mods in site table	3
Match unidentified features	FALSE
MS/MS tol. (FTMS)	20 ppm
Top MS/MS peaks per Da interval. (FTMS)	12
Da interval. (FTMS)	100
MS/MS deisotoping (FTMS)	TRUE
MS/MS deisotoping tolerance (FTMS)	7
MS/MS deisotoping tolerance unit (FTMS)	ppm
MS/MS higher charges (FTMS)	TRUE
MS/MS water loss (FTMS)	TRUE
MS/MS ammonia loss (FTMS)	TRUE
MS/MS dependent losses (FTMS)	TRUE
MS/MS recalibration (FTMS)	FALSE
MS/MS tol. (ITMS)	0.5 Da
Top MS/MS peaks per Da interval. (ITMS)	8
Da interval. (ITMS)	100
MS/MS deisotoping (ITMS)	FALSE
MS/MS deisotoping tolerance (ITMS)	0.15
MS/MS deisotoping tolerance unit (ITMS)	Da
MS/MS higher charges (ITMS)	TRUE
MS/MS water loss (ITMS)	TRUE
MS/MS ammonia loss (ITMS)	TRUE
MS/MS dependent losses (ITMS)	TRUE
MS/MS recalibration (ITMS)	FALSE
MS/MS tol. (TOF)	40 ppm
Top MS/MS peaks per Da interval. (TOF)	10
Da interval. (TOF)	100
MS/MS deisotoping (TOF)	TRUE
MS/MS deisotoping tolerance (TOF)	0.01
MS/MS deisotoping tolerance unit (TOF)	Da
MS/MS higher charges (TOF)	TRUE
MS/MS water loss (TOF)	TRUE
MS/MS ammonia loss (TOF)	TRUE
MS/MS dependent losses (TOF)	TRUE
MS/MS recalibration (TOF)	FALSE
MS/MS tol. (Unknown)	0.5 Da
Top MS/MS peaks per Da interval. (Unknown)	8
Da interval. (Unknown)	100
MS/MS deisotoping (Unknown)	FALSE
MS/MS deisotoping tolerance (Unknown)	0.15
MS/MS deisotoping tolerance unit (Unknown)	Da
MS/MS higher charges (Unknown)	TRUE
MS/MS water loss (Unknown)	TRUE
MS/MS ammonia loss (Unknown)	TRUE
MS/MS dependent losses (Unknown)	TRUE
MS/MS recalibration (Unknown)	FALSE
Site tables	Oxidation (M)Sites.txt
