# Supplementary material for: Sphingosine simultaneously inhibits nuclear import and activates PP2A by binding importins and PPP2R1A
Source: EMBO J. 2025 Jun 30;44(16):4473–98. doi: 10.1038/s44318-025-00490-5 (PMC12361511; doi:10.1038/s44318-025-00490-5)
Supplement: Supplementary file 7 — Dataset EV3 [file 44318_2025_490_MOESM7_ESM.xlsx]

## Sheet: Column description
DATASET EV3 - Intact Mass data with 893-diazirine and recombinant Ppp2r1a
Average Mass (mean)	Average measured mass for a given protein species
Intensity (mean)	Mean intesnity (of 3 replicates) for a given protein species
Intensity %CV	CV of measurement in percent
CR	Number of crosslinks for measured protein species
Exp	Experimental conditions
%Prot	% of protein with this number of crosslinks

## Sheet: Crosslinks Ppp2r1a intact mass
Average Mass (mean)	Intensity (mean)	Intensity %CV	CR	Exp	%Prot
66417.7	1.11692e+07	9.70461	0	SHBC893_0uM	100
66417.7	2.90899e+06	6.87	0	SHBC893_1uM	100
66417.8	9.78668e+06	26.7355	0	SHBC893_5uM	79.2533
66705.2	2.1925e+06	55.3095	1	SHBC893_5uM	17.755
66991.9	369433	0	2	SHBC893_5uM	2.99169
66417.8	5.63661e+06	37.3605	0	SHBC893_10uM	47.0383
66705.4	4.23764e+06	14.6386	1	SHBC893_10uM	35.3637
66992.4	2.10878e+06	0	2	SHBC893_10uM	17.598
66705.1	2.50702e+06	80.7653	1	SHBC893_20uM	39.2065
66991.9	1.96888e+06	4.66	2	SHBC893_20uM	30.7907
66417.5	1.83974e+06	78.1564	0	SHBC893_20uM	28.7712
67281.4	78754.4	0	3	SHBC893_20uM	1.23162
66417.7	2.23826e+07	19.5353	0	SHBC893NAc_20uM	65.0883
66746.9	1.20055e+07	36.6538	1	SHBC893NAc_20uM	34.9117
66417.6	4.30206e+07	13.7292	0	SHBC893NAc_10uM	96.4281
66747.7	1.59359e+06	2.16233	1	SHBC893NAc_10uM	3.57193
66417.6	5.73793e+07	13.9554	0	SHBC893NAc_5uM	100
66417.8	5.03899e+07	3.53431	0	SHBC893NAc_1uM	100
66417.6	4.16437e+07	6.39865	0	SHBC893NAc_0uM	100
