# Supplementary material for: Sphingosine simultaneously inhibits nuclear import and activates PP2A by binding importins and PPP2R1A
Source: EMBO J. 2025 Jun 30;44(16):4473–98. doi: 10.1038/s44318-025-00490-5 (PMC12361511; doi:10.1038/s44318-025-00490-5)
Supplement: Supplementary file 8 — Dataset EV4 [file 44318_2025_490_MOESM8_ESM.xlsx]

## Sheet: Column description
DATASET EV4 - Intact Mass data with 893-diazirine and recombinant Kpnb1 N-terminus
Average Mass (mean)	Average measured mass for a given protein species
Intensity (mean)	Mean intesnity (of 3 replicates) for a given protein species
Intensity %CV	CV of measurement in percent
CR	Number of crosslinks for measured protein species
Exp	Experimental conditions
%Prot	fraction of protein with this number of crosslinks

## Sheet: Crosslinks Kpnb1 intact mass
Average Mass (mean)	Intensity (mean)	Intensity %CV	CR	Exp	% Prot
52022.3	7.96622e+07	27.9406	0	SHBC893_0uM	100
52022.3	9.79569e+07	7.28628	0	SHBC893_1uM	100
52022.3	1.06235e+08	0.886391	0	SHBC893_5uM	88.5698
52307.4	1.37099e+07	9.86611	1	SHBC893_5uM	11.4302
52022.1	7.28139e+07	1.41404	0	SHBC893_10uM	79.5096
52309	1.87648e+07	3.83272	1	SHBC893_10uM	20.4904
52022.1	4.06534e+07	4.58435	0	SHBC893_20uM	63.5338
52309.4	2.05427e+07	2.98875	1	SHBC893_20uM	32.1045
52775.8	2.79089e+06	10.8851	2	SHBC893_20uM	4.36165
52022	1.26272e+07	21.4487	0	SHBC893NAc_0uM	100
52022	2.217e+07	7.05839	0	SHBC893NAc_1uM	100
52021.9	2.27724e+07	14.3824	0	SHBC893NAc_5uM	96.1364
52351.7	915185	17.3949	1	SHBC893NAc_5uM	3.86356
52022	2.69125e+07	10.9221	0	SHBC893NAc_10uM	88.6263
52351.7	3.45375e+06	8.41844	1	SHBC893NAc_10uM	11.3737
52022	2.0764e+07	9.35671	0	SHBC893NAc_20uM	70.9052
52351.8	6.91379e+06	8.2263	1	SHBC893NAc_20uM	24.9796
52680.4	1.1879e+06	2.20879	2	SHBC893NAc_20uM	4.11526
