# Supplementary material for: Sphingosine simultaneously inhibits nuclear import and activates PP2A by binding importins and PPP2R1A
Source: EMBO J. 2025 Jun 30;44(16):4473–98. doi: 10.1038/s44318-025-00490-5 (PMC12361511; doi:10.1038/s44318-025-00490-5)
Supplement: Supplementary file 9 — Dataset EV5 [file 44318_2025_490_MOESM9_ESM.xlsx]

## Sheet: Column description
DATASET EV5 - Intact Mass data with sphingolipid competitors
Average Mass (mean)	Average measured mass for a given protein species
Intensity (mean)	Mean intensity (of 3 replicates) for a given protein species
Intensity %CV	CV of measurement in percent
CR	Number of crosslinks for measured protein species
Exp	Experimental conditions
%Prot	% of protein with this many crosslinks

## Sheet: Intact mass, competition assay
Average Mass (mean)	Intensity (mean)	Intensity %CV	CR	Exp	%Prot
66417.8	4180000	13.74	0	Pppp2r1a_893	46
66705.3	3440000	13.22	1	Pppp2r1a_893	35.2206
66992.6	1860000	22.24	2	Pppp2r1a_893	19.0437
67280.8	287000	0	3	Pppp2r1a_893	0
66417.9	6410000	18.08	0	Pppp2r1a_893LAC	67
66705.2	2820000	23.36	1	Pppp2r1a_893LAC	29.3842
66993.6	367000	0	2	Pppp2r1a_893LAC	3.82411
66417.8	7240000	8.69	0	Ppp2r1a_CRL	55
66705.3	5110000	11.19	1	Ppp2r1a_CRL	38.3346
66991.5	980000	6.52	2	Ppp2r1a_CRL	7.35184
66705.2	4950000	4.64	1	Ppp2r1a_FTY	37.7229
66417.6	3810000	5.9	0	Ppp2r1a_FTY	29
66992.2	3550000	4.83	2	Ppp2r1a_FTY	27.0538
67280.9	812000	22.17	3	Ppp2r1a_FTY	6.18808
66417.7	4700000	5.77	0	Ppp2r1a_PHS	39
66705.2	4280000	7.12	1	Ppp2r1a_PHS	35.299
66991.9	2710000	12.27	2	Ppp2r1a_PHS	22.3505
67279.3	435000	25.73	3	Ppp2r1a_PHS	3.58763
52023.1	9480000	7.82	0	Kpnb1_893	42
52310.9	8950000	7.23	1	Kpnb1_893	40.1886
52597.6	3840000	14.95	2	Kpnb1_893	17.2429
52022	24600000	6.75	0	Kpnb1_893LAC	75
52309.4	8260000	9.49	1	Kpnb1_893LAC	25.1369
52022	35500000	24.56	0	Kpnb1_CRL	68
52308.8	17000000	19.54	1	Kpnb1_CRL	32.381
52310.8	8990000	20.75	1	Kpnb1_FTY	39.3263
52023.3	8600000	19.46	0	Kpnb1_FTY	38
52598.1	5270000	8.77	2	Kpnb1_FTY	23.0534
52311	8130000	7.28	1	Kpnb1_PHS	42.4543
52023.1	6890000	0	0	Kpnb1_PHS	35.9791
52599.9	4130000	13.87	2	Kpnb1_PHS	21.5666
