# Supplementary material for: Sphingosine simultaneously inhibits nuclear import and activates PP2A by binding importins and PPP2R1A
Source: EMBO J. 2025 Jun 30;44(16):4473–98. doi: 10.1038/s44318-025-00490-5 (PMC12361511; doi:10.1038/s44318-025-00490-5)
Supplement: Supplementary file 10 — Dataset EV6 [file 44318_2025_490_MOESM10_ESM.xlsx]

## Sheet: Column description
DATASET EV6 - Crosslink sites in Ppp2r1a and Kpnb1 N-terminus with 893-diazirine
Protein	Gene name of protein
Localization prob	Localization confidence of the crosslink (on the given peptide); 0 is worst, 1 is best
Score	Score of peptide identification (MaxQuant)
Intensity _5uM893diaz_R1	Peptide intensities at given concentration of 893-diazirine
Intensity _5uM893diaz_R2
Intensity _5uM893diaz_R3
Intensity _20uM893diaz_R1
Intensity _20uM893diaz_R2
Intensity _20uM893diaz_R3
5 uM mean	mean peptide intensity at 5uM 893diazirine
20 uM mean	mean peptide intensity at 20uM 893diazirine
Positions within proteins	Position of crosslink withing protein
Conservation	ConSurf score, 1 is poorly conserved and 9 is highly conserved
HEAT repeat	indicates which HEAT repeat contains this amino acid
Fold Increase	Intensity at 20uM / Intensity at 5uM
Diagnostic peak	+ if diagnostic peak (+287 Da) was found in MSMS spectra

## Sheet: SHBC893 crosslink sites
Protein	Localization prob	Score	Intensity _5uM893diaz_R1	Intensity _5uM893diaz_R2	Intensity _5uM893diaz_R3	Intensity _20uM893diaz_R1	Intensity _20uM893diaz_R2	Intensity _20uM893diaz_R3	5uM mean	20uM	Positions within protein	amino acid	conservation	HEAT repeat	Fold Increase	Diagnostic peak
Ppp2r1a	0.99927	77.744	30008000	30316000	27215000	76049000	79350000	78585000	2.91797e+07	7.79947e+07	570	D	9	15	2.67291	+
Ppp2r1a	1	103.14	0	37153000	27965000	121100000	144770000	108490000	21706000	1.24787e+08	552	D	2	14	5.74895	+
Ppp2r1a	1	172.88	8524900	11148000	9948400	30294000	34145000	30993000	9.87377e+06	3.18107e+07	332	E	2	9	3.22174	+
Ppp2r1a	1	108.3	7411000	10395000	11320000	30805000	33837000	27958000	9.70867e+06	3.08667e+07	576	K	5	15	3.17929	+
Ppp2r1a	1	67.334	8524900	11148000	7588600	30294000	34145000	30993000	9.08717e+06	3.18107e+07	342	K	9	9	3.50061	+
Ppp2r1a	1	96.253	10131000	9997700	7086100	30685000	30675000	30031000	9071600	3.04637e+07	460	E	5	12	3.35814	+
Ppp2r1a	0.995155	90.135	6761100	5694700	11320000	23297000	33837000	27958000	7.92527e+06	28364000	574	D	9	15	3.57893	+
Ppp2r1a	1	69.093	10990000	0	8709200	19353000	19231000	17985000	6566400	1.88563e+07	255	K	5	7	2.87164	+
Ppp2r1a	0.993745	67.76	10990000	0	8709200	19353000	19231000	17985000	6566400	1.88563e+07	254	D	9	7	2.87164	+
Ppp2r1a	0.981717	108.18	5245900	5332000	8491200	6808800	8967900	7688800	6.35637e+06	7.82183e+06	5	D	1	NA	1.23055	+
Ppp2r1a	0.999595	134.66	0	2620200	0	90550000	68561000	73989000	873400	77700000	23	E	6	1	88.9627	+
Ppp2r1a	1	67.902	0	2588600	0	6808800	8967900	7688800	862867	7.82183e+06	21	R	7	1	9.06494	+
Ppp2r1a	1	89.046	0	0	0	13034000	13701000	10120000	0	12285000	467	K	4	12	100	+
Ppp2r1a	1	103.21	0	0	0	84400000	71329000	88460000	0	8.13963e+07	561	K	2	15	100	+
Ppp2r1a	1	86.592	0	0	0	20311000	34942000	20704000	0	25319000	416	K	8	11	100	+
Ppp2r1a	1	79.116	0	0	0	14660000	14809000	14687000	0	1.47187e+07	202	K	1	6	100	+
Ppp2r1a	0.993888	79.286	0	0	0	84400000	71329000	88460000	0	8.13963e+07	559	E	1	15	100	+
Ppp2r1a	0.957031	110.9	0	0	0	20311000	34942000	20704000	0	25319000	410	E	5	11	100	+
Ppp2r1a	0.996702	69.198	0	0	0	14660000	14809000	14687000	0	1.47187e+07	197	E	4	5	100	+
Ppp2r1a	1	43.502	0	0	0	6933500	0	7753500	0	4.89567e+06	282	D	4	8	100	+
Ppp2r1a	0.490188	72.443	0	0	0	0	0	0	0	0	7				0	+
Ppp2r1a	0.784754	41.338	0	0	0	0	0	0	0	0	336				0	+
Ppp2r1a	0.601175	45.997	0	0	0	0	0	0	0	0	572				0	+
Kpnb1	1	67.344	24738000	34661000	32364000	60216000	58677000	52586000	3.05877e+07	5.71597e+07	23	K	1	1	1.86872	+
Kpnb1	0.867085	57.811	24738000	34661000	32364000	0	58677000	52586000	3.05877e+07	3.70877e+07	19	E	2	1	1.2125	+
Kpnb1	0.999999	119.17	22424000	0	23174000	64958000	82425000	49579000	1.51993e+07	65654000	17	E	3	1	4.31953	+
Kpnb1	0.982864	113.5	5335000	3781100	3215000	12063000	7615100	10038000	4.11037e+06	9.90537e+06	184	E	2	5	2.40985	+
Kpnb1	0.822619	113.5	5335000	3781100	3215000	12063000	0	10038000	4.11037e+06	7367000	185	E	5	5	1.7923	+
Kpnb1	1	57.267	0	4377900	6361900	13684000	14339000	6506900	3.57993e+06	1.151e+07	42	R	1	2	3.21513	+
Kpnb1	0.999998	107.74	0	4377900	6361900	13684000	14339000	6506900	3.57993e+06	1.151e+07	31	E	1	1	3.21513	+
Kpnb1	0.98598	77.732	3219500	3710900	3384400	4208000	4064700	4836000	3.43827e+06	4.36957e+06	379	D	6	9	1.27086	+
Kpnb1	0.999688	90.15	0	5327500	4754300	11462000	11617000	15060000	3360600	12713000	183	K	3	5	3.78296	+
Kpnb1	0.580792	66.692	0	3710900	3384400	4208000	4064700	4836000	2365100	4.36957e+06	381	R	5	9	1.84752	+
Kpnb1	1	43.066	0	0	0	0	0	0	0	0	425				0	+
Kpnb1	1	113.1	0	0	0	0	0	0	0	0	419				0	+
