# Supplementary material for: Sphingosine simultaneously inhibits nuclear import and activates PP2A by binding importins and PPP2R1A
Source: EMBO J. 2025 Jun 30;44(16):4473–98. doi: 10.1038/s44318-025-00490-5 (PMC12361511; doi:10.1038/s44318-025-00490-5)
Supplement: Supplementary file 11 — Dataset EV7 [file 44318_2025_490_MOESM11_ESM.xlsx]

## Sheet: Column description
DATASET EV7 - Nuclear proteomics dataset
Uniprot	Uniprot accession number
Gene_names	gene name
SeqCov	Sequence coverage of protein in percent
Fasta Header	Fasta file header of given protein
Score	maxquant score for protein identification
Peptides per protein	number of peptides identified per protein
Intensity	protein intensity reported by maxquant
Nuc_R1	fold changes 893/control, log2 in mPCE
Nuc_R2
Nuc_R3
RankN	number of measurements across replicates
pVal	pvalue for fold change
FCs	median fold change 893/crl
sd	standard deviation
sig	1 if signficantly changing, based on 1% FDR (see line on volcano plot)
Significant_NucProt.	1 if signficantly changing in nuclear protein (893 versus control)
Significant_PAL	1 if protein is signifcantly enriched in the PAL experiment, mPCE
Overlap_PAL.Nuc.depletion	1 if protein is signifcant in nuclear proteome and in PAL experiments
Gene.names_human	gene names of corresponding human protein
Uniprot_human	Uniprot acession number for human homologue
Corresponding.Importin	Importin associated to transport the given protein, based on Kimura et al
Rank.by.2nd..Z.score	Signficance values from Kimura et al.
X2nd..Z.score
Rank.by.3rd..Z.score
X3rd..Z.score
Experiment_R1	From Kimura et al
Experiment_R2
Experiment_R3
Importin Cargo by Kimura et al. (2017; elife)	1 if protein ahs been assigned an importin by kimura et al (in uman), 0 if not.

## Sheet: Nuclear Proteome data
Uniprot	Gene_names	SeqCov	Fasta Header	Score	Peptides per protein	Intensity	Nuc_R1	Nuc_R2	Nuc_R3	RankN	pVal	FCs	sd	sig	Significant_NucProt.	Significant_PAL	Overlap_PAL.Nuc.depletion	Gene.names_human	Uniprot_human	Corresponding.Importin	Rank.by.2nd..Z.score	X2nd..Z.score	Rank.by.3rd..Z.score	X3rd..Z.score	Experiment_R1	Experiment_R2	Experiment_R3	Importin Cargo by Kimura et al. (2017; elife)
Q91WT8	Rbm47	8.6	RNA-binding protein 47	6.4673	3	195480000	-0.368793	-0.231329	-0.0270721	3	0.169817	-0.231329	0.171945	0.850645	0	0	0	RBM47	A0AV96	NA	NA	NA	NA	NA	NA	NA	NA	0
Q8C1S0	Med19	20.1	Mediator of RNA polymerase II transcription subunit 19	27.532	2	585140000	-0.251625	-0.196558	-0.250354	3	0.00601953	-0.250354	0.0314324	1.90481	1	0	0	MED19	A0JLT2	NA	NA	NA	NA	NA	NA	NA	NA	0
Q6Y5D8	Arhgap10	8.3	Rho GTPase-activating protein 10	24.867	6	443470000	-0.438385	-0.511567	-0.383003	3	0.00694856	-0.438385	0.0644874	2.66516	1	0	0	ARHGAP10	A1A4S6	NA	NA	NA	NA	NA	NA	NA	NA	0
Q60766	Irgm1	44.3	Immunity-related GTPase family M protein 1	282.25	15	3474700000	-0.0813695	-0.0480244	-0.0382878	3	0.0503832	-0.0480244	0.0225933	0.391737	0	0	0	IRGM	A1A4Y4	NA	NA	NA	NA	NA	NA	NA	NA	0
Q4VAC9	Plekhg3	3.1	Pleckstrin homology domain-containing family G member 3	10.478	3	206620000	-0.01105	0.138421	-0.00763761	3	0.50293	-0.00763761	0.0853293	0.041211	0	0	0	PLEKHG3	A1L390	NA	NA	NA	NA	NA	NA	NA	NA	0
A2AAY5	Sh3pxd2b	16.3	SH3 and PX domain-containing protein 2B	66.328	7	763610000	-0.319532	-0.240946	-0.322974	3	0.00817305	-0.319532	0.046397	2.18264	1	0	0	SH3PXD2B	A1X283	NA	NA	NA	NA	NA	NA	NA	NA	0
A2AG58	NA	17.7	Uncharacterized protein CXorf23 homolog	163.31	7	669550000	-0.0183519	0.147176	0.0404015	3	0.364413	0.0404015	0.0839171	0.219672	0	0	0	BCLAF3	A2AJT9	NA	NA	NA	NA	NA	NA	NA	NA	0
Q8K013	Gtpbp10	6.8	GTP-binding protein 10	4.9949	2	27184000	0.275126	0.010923	0.43776	3	0.191939	0.275126	0.215423	0.872244	0	0	0	GTPBP10	A4D1E9	NA	NA	NA	NA	NA	NA	NA	NA	0
Q6ZQ08	Cnot1	19.7	CCR4-NOT transcription complex subunit 1	285.36	34	2628700000	-0.227219	-0.236707	-0.303917	3	0.00877893	-0.236707	0.0418126	1.66916	0	0	0	CNOT1	A5YKK6	Imp13	109	0.717	1299	-0.648	0.846	-0.487	0.504	1
Q80WS3	Fbll1	11.8	rRNA/tRNA 2-O-methyltransferase fibrillarin-like protein 1	8.43	4	1550000000	-0.0403189	0.0182069	0.0836559	3	0.624524	0.0182069	0.0620196	0.112374	0	0	0	FBLL1	A6NHQ2	NA	NA	NA	NA	NA	NA	NA	NA	0
Q6P5D8	Smchd1	39.3	Structural maintenance of chromosomes flexible hinge domain-containing protein 1	323.31	62	14900000000	0.161694	0.16337	0.167486	3	0.000109836	0.16337	0.00298056	1.58642	0	0	0	SMCHD1	A6NHR9	NA	NA	NA	NA	NA	NA	NA	NA	0
Q8VDD8	Wash1	17.9	WAS protein family homolog 1	85.656	6	223900000	-0.0123008	0.141433	-0.0658836	3	0.766682	-0.0123008	0.107614	0.0592481	0	0	0	WASHC1	A8K0Z3	NA	NA	NA	NA	NA	NA	NA	NA	0
Q8R1B4	Eif3c	16.9	Eukaryotic translation initiation factor 3 subunit C	207.91	16	5825700000	-0.455297	-0.47285	-0.366634	3	0.00575123	-0.455297	0.0569371	2.90114	1	1	1	EIF3CL	B5ME19	NA	NA	NA	NA	NA	NA	NA	NA	0
Q8BS95	Gpr89a	11	Golgi pH regulator	37.778	3	130160000	-0.22803	-0.0627912	-0.225514	3	0.0877968	-0.225514	0.0946828	1.15837	0	0	0	GPR89A	B7ZAQ6	NA	NA	NA	NA	NA	NA	NA	NA	0
Q3UGS4	Fam195b	22.7	Protein FAM195B	7.4157	2	154840000	0.190172	0.0950467	-0.238272	3	0.91512	0.0950467	0.224987	0.292463	0	0	0	MCRIP1	C9JLW8	NA	NA	NA	NA	NA	NA	NA	NA	0
Q60817	Naca	33.5	Nascent polypeptide-associated complex subunit alpha;Nascent polypeptide-associated complex subunit alpha, muscle-specific form	91.572	5	3650000000	-0.332317	-0.377107	-0.378176	3	0.00173293	-0.377107	0.0261736	2.9888	1	0	0	NACA	E9PAV3	NA	NA	NA	NA	NA	NA	NA	NA	0
Q9CQ54	Ndufc2	45	NADH dehydrogenase [ubiquinone] 1 subunit C2	41.583	5	2131200000	0.222063	0.194717	0.165815	3	0.0069201	0.194717	0.0281272	1.51972	0	0	0	NDUFC2-KCTD14	E9PQ53	NA	NA	NA	NA	NA	NA	NA	NA	0
Q9D937	NA	29.3	Uncharacterized protein C11orf98 homolog	22.219	4	296730000	-0.237149	-0.399921	-0.264824	3	0.0268537	-0.264824	0.0870932	1.41547	0	0	0	C11orf98	E9PRG8	NA	NA	NA	NA	NA	NA	NA	NA	0
P28740	Kif2a	28.1	Kinesin-like protein KIF2A	69.246	15	1985600000	-0.18472	-0.199024	-0.116285	3	0.0226694	-0.18472	0.0442219	1.2808	0	0	0	KIF2A	O00139	NA	NA	NA	NA	NA	NA	NA	NA	0
Q8VDW0	Ddx39a	47.3	ATP-dependent RNA helicase DDX39A	254.07	24	5420000000	0.0989585	0.126709	0.0731347	3	0.0232816	0.0989585	0.0267927	0.780474	0	1	0	DDX39A	O00148	Exp4	4	3.513	2	2.712	3.194	3.419	2.432	1
Q9WTI7	Myo1c	45.5	Unconventional myosin-Ic	323.31	46	13800000000	-0.126045	-0.11868	-0.124912	3	0.000345157	-0.124912	0.00396584	1.20147	0	0	0	MYO1C	O00159	Imp7;Imp8;Imp9	189;196;239	0.611;0.706;0.578	120;49;133	0.189;0.652;0.264	0.202;0.14;-0.181	-0.391;0.004;-1.001	-0.384;-0.493;0.125	1
O09044	Snap23	33.8	Synaptosomal-associated protein 23	117.66	5	161780000	-0.259755	-0.453399	-0.0356975	3	0.174517	-0.259755	0.209035	0.840533	0	0	0	SNAP23	O00161	Impbeta;Imp13;Exp4	184;129;132	0.559;0.642;0.745	926;209;NA	-0.544;-0.063;NA	-0.644;-0.256;-0.298	0.531;1.396;0.064	0.427;0.433;NA	1
O35387	Hax1	18.9	HCLS1-associated protein X-1	12.561	3	112990000	0.594166	0.451224	0.595217	3	0.0075608	0.594166	0.0828326	3.24978	1	0	0	HAX1	O00165	NA	NA	NA	NA	NA	NA	NA	NA	0
O08582	Gtpbp1	22.6	GTP-binding protein 1	68.56	8	751090000	-0.432435	-0.583398	-0.472009	3	0.0082017	-0.472009	0.0782767	2.64762	1	0	0	GTPBP1	O00178	NA	NA	NA	NA	NA	NA	NA	NA	0
Q99P58	Rab27b	9.6	Ras-related protein Rab-27B	4.4184	2	40816000	0.853437	0.444667	0.560226	3	0.0364761	0.560226	0.210721	1.80299	0	0	0	RAB27B	O00194	NA	NA	NA	NA	NA	NA	NA	NA	0
Q9Z1T1	Ap3b1	8.1	AP-3 complex subunit beta-1	30.725	8	443130000	-0.453498	-0.349971	-0.409815	3	0.00545999	-0.409815	0.0519735	2.69662	1	0	0	AP3B1	O00203	NA	NA	NA	NA	NA	NA	NA	NA	0
Q9JL15	Lgals8	20.6	Galectin-8	26.505	6	618120000	0.683472	0.835762	0.838508	3	0.00422177	0.835762	0.0887282	4.42839	1	0	0	LGALS8	O00214	NA	NA	NA	NA	NA	NA	NA	NA	0
Q8K3J1	Ndufs8	29.2	NADH dehydrogenase [ubiquinone] iron-sulfur protein 8, mitochondrial	18.684	5	984860000	0.0909889	0.0270125	0.0699771	3	0.0796458	0.0699771	0.0326099	0.527691	0	0	0	NDUFS8	O00217	NA	NA	NA	NA	NA	NA	NA	NA	0
Q8BG32	Psmd11	59	26S proteasome non-ATPase regulatory subunit 11	98.139	23	3345600000	-0.115285	-0.152853	-0.139808	3	0.00649463	-0.139808	0.019074	1.17413	0	0	0	PSMD11	O00231	NA	NA	NA	NA	NA	NA	NA	NA	0
Q9D8W5	Psmd12	24.6	26S proteasome non-ATPase regulatory subunit 12	48.184	8	825000000	-0.0951576	-0.0418032	-0.129213	3	0.0732762	-0.0951576	0.0440586	0.660548	0	0	0	PSMD12	O00232	NA	NA	NA	NA	NA	NA	NA	NA	0
O55187	Cbx4	7.3	E3 SUMO-protein ligase CBX4	5.2921	3	133780000	0.185359	-0.0120534	0.0425043	3	0.34612	0.0425043	0.101944	0.210475	0	0	0	CBX4	O00257	NA	NA	NA	NA	NA	NA	NA	NA	0
O55022	Pgrmc1	24.1	Membrane-associated progesterone receptor component 1	49.059	3	476960000	-0.355036	-0.239328	-0.301657	3	0.0123013	-0.301657	0.0579119	1.91029	1	0	0	PGRMC1	O00264	TrnSR;Imp5;Imp7;Exp4	34;53;56;46	1.112;1.091;1.139;1.262	284;1514;NA;NA	-0.207;-1.851;NA;NA	0.772;-2.075;7.292;NA	0.993;2.378;0.576;0.622	0.405;1.051;NA;1.094	1
O55201	Supt5h	34.4	Transcription elongation factor SPT5	323.31	25	3520100000	0.10675	0.0798389	0.0941009	3	0.00683175	0.0941009	0.0134638	0.829348	0	0	0	SUPT5H	O00267	NA	NA	NA	NA	NA	NA	NA	NA	0
Q8VD75	Hip1	28.3	Huntingtin-interacting protein 1	283.04	21	2392700000	0.0743684	0.0747794	-0.0209698	3	0.311776	0.0743684	0.0551625	0.479294	0	0	0	HIP1	O00291	NA	NA	NA	NA	NA	NA	NA	NA	0
Q9Z1Q5	Clic1	16.2	Chloride intracellular channel protein 1	18.463	3	177690000	-0.145733	-0.311524	-0.220917	3	0.0421319	-0.220917	0.0830151	1.2071	0	0	0	CLIC1	O00299	Imp5;Imp13	237;64	0.578;0.915	1457;430	-1.582;-0.177	0.558;0.74	-2.68;-0.07	0.635;0.739	1
Q9DCH4	Eif3f	47.4	Eukaryotic translation initiation factor 3 subunit F	144.9	13	4730000000	-0.48344	-0.494312	-0.504489	3	0.000151266	-0.494312	0.0105263	4.47235	1	0	0	EIF3F	O00303	NA	NA	NA	NA	NA	NA	NA	NA	0
Q9DBH0	Wwp2	6.7	NEDD4-like E3 ubiquitin-protein ligase WWP2	18.037	5	128440000	0.390558	0.1595	0.32964	3	0.0513503	0.32964	0.119754	1.50004	0	0	0	WWP2	O00308	NA	NA	NA	NA	NA	NA	NA	NA	0
Q8BKZ9	Pdhx	12.2	Pyruvate dehydrogenase protein X component, mitochondrial	78.335	5	558920000	0.0856966	0.00144197	0.0835197	3	0.176674	0.0835197	0.0480284	0.564215	0	0	0	PDHX	O00330	NA	NA	NA	NA	NA	NA	NA	NA	0
Q9WUB4	Dctn6	14.7	Dynactin subunit 6	13.438	3	108570000	-0.169355	-0.252552	-0.316061	3	0.0285474	-0.252552	0.0735728	1.45502	0	0	0	DCTN6	O00399	NA	NA	NA	NA	NA	NA	NA	NA	0
Q91YD9	Wasl	11.6	Neural Wiskott-Aldrich syndrome protein	18.428	4	283050000	-0.264183	-0.244651	-0.246686	3	0.000605424	-0.246686	0.0107377	2.22766	1	0	0	WASL	O00401	NA	NA	NA	NA	NA	NA	NA	NA	0
Q8BKC5	Ipo5	14.7	Importin-5	122.18	12	578390000	-0.214157	-0.178322	-0.212083	3	0.00330526	-0.212083	0.0201169	1.76564	0	1	0	IPO5	O00410	TrnSR;Imp5;Imp7;Imp13	109;1;79;85	0.676;6.363;0.987;0.818	1201;1;NA;NA	-0.915;1.801;NA;NA	0.258;8.107;NA;0.642	-1.024;1.723;1.045;1.169	1.339;5.996;-0.11;NA	1
Q8BKF1	Polrmt	3.6	DNA-directed RNA polymerase, mitochondrial	2.6393	4	25720000	0.219835	-0.531907	0.298658	3	0.988056	0.219835	0.45847	0.393637	0	0	0	POLRMT	O00411	NA	NA	NA	NA	NA	NA	NA	NA	0
Q05BC3	Eml1	10.7	Echinoderm microtubule-associated protein-like 1	34.312	7	573520000	0.0542233	0.0227584	-0.13405	3	0.774915	0.0227584	0.100851	0.11331	0	0	0	EML1	O00423	NA	NA	NA	NA	NA	NA	NA	NA	0
Q9CPN8	Igf2bp3	6.4	Insulin-like growth factor 2 mRNA-binding protein 3	4.8921	3	244630000	-0.436998	-0.392213	-0.322866	3	0.00739145	-0.392213	0.0575048	2.49016	1	0	0	IGF2BP3	O00425	NA	NA	NA	NA	NA	NA	NA	NA	0
Q8K1M6	Dnm1l	11.1	Dynamin-1-like protein	80.926	5	134080000	0.900799	1.13245	0.959548	3	0.00482181	0.959548	0.120419	4.35328	1	0	0	DNM1L	O00429	NA	NA	NA	NA	NA	NA	NA	NA	0
Q9D7H3	RtcA	21.9	RNA 3-terminal phosphate cyclase	44.674	5	599910000	-0.155775	-0.19309	-0.149249	3	0.0066973	-0.155775	0.0236542	1.25976	0	0	0	RTCA	O00442	Imp5	157	0.714	1523	-1.908	1.214	-3.104	0.697	1
Q8BXA1	Golim4	7.9	Golgi integral membrane protein 4	46.458	5	391730000	-0.365054	-0.137949	-0.446522	3	0.0755692	-0.365054	0.159912	1.40453	0	0	0	GOLIM4	O00461	TrnSR	22	1.571	7	1.466	0.872	1.344	2.374	1
A2ASQ1	Agrn	1.6	Agrin;Agrin N-terminal 110 kDa subunit;Agrin C-terminal 110 kDa subunit;Agrin C-terminal 90 kDa fragment;Agrin C-terminal 22 kDa fragment	4.0714	2	63550000	0.182311	0.803144	0.393636	3	0.127731	0.393636	0.315645	0.947049	0	0	0	AGRN	O00468	NA	NA	NA	NA	NA	NA	NA	NA	0
Q9R0B9	Plod2	8.5	Procollagen-lysine,2-oxoglutarate 5-dioxygenase 2	10.869	5	114730000	-0.425017	-0.59634	-0.517978	3	0.00918459	-0.517978	0.085765	2.78835	1	0	0	PLOD2	O00469	Imp13	81	0.824	1651	-3.206	-3.458	5.18	0.605	1
Q3TPX4	Exoc5	6.4	Exocyst complex component 5	50.148	3	120340000	0.0926134	0.0633649	-0.234313	3	0.825917	0.0633649	0.1809	0.225578	0	0	0	EXOC5	O00471	NA	NA	NA	NA	NA	NA	NA	NA	0
Q62425	Ndufa4	46.3	Cytochrome c oxidase subunit NDUFA4	38.753	5	3270000000	0.161436	0.0571383	0.146134	3	0.0646801	0.146134	0.0563212	0.934831	0	0	0	NDUFA4	O00483	NA	NA	NA	NA	NA	NA	NA	NA	0
O35593	Psmd14	32.6	26S proteasome non-ATPase regulatory subunit 14	79.538	6	1420800000	-0.135792	-0.130571	-0.149569	3	0.00166628	-0.135792	0.00981473	1.23656	0	0	0	PSMD14	O00487	NA	NA	NA	NA	NA	NA	NA	NA	0
Q9DB42	Znf593	35.8	Zinc finger protein 593	14.057	4	206250000	-0.213287	-0.150785	-0.161734	3	0.0118731	-0.161734	0.0333765	1.21261	0	0	0	ZNF593	O00488	NA	NA	NA	NA	NA	NA	NA	NA	0
O35344	Kpna3	20	Importin subunit alpha-4	131.22	7	1585900000	0.0560285	0.0297002	-0.0959746	3	0.948576	0.0297002	0.0812325	0.163879	0	0	0	KPNA3	O00505	Impbeta	136	0.769	NA	NA	1.496	NA	0.624	1
Q99KC8	Vwa5a	3.2	von Willebrand factor A domain-containing protein 5A	7.0979	2	34366000	-0.918879	-0.256666	-0.310772	3	0.144775	-0.310772	0.367706	0.664461	0	0	0	VWA5A	O00534	NA	NA	NA	NA	NA	NA	NA	NA	0
Q9EQ61	Pes1	19.9	Pescadillo homolog	45.852	12	1450000000	-0.214525	-0.285741	-0.150641	3	0.0308526	-0.214525	0.0675832	1.28011	0	0	0	PES1	O00541	Impbeta;Trn1;Trn2;TrnSR;Exp4	189;125;136;69;56	0.55;0.64;0.525;0.873;1.135	49;585;782;498;308	0.464;-0.434;-0.626;-0.329;-0.057	0.561;0.893;-0.253;0.209;-1.079	-0.501;0.814;-0.083;0.797;0.464	0.419;0.389;-0.076;0.276;1.034	1
O08992	Sdcbp	18.1	Syntenin-1	109.52	4	516720000	1.46279	1.40512	1.54572	3	0.000768411	1.46279	0.0706777	8.57046	1	0	0	SDCBP	O00560	NA	NA	NA	NA	NA	NA	NA	NA	0
Q810V0	Mphosph10	35.5	U3 small nucleolar ribonucleoprotein protein MPP10	252.01	21	6691400000	0.0927487	0.072586	0.10165	3	0.00920404	0.0927487	0.0148912	0.807274	0	0	0	MPHOSPH10	O00566	NA	NA	NA	NA	NA	NA	NA	NA	0
Q9D6Z1	Nop56	27.1	Nucleolar protein 56	81.203	17	4237600000	0.0880059	0.066537	-0.0258378	3	0.344224	0.066537	0.0604902	0.414586	0	0	0	NOP56	O00567	Trn1;Trn2;Imp4;Imp7;Imp8;Exp4	28;30;75;164;12;13	1.252;1.512;0.726;0.664;2.444;2.002	43;22;176;772;4;14	0.09;0.637;-0.083;-0.654;1.816;0.816	2.365;1.058;0.056;0.272;1.456;2.486	0.312;0.018;0;-1.249;1.889;0.068	2.235;3.551;0.403;1.561;1.803;1.378	1
Q62167	Ddx3x	75.1	ATP-dependent RNA helicase DDX3X;Putative ATP-dependent RNA helicase Pl10	323.31	44	35100000000	-0.367955	-0.358879	-0.364905	3	5.37e-05	-0.364905	0.00461844	3.48796	1	0	0	DDX3X	O00571	Imp5;Imp7;Imp8;Imp11	173;245;127;245	0.686;0.511;0.843;0.357	978;622;28;284	-0.717;-0.524;0.802;-0.097	0.676;0.921;0.337;0.194	-1.554;-1.117;0.197;0.349	0.76;-0.677;-0.682;0.268	1
P18406	Cyr61	10.8	Protein CYR61	11.328	4	214200000	1.17377	1.06523	1.17447	3	0.00101612	1.17377	0.0628693	7.2068	1	0	0	CYR61	O00622	Impbeta;Trn1;Imp7;Imp9;Imp13	48;168;91;13;270	1.307;0.505;0.873;2.555;0.379	41;NA;1451;3;NA	0.548;NA;-2.382;2.372;NA	1.675;NA;-3.742;1.527;0.194	0.669;4.23;0.66;1.757;NA	0.417;1.416;-0.246;2.694;2.025	1
O35343	Kpna4	17.1	Importin subunit alpha-3	87.424	6	617310000	-0.10431	-0.133986	-0.224334	3	0.050655	-0.133986	0.0625158	0.82445	0	0	0	KPNA4	O00629	Impbeta	295	0.379	169	0.049	0.146	0.728	-0.052	1
P97863	Nfib	27.4	Nuclear factor 1 B-type	169.33	8	1230300000	-0.074198	-0.0180013	-0.00153007	3	0.291376	-0.0180013	0.0381008	0.130349	0	0	0	NFIB	O00712	NA	NA	NA	NA	NA	NA	NA	NA	0
P13011	Scd2	19	Acyl-CoA desaturase 2	105.84	5	1121500000	0.625177	0.557288	0.49968	3	0.00415773	0.557288	0.0628186	3.42275	1	0	0	SCD	O00767	NA	NA	NA	NA	NA	NA	NA	NA	0
A2BH40	Arid1a	11.7	AT-rich interactive domain-containing protein 1A	185.25	19	1875200000	0.141433	0.111165	0.0999011	3	0.0109553	0.111165	0.0214783	0.915101	0	0	0	ARID1A	O14497	NA	NA	NA	NA	NA	NA	NA	NA	0
O35185	Bhlhe40	6.8	Class E basic helix-loop-helix protein 40	23.029	2	49449000	1.28374	1.53471	1.30696	3	0.00337292	1.30696	0.138679	5.47581	1	0	0	BHLHE40	O14503	NA	NA	NA	NA	NA	NA	NA	NA	0
O35207	Cdk2ap1	64	Cyclin-dependent kinase 2-associated protein 1	105.37	3	1396500000	0.223175	0.144046	0.0673634	3	0.0843904	0.144046	0.0779092	0.809662	0	0	0	CDK2AP1	O14519	Impbeta	195	0.542	NA	NA	1.094	-0.393	NA	1
Q9CQ79	Txndc9	29.2	Thioredoxin domain-containing protein 9	28.831	4	32020000	-0.53598	-0.718949	-0.699326	3	0.00783349	-0.699326	0.100453	3.48873	1	0	0	TXNDC9	O14530	NA	NA	NA	NA	NA	NA	NA	NA	0
Q61387	Cox7a2l	46.8	Cytochrome c oxidase subunit 7A-related protein, mitochondrial	78.877	3	290430000	-0.404	-0.444498	-0.239839	3	0.0284842	-0.404	0.108378	1.93879	1	0	0	COX7A2L	O14548	NA	NA	NA	NA	NA	NA	NA	NA	0
Q9CR21	Ndufab1	21.2	Acyl carrier protein, mitochondrial	31.842	4	3600500000	0.0943712	0.098689	0.117828	3	0.00480299	0.098689	0.0124844	0.877357	0	0	0	NDUFAB1	O14561	NA	NA	NA	NA	NA	NA	NA	NA	0
O89079	Cope	39.9	Coatomer subunit epsilon	118.68	8	1362500000	-0.425114	-0.480418	-0.572287	3	0.00750599	-0.480418	0.0743396	2.75564	1	0	0	COPE	O14579	Imp13	290	0.354	1045	-0.459	1.041	-0.32	0.158	1
O54774	Ap3d1	6.3	AP-3 complex subunit delta-1	32.755	5	132430000	-0.209445	-0.264946	-0.37662	3	0.0287432	-0.264946	0.085146	1.43101	0	0	0	AP3D1	O14617	Exp4	194	0.631	140	0.284	-0.409	0.445	-1.171	1
P40201	Chd1	9.7	Chromodomain-helicase-DNA-binding protein 1	99.181	12	720540000	-0.0712696	0.232292	0.0766959	3	0.461347	0.0766959	0.151797	0.304594	0	0	0	CHD1	O14646	NA	NA	NA	NA	NA	NA	NA	NA	0
O35166	Gosr2	18.4	Golgi SNAP receptor complex member 2	35.487	2	44031000	-0.0242965	0.153027	0.072586	3	0.320701	0.072586	0.0887887	0.384483	0	0	0	GOSR2	O14653	NA	NA	NA	NA	NA	NA	NA	NA	0
Q8BVI5	Stx16	8.3	Syntaxin-16	19.519	2	19163000	0.0739573	0.122341	0.0989585	3	0.0195587	0.0989585	0.0241966	0.796789	0	0	0	STX16	O14662	NA	NA	NA	NA	NA	NA	NA	NA	0
Q6PDK2	Kmt2d	1.6	Histone-lysine N-methyltransferase 2D	6.5083	5	110610000	-0.198891	0.244035	0.287709	3	0.549401	0.244035	0.269218	0.66095	0	0	0	KMT2D	O14686	NA	NA	NA	NA	NA	NA	NA	NA	0
P97367	Meis2	15.3	Homeobox protein Meis2;Homeobox protein Meis1	34.678	4	166120000	0.0588014	-0.0197992	0.103128	3	0.318185	0.0588014	0.062255	0.362401	0	0	0	MEIS2	O14770	NA	NA	NA	NA	NA	NA	NA	NA	0
O89023	Tpp1	5	Tripeptidyl-peptidase 1	10.506	2	82805000	-0.175517	0.0224743	-0.156772	3	0.243378	-0.156772	0.109302	0.749023	0	0	0	TPP1	O14773	NA	NA	NA	NA	NA	NA	NA	NA	0
Q8CGF7	Tcerg1	25.3	Transcription elongation regulator 1	300.37	27	9887200000	-0.0365259	-0.0303393	-0.0454463	3	0.0134419	-0.0365259	0.00759464	0.339477	0	0	0	TCERG1	O14776	Impbeta;Trn2;Imp9	185;223;234	0.559;0.358;0.587	48;788;274	0.465;-0.629;-0.014	0.22;-0.475;-0.591	0.27;-0.033;-0.518	0.427;-0.079;-0.115	1
Q9D0F1	Ndc80	20.1	Kinetochore protein NDC80 homolog	91.654	10	458710000	-0.346738	-0.29244	-0.39407	3	0.00718903	-0.346738	0.0508546	2.29849	1	0	0	NDC80	O14777	NA	NA	NA	NA	NA	NA	NA	NA	0
P97333	Nrp1	4.1	Neuropilin-1	20.414	2	52903000	2.2225	1.21878	1.67536	3	0.0277408	1.67536	0.502537	2.78052	1	0	0	NRP1	O14786	NA	NA	NA	NA	NA	NA	NA	NA	0
Q9Z2U0	Psma7	46.4	Proteasome subunit alpha type-7;Proteasome subunit alpha type-7-like	87.459	9	1737200000	-0.36939	-0.314015	-0.327548	3	0.00243729	-0.327548	0.0288681	2.54173	1	0	0	PSMA7	O14818	NA	NA	NA	NA	NA	NA	NA	NA	0
Q91VJ1	Aim2	5.1	Interferon-inducible protein AIM2	17.691	2	109120000	-0.00290274	-0.211231	0.188148	3	0.946965	-0.00290274	0.199752	0.00968381	0	0	0	AIM2	O14862	NA	NA	NA	NA	NA	NA	NA	NA	0
O55028	Bckdk	18.2	[3-methyl-2-oxobutanoate dehydrogenase [lipoamide]] kinase, mitochondrial	29.847	4	266140000	-0.37662	0.0406821	-0.328218	3	0.23497	-0.328218	0.228244	0.999921	0	0	0	BCKDK	O14874	NA	NA	NA	NA	NA	NA	NA	NA	0
Q9CPU4	Mgst3	34.6	Microsomal glutathione S-transferase 3	11.806	3	86995000	-0.0294408	-0.255184	-0.196046	3	0.141192	-0.196046	0.117058	0.903197	0	0	0	MGST3	O14880	NA	NA	NA	NA	NA	NA	NA	NA	0
Q9DBG9	Tax1bp3	28.2	Tax1-binding protein 3	15.901	2	103980000	-0.293553	-0.126092	-0.227287	3	0.0473881	-0.227287	0.0843354	1.23301	0	0	0	TAX1BP3	O14907	NA	NA	NA	NA	NA	NA	NA	NA	0
O70589	Cask	24.6	Peripheral plasma membrane protein CASK	95.962	16	1283800000	0.09815	-0.11602	0.0538064	3	0.871298	0.0538064	0.113046	0.252558	0	0	0	CASK	O14936	Imp9	224	0.61	NA	NA	-0.566	-0.646	NA	1
Q9CQ69	Uqcrq	29.3	Cytochrome b-c1 complex subunit 8	5.4445	4	2120000000	0.0318186	0.108223	0.1333	3	0.0962649	0.108223	0.05286	0.70799	0	0	0	UQCRQ	O14949	NA	NA	NA	NA	NA	NA	NA	NA	0
Q3THE2	Myl12b	44.2	Myosin regulatory light chain 12B;Myosin regulatory light polypeptide 9	208.91	6	9390000000	-0.476558	-0.460886	-0.504919	3	0.000717558	-0.476558	0.0223191	3.89603	1	0	0	MYL12B	O14950	NA	NA	NA	NA	NA	NA	NA	NA	0
P97477	Aurka	14.9	Aurora kinase A	10.408	4	227950000	-0.440518	-0.496041	-0.726926	3	0.0241102	-0.496041	0.151888	1.96929	1	0	0	AURKA	O14965	NA	NA	NA	NA	NA	NA	NA	NA	0
O35075	Dscr3	5.1	Down syndrome critical region protein 3 homolog	1.8274	2	55695000	-0.0809727	-0.310772	-0.182622	3	0.102399	-0.182622	0.115154	0.848797	0	0	0	VPS26C	O14972	NA	NA	NA	NA	NA	NA	NA	NA	0
Q9DBR7	Ppp1r12a	22.9	Protein phosphatase 1 regulatory subunit 12A	323.31	18	3334100000	-0.00862419	0.0261627	-0.0910642	3	0.553813	-0.00862419	0.060206	0.0538319	0	0	0	PPP1R12A	O14974	TrnSR;Imp5;Imp13	91;213;231	0.744;0.617;0.43	406;665;63	-0.282;-0.471;0.118	0.52;1.963;0.421	-0.395;-1.233;0.193	1.412;0.606;0.231	1
Q6P5F9	Xpo1	20.3	Exportin-1	113.91	17	1430300000	-0.126313	-0.0871356	-0.174768	3	0.0362838	-0.126313	0.043898	0.877794	0	1	0	XPO1	O14980	NA	NA	NA	NA	NA	NA	NA	NA	0
Q8BZ47	Znf609	1.7	Zinc finger protein 609	2.8022	2	114260000	0.763157	0.603976	0.502331	3	0.0145138	0.603976	0.131466	2.60935	1	0	0	ZNF609	O15014	NA	NA	NA	NA	NA	NA	NA	NA	0
B2RXS4	Plxnb2	4.3	Plexin-B2	11.166	5	85399000	1.92725	1.44276	1.82171	3	0.00714752	1.82171	0.25478	5.13475	1	0	0	PLXNB2	O15031	NA	NA	NA	NA	NA	NA	NA	NA	0
P70275	Sema3e	4	Semaphorin-3E	11.235	2	42274000	0.396817	0.950991	1.18954	3	0.0691723	0.950991	0.406699	1.87684	1	0	0	SEMA3E	O15041	NA	NA	NA	NA	NA	NA	NA	NA	0
Q6NV83	U2surp	28.7	U2 snRNP-associated SURP motif-containing protein	224.64	24	3910000000	0.0710762	0.0581086	0.0532504	3	0.00756763	0.0581086	0.00921518	0.532057	0	0	0	U2SURP	O15042	Impbeta;Imp5;Imp8;Exp4	173;203;39;88	0.596;0.64;1.505;0.896	47;NA;42;NA	0.475;NA;0.712;NA	1.601;NA;1.904;0.02	-0.487;0.254;0.867;0.167	0.462;0.627;-0.818;NA	1
Q9JLM8	Dclk1	11	Serine/threonine-protein kinase DCLK1	98.262	7	1559700000	-0.251453	-0.250148	-0.189105	3	0.00788702	-0.250148	0.0356262	1.84439	0	0	0	DCLK1	O15075	NA	NA	NA	NA	NA	NA	NA	NA	0
Q6A078	Cep290	1.7	Centrosomal protein of 290 kDa	18.46	2	14779000	-0.0192289	0.180148	-0.0127519	3	0.528991	-0.0127519	0.113287	0.0597876	0	0	0	CEP290	O15078	NA	NA	NA	NA	NA	NA	NA	NA	0
Q6PH08	Erc2	4	ERC protein 2	1.7823	4	143890000	0.00633393	-0.10341	0.0237521	3	0.601722	0.00633393	0.0689414	0.0374919	0	0	0	ERC2	O15083	NA	NA	NA	NA	NA	NA	NA	NA	0
Q9WV32	Arpc1b	48.7	Actin-related protein 2/3 complex subunit 1B	158.72	16	8051500000	-0.00246912	-0.0189365	-0.027822	3	0.157764	-0.0189365	0.012864	0.167781	0	1	0	ARPC1B	O15143	Trn1;Imp5;Imp8;Imp11;Imp13	113;178;288;192;287	0.705;0.682;0.594;0.408;0.357	923;1464;493;91;249	-0.826;-1.598;-0.143;0.104;-0.09	-2.01;1.709;0.325;0.194;0.172	1.936;-2.7;-0.054;1.524;0.008	1.635;0.667;-2.11;0.05;0.936	1
Q9CVB6	Arpc2	42.3	Actin-related protein 2/3 complex subunit 2	148.66	14	9737400000	0.0439044	0.0144981	0.0133551	3	0.139157	0.0144981	0.0173171	0.123581	0	0	0	ARPC2	O15144	Imp5	100	0.857	1314	-1.172	0.861	-2.146	1.086	1
P52432	Polr1c	31.2	DNA-directed RNA polymerases I and III subunit RPAC1	37.494	9	1630000000	-0.0690281	-0.164173	-0.0394438	3	0.137046	-0.0690281	0.065173	0.417914	0	0	0	POLR1C	O15160	NA	NA	NA	NA	NA	NA	NA	NA	0
Q64127	Trim24	8.3	Transcription intermediary factor 1-alpha	21.727	8	599780000	-0.0499497	-0.036807	0.068602	3	0.886683	-0.036807	0.064985	0.223093	0	0	0	TRIM24	O15164	NA	NA	NA	NA	NA	NA	NA	NA	0
Q80UU9	Pgrmc2	22.1	Membrane-associated progesterone receptor component 2	99.661	4	473680000	-0.104263	-0.131661	-0.115941	3	0.00454891	-0.115941	0.0137485	1.01928	0	0	0	PGRMC2	O15173	NA	NA	NA	NA	NA	NA	NA	NA	0
O35648	Cetn3	26.9	Centrin-3	56.409	3	361790000	-0.119338	-0.0900503	0.024887	3	0.297157	-0.0900503	0.0762334	0.510972	0	0	0	CETN3	O15182	NA	NA	NA	NA	NA	NA	NA	NA	0
Q03958	Pfdn6	15.7	Prefoldin subunit 6	4.8987	2	140440000	-0.333589	-0.235331	-0.556202	3	0.0584899	-0.333589	0.164403	1.26167	0	0	0	PFDN6	O15212	NA	NA	NA	NA	NA	NA	NA	NA	0
Q9Z0H1	Wdr46	33.1	WD repeat-containing protein 46	118.22	13	1459100000	0.0596322	-0.109374	-0.0200478	3	0.680661	-0.0200478	0.0845491	0.108631	0	0	0	WDR46	O15213	NA	NA	NA	NA	NA	NA	NA	NA	0
Q8BY02	Nkrf	16.5	NF-kappa-B-repressing factor	106.03	9	676290000	0.129481	0.123269	0.0363275	3	0.085128	0.123269	0.0520816	0.810545	0	0	0	NKRF	O15226	NA	NA	NA	NA	NA	NA	NA	NA	0
Q61001	Lama5	5.4	Laminin subunit alpha-5	126.23	11	686890000	0.5655	0.571337	0.57415	3	2e-05	0.571337	0.00441237	5.47193	1	0	0	LAMA5	O15230	NA	NA	NA	NA	NA	NA	NA	NA	0
Q64310	Surf4	24.5	Surfeit locus protein 4	88.065	5	1438400000	-0.00876933	-0.111056	-0.0528201	3	0.191522	-0.0528201	0.0513071	0.349092	0	0	0	SURF4	O15260	NA	NA	NA	NA	NA	NA	NA	NA	0
Q8CGY8	Ogt	31.5	UDP-N-acetylglucosamine--peptide N-acetylglucosaminyltransferase 110 kDa subunit	216.97	26	4435200000	0.362666	0.453017	0.453755	3	0.00506861	0.453017	0.0523783	2.97298	1	0	0	OGT	O15294	NA	NA	NA	NA	NA	NA	NA	NA	0
O70194	Eif3d	20.3	Eukaryotic translation initiation factor 3 subunit D	152.01	11	3403100000	-0.449513	-0.549156	-0.411829	3	0.00750634	-0.449513	0.0709547	2.62943	1	0	0	EIF3D	O15371	Imp5;Imp8	259;281	0.551;0.604	878;77	-0.633;0.594	0.62;0.02	-1.445;-0.055	0.544;-0.98	1
Q91WK2	Eif3h	33.8	Eukaryotic translation initiation factor 3 subunit H	68.845	13	3567900000	-0.537089	-0.356033	-0.46943	3	0.0132562	-0.46943	0.0914858	2.45151	1	0	0	EIF3H	O15372	Imp5;Imp8	261;200	0.547;0.703	976;75	-0.715;0.597	0.525;0.276	-1.551;0.056	0.75;-0.991	1
Q9DBY8	Nvl	38.2	Nuclear valosin-containing protein-like	323.31	27	5254700000	-0.147218	-0.0890064	-0.0720884	3	0.0456864	-0.0890064	0.0394108	0.638447	0	0	0	NVL	O15381	NA	NA	NA	NA	NA	NA	NA	NA	0
Q9CPW4	Arpc5	49.7	Actin-related protein 2/3 complex subunit 5	131.61	7	9528800000	-0.011908	-0.0150243	-0.114754	3	0.296892	-0.0150243	0.0584991	0.0947909	0	0	0	ARPC5	O15511	Trn1;Imp7;Imp13	194;223;63	0.467;0.558;0.917	NA;422;14	NA;-0.268;0.559	NA;0.563;0.743	0.656;-0.015;0.584	1.628;-1.607;0.926	1
Q9D7M8	Polr2d	41.5	DNA-directed RNA polymerase II subunit RPB4	93.518	5	905800000	0.0581086	0.114234	0.143655	3	0.0523361	0.114234	0.0434621	0.796264	0	0	0	POLR2D	O15514	NA	NA	NA	NA	NA	NA	NA	NA	0
Q62095	Ddx3y	42.2	ATP-dependent RNA helicase DDX3Y	2.6695	30	1963900000	-0.459814	-0.172213	-0.424397	3	0.060203	-0.424397	0.156825	1.65247	0	0	0	DDX3Y	O15523	NA	NA	NA	NA	NA	NA	NA	NA	0
O54790	Mafg	19.8	Transcription factor MafG	6.7797	3	112810000	1.60341	0.00345832	0.669208	3	0.243671	0.669208	0.803719	0.740505	0	0	0	MAFG	O15525	NA	NA	NA	NA	NA	NA	NA	NA	0
Q9R233	Tapbp	20.9	Tapasin	31.624	9	883780000	-0.289563	-0.377726	-0.186508	3	0.0356893	-0.289563	0.0957053	1.47959	0	0	0	TAPBP	O15533	NA	NA	NA	NA	NA	NA	NA	NA	0
O35286	Dhx15	38.5	Pre-mRNA-splicing factor ATP-dependent RNA helicase DHX15	184.64	31	10600000000	0.0606008	0.0243197	0.0669502	3	0.062432	0.0606008	0.023	0.49269	0	0	0	DHX15	O43143	NA	NA	NA	NA	NA	NA	NA	NA	0
Q5SSH7	Zzef1	4	Zinc finger ZZ-type and EF-hand domain-containing protein 1	23.101	8	120580000	-0.27296	-0.376189	-0.396555	3	0.0118337	-0.376189	0.0662659	2.26258	1	0	0	ZZEF1	O43149	NA	NA	NA	NA	NA	NA	NA	NA	0
Q9DB85	Rrp8	21.2	Ribosomal RNA-processing protein 8	101	8	760110000	-0.277377	-0.217373	-0.370154	3	0.0229467	-0.277377	0.0769739	1.56733	0	0	0	RRP8	O43159	NA	NA	NA	NA	NA	NA	NA	NA	0
Q8C0T5	Sipa1l1	9.2	Signal-induced proliferation-associated 1-like protein 1	119.1	8	523190000	-0.181231	-0.227878	-0.13174	3	0.0228933	-0.181231	0.048076	1.22391	0	0	0	SIPA1L1	O43166	NA	NA	NA	NA	NA	NA	NA	NA	0
Q9CQX2	Cyb5b	32.2	Cytochrome b5 type B	105.83	2	1010300000	-0.163656	-0.0504875	-0.0348105	3	0.177577	-0.0504875	0.0703016	0.296459	0	0	0	CYB5B	O43169	NA	NA	NA	NA	NA	NA	NA	NA	0
Q9DAW6	Prpf4	41.8	U4/U6 small nuclear ribonucleoprotein Prp4	243.38	17	6823500000	0.0119249	0.0579701	0.0302654	3	0.130065	0.0302654	0.0231807	0.2457	0	0	0	PRPF4	O43172	Trn2;TrnSR	181;182	0.429;0.492	624;208	-0.493;-0.145	-0.382;-0.144	-0.159;0.376	0.087;0.471	1
Q61753	Phgdh	28	D-3-phosphoglycerate dehydrogenase	30.722	10	839450000	-0.328471	-0.358325	-0.44232	3	0.00810041	-0.358325	0.0590313	2.25317	1	1	1	PHGDH	O43175	NA	NA	NA	NA	NA	NA	NA	NA	0
Q6PDL0	Dync1li2	5.1	Cytoplasmic dynein 1 light intermediate chain 2	6.0599	2	14761000	0.0832474	-0.0184396	0.026021	3	0.41176	0.026021	0.0509769	0.172351	0	0	0	DYNC1LI2	O43237	Imp11	27	1.158	581	-0.312	-0.362	1.456	1.087	1
P14685	Psmd3	20.9	26S proteasome non-ATPase regulatory subunit 3	74.12	8	962950000	-0.140333	-0.0812932	-0.15319	3	0.0299863	-0.140333	0.0383407	1.0144	0	0	0	PSMD3	O43242	NA	NA	NA	NA	NA	NA	NA	NA	0
Q8BP71	Rbfox2	23.8	RNA binding protein fox-1 homolog 2;RNA binding protein fox-1 homolog 1	108.14	8	1790000000	-0.0617669	-0.047905	-0.0402744	3	0.0154737	-0.047905	0.0108958	0.431982	0	0	0	RBFOX2	O43251	NA	NA	NA	NA	NA	NA	NA	NA	0
Q60967	Papss1	5	Bifunctional 3-phosphoadenosine 5-phosphosulfate synthase 1;Sulfate adenylyltransferase;Adenylyl-sulfate kinase	4.981	2	28951000	-0.267983	-1.39452	-1.01054	3	0.114531	-1.01054	0.572703	1.50221	0	0	0	PAPSS1	O43252	NA	NA	NA	NA	NA	NA	NA	NA	0
O54692	Zw10	7.6	Centromere/kinetochore protein zw10 homolog	69.97	3	172510000	0.658371	0.650765	0.688315	3	0.000296182	0.658371	0.0198514	5.49323	1	0	0	ZW10	O43264	NA	NA	NA	NA	NA	NA	NA	NA	0
Q9Z315	Sart1	29.8	U4/U6.U5 tri-snRNP-associated protein 1	230.12	19	3476400000	0.131194	0.126973	0.133037	3	0.000189425	0.131194	0.00310903	1.27238	0	0	0	SART1	O43290	Imp9	146	0.787	22	0.768	-0.376	1.238	0.56	1
O54784	Dapk3	11.4	Death-associated protein kinase 3	16.238	4	301890000	-0.305806	-0.25398	-0.341592	3	0.0070887	-0.305806	0.0440502	2.12291	1	0	0	DAPK3	O43293	NA	NA	NA	NA	NA	NA	NA	NA	0
Q922U1	Prpf3	42	U4/U6 small nuclear ribonucleoprotein Prp3	276.16	19	2184800000	0.00028851	-0.0373399	0.042084	3	0.948357	0.00028851	0.0397302	0.00206477	0	0	0	PRPF3	O43395	Imp9	191	0.676	25	0.666	-0.505	-0.012	0.48	1
Q8CDN6	Txnl1	21.1	Thioredoxin-like protein 1	46.618	4	612530000	-0.277132	-0.237405	-0.329558	3	0.00887634	-0.277132	0.0462226	1.89527	1	1	1	TXNL1	O43396	Imp11	215	0.384	36	0.295	0.175	1.044	0.215	1
O70378	Emc8	30.9	ER membrane protein complex subunit 8	85.117	5	2822200000	-0.120906	-0.112755	-0.07312	3	0.0202013	-0.112755	0.0255633	0.897997	0	0	0	EMC8	O43402	NA	NA	NA	NA	NA	NA	NA	NA	0
Q9D868	Ppih	29.3	Peptidyl-prolyl cis-trans isomerase H	35.523	5	1400000000	-0.0621735	-0.00817434	0.00532812	3	0.40352	-0.00817434	0.0357181	0.0602303	0	0	0	PPIH	O43447	Imp7	269	0.477	184	0.063	0.025	-0.519	-0.697	1
O54864	Suv39h1	11.4	Histone-lysine N-methyltransferase SUV39H1	4.5181	5	362650000	-0.0826828	0.331591	0.00100953	3	0.577785	0.00100953	0.219055	0.00316414	0	0	0	SUV39H1	O43463	NA	NA	NA	NA	NA	NA	NA	NA	0
O70318	Epb41l2	20.7	Band 4.1-like protein 2	114.2	15	1819800000	-0.227692	-0.207794	-0.156997	3	0.011168	-0.207794	0.0364556	1.5228	0	0	0	EPB41L2	O43491	NA	NA	NA	NA	NA	NA	NA	NA	0
Q9D1L9	Lamtor5	48.4	Ragulator complex protein LAMTOR5	49	3	802630000	-0.0101489	-0.0707544	-0.174654	3	0.218152	-0.0707544	0.0831966	0.386221	0	0	0	LAMTOR5	O43504	NA	NA	NA	NA	NA	NA	NA	NA	0
Q9CZB6	Med7	18.9	Mediator of RNA polymerase II transcription subunit 7	7.369	3	34460000	-0.0333038	-0.0483376	-0.0246339	3	0.0361477	-0.0333038	0.0119934	0.297373	0	0	0	MED7	O43513	NA	NA	NA	NA	NA	NA	NA	NA	0
Q9DB34	Chmp2a	7.2	Charged multivesicular body protein 2a	3.7976	3	118150000	0.0467006	-0.183196	0.00977712	3	0.613535	0.00977712	0.12346	0.0437534	0	0	0	CHMP2A	O43633	NA	NA	NA	NA	NA	NA	NA	NA	0
Q922V4	Plrg1	41.1	Pleiotropic regulator 1	231.82	17	4100000000	0.0380147	0.122739	0.0219061	3	0.190927	0.0380147	0.0541679	0.24658	0	0	0	PLRG1	O43660	Impbeta;Trn2;Imp4;Imp9	265;138;227;135	0.417;0.517;0.308;0.813	116;623;1124;272	0.162;-0.49;-1.357;-0.013	0.179;-0.265;0.679;-0.348	0.191;0.314;0.348;-0.319	0.054;0.089;-1.63;-0.114	1
Q99K43	Prc1	16.7	Protein regulator of cytokinesis 1	46.392	9	1171500000	-0.0882241	-0.0489046	-0.112241	3	0.0459499	-0.0882241	0.0319747	0.668492	0	0	0	PRC1	O43663	Impbeta;Trn1;Imp13	151;69;132	0.687;0.932;0.631	1203;NA;33	-0.808;NA;0.308	-0.871;NA;0.122	0.936;1.714;1.365	0.547;1.884;0.422	1
Q9JMD0	Znf207	18.4	BUB3-interacting and GLEBS motif-containing protein ZNF207	97.453	9	1590000000	-0.0658534	-0.235212	-0.0895129	3	0.133164	-0.0895129	0.0917156	0.466905	0	0	0	ZNF207	O43670	Imp7	29	1.588	7	1.153	1.489	0.59	0.874	1
Q9CQH3	Ndufb5	27	NADH dehydrogenase [ubiquinone] 1 beta subcomplex subunit 5, mitochondrial	44.022	6	2250500000	0.125783	0.136585	0.137635	3	0.000805996	0.136585	0.00656043	1.28176	0	0	0	NDUFB5	O43674	NA	NA	NA	NA	NA	NA	NA	NA	0
Q9CQZ6	Ndufb3	18.3	NADH dehydrogenase [ubiquinone] 1 beta subcomplex subunit 3	8.5496	3	562540000	0.0177794	-0.0493823	-0.182	3	0.34893	-0.0493823	0.101661	0.244877	0	0	0	NDUFB3	O43676	NA	NA	NA	NA	NA	NA	NA	NA	0
Q9CQ75	Ndufa2	42.4	NADH dehydrogenase [ubiquinone] 1 alpha subcomplex subunit 2	25.082	5	1537900000	0.206393	0.214871	0.25882	3	0.00509794	0.214871	0.0281426	1.67681	0	0	0	NDUFA2	O43678	NA	NA	NA	NA	NA	NA	NA	NA	0
O54984	Asna1	12.1	ATPase Asna1	4.5781	4	222200000	-0.297307	-0.210229	-0.224823	3	0.0119475	-0.224823	0.046636	1.5332	0	0	0	ASNA1	O43681	NA	NA	NA	NA	NA	NA	NA	NA	0
Q9WVA3	Bub3	56.4	Mitotic checkpoint protein BUB3	282.63	16	6172100000	-0.0869057	-0.130776	-0.134445	3	0.0165106	-0.130776	0.0264515	1.0342	0	0	0	BUB3	O43684	Imp7	63	1.102	9	1.04	0.848	0.475	0.336	1
P57780	Actn4	68	Alpha-actinin-4	323.31	56	50700000000	-0.179204	-0.166422	-0.154201	3	0.00187185	-0.166422	0.0125027	1.47927	0	1	0	ACTN4	O43707	Trn1;Imp5;Imp11;Imp13	68;266;142;181	0.935;0.541;0.489;0.522	1143;1401;354;332	-1.749;-1.38;-0.15;-0.133	-3.309;0.955;0.256;0.497	1.117;-2.416;0.907;-0.03	1.887;0.535;-0.169;0.319	1
Q9CY21	Wbscr22	7.8	Probable 18S rRNA (guanine-N(7))-methyltransferase	1.923	2	695360000	-0.229112	-0.255804	-0.29612	3	0.00554992	-0.255804	0.0337339	1.91279	1	0	0	BUD23	O43709	Impbeta;Imp9;Imp11	223;166;137	0.482;0.728;0.497	364;35;634	-0.159;0.543;-0.348	0.259;-0.116;0.262	-0.476;-1.055;0.128	-0.248;0.525;0.516	1
Q8BGC0	Htatsf1	17.6	HIV Tat-specific factor 1 homolog	106.3	11	2044100000	0.0409625	-0.0060431	0.0344975	3	0.256353	0.0344975	0.0254783	0.274928	0	0	0	HTATSF1	O43719	Impbeta	210	0.509	308	-0.107	-0.27	-0.439	0.529	1
P22892	Ap1g1	9.7	AP-1 complex subunit gamma-1	26.095	7	267040000	-0.378926	-0.417675	-0.230431	3	0.026677	-0.378926	0.0988369	1.90571	1	0	0	AP1G1	O43747	NA	NA	NA	NA	NA	NA	NA	NA	0
Q9Z2Z6	Slc25a20	20.9	Mitochondrial carnitine/acylcarnitine carrier protein	11.52	6	372010000	0.349139	0.024887	0.332622	3	0.155071	0.332622	0.182626	1.1769	0	0	0	SLC25A20	O43772	NA	NA	NA	NA	NA	NA	NA	NA	0
P46735	Myo1b	6.1	Unconventional myosin-Ib	44.532	5	279180000	0.168129	0.346305	0.234011	3	0.0408233	0.234011	0.0900898	1.23105	0	0	0	MYO1B	O43795	Imp5;Imp8	217;166	0.606;0.744	NA;43	NA;0.688	NA;0.185	0.168;0.04	1.091;-0.295	1
O70579	Slc25a17	5.2	Peroxisomal membrane protein PMP34	1.8667	2	32475000	-0.261915	-0.251092	-0.192991	3	0.00816808	-0.251092	0.0370661	1.83191	0	0	0	SLC25A17	O43808	NA	NA	NA	NA	NA	NA	NA	NA	0
Q9CQF3	Nudt21	56.4	Cleavage and polyadenylation specificity factor subunit 5	77.368	12	5289400000	-0.0685287	-0.0476515	-0.00173227	3	0.184569	-0.0476515	0.0341716	0.355153	0	0	0	NUDT21	O43809	Trn2;TrnSR;Imp5;Imp7;Imp8;Imp9;Exp4	99;157;253;254;165;154;254	0.623;0.545;0.557;0.501;0.745;0.769;0.528	699;319;180;244;37;325;74	-0.563;-0.233;-0.08;-0.045;0.738;-0.092;0.444	-0.092;0.847;0.536;0.056;0.207;-0.395;-0.136	0.005;0.428;0.251;-0.629;0.098;-0.244;-0.291	0.001;0.377;-0.048;-0.593;-0.779;-0.182;-0.933	1
O55106	Strn	11.9	Striatin	42.329	7	557280000	-0.287466	-0.135332	-0.141223	3	0.063452	-0.141223	0.0861841	0.758514	0	0	0	STRN	O43815	NA	NA	NA	NA	NA	NA	NA	NA	0
Q91WM3	Rrp9	33.3	U3 small nucleolar RNA-interacting protein 2	196.79	9	9209300000	-0.0576319	0.0504669	0.154324	3	0.506868	0.0504669	0.105985	0.245003	0	0	0	RRP9	O43818	Imp4;Imp9	68;127	0.8;0.842	659;113	-0.411;0.3	0.024;-0.315	0.785;-0.594	-0.707;0.156	1
Q8VCL2	Sco2	24.3	Protein SCO2 homolog, mitochondrial	50.979	4	1034700000	-0.0222878	-0.265553	0.0506062	3	0.495049	-0.0222878	0.165553	0.0839296	0	0	0	SCO2	O43819	NA	NA	NA	NA	NA	NA	NA	NA	0
Q9DBR0	Akap8	14.3	A-kinase anchor protein 8	55.109	6	703790000	-0.123984	-0.190421	-0.270974	3	0.0443058	-0.190421	0.0736077	1.09685	0	0	0	AKAP8	O43823	Imp4	24	1.456	49	0.202	-0.977	1.368	3.189	1
O35887	Calu	29.2	Calumenin	45.694	5	302750000	-0.235042	-0.316546	-0.320198	3	0.00902593	-0.316546	0.048145	2.13673	1	0	0	CALU	O43852	Impbeta;Trn2;Imp4;Imp7;Imp13	122;179;90;213;104	0.827;0.433;0.665;0.579;0.729	1089;264;11;778;1574	-0.688;-0.241;0.552;-0.658;-1.378	-0.768;0.375;-0.024;-1.471;-1.596	1.013;-0.176;0.666;0.832;1.625	0.679;0.393;0.233;-0.597;0.515	1
Q99LY9	Ndufs5	30.2	NADH dehydrogenase [ubiquinone] iron-sulfur protein 5;NADH dehydrogenase [ubiquinone] iron-sulfur protein 5, N-terminally processed	33.409	3	804610000	0.111031	0.134089	0.238787	3	0.0545745	0.134089	0.0680866	0.797741	0	0	0	NDUFS5	O43920	NA	NA	NA	NA	NA	NA	NA	NA	0
Q61550	Rad21	33.1	Double-strand-break repair protein rad21 homolog	323.31	18	4360000000	0.0318186	0.103263	0.113834	3	0.0843585	0.103263	0.0446141	0.714057	0	0	0	RAD21	O60216	Trn2;Imp4	163;232	0.47;0.302	660;55	-0.529;0.169	-0.327;-1.024	-1.092;1.645	2.035;-0.011	1
Q9WVA2	Timm8a1	68	Mitochondrial import inner membrane translocase subunit Tim8 A	101.18	4	3373400000	0.255561	0.164271	0.20989	3	0.0153987	0.20989	0.0456449	1.44111	0	0	0	TIMM8A	O60220	Impbeta;Imp13;Exp4	175;279;22	0.59;0.368;1.804	1260;34;NA	-0.882;0.293;NA	0.523;0.183;NA	-0.326;0.348;2.09	-0.928;0.641;1.084	1
A2ABV5	Med14	15	Mediator of RNA polymerase II transcription subunit 14	128.39	15	1016400000	0.0291348	0.081476	0.129481	3	0.109901	0.081476	0.0501886	0.542491	0	0	0	MED14	O60244	Imp5	90	0.901	NA	NA	NA	5.97	0.873	1
Q91ZW3	Smarca5	32.6	SWI/SNF-related matrix-associated actin-dependent regulator of chromatin subfamily A member 5	141.72	36	7170000000	0.0647449	0.125387	0.0869196	3	0.0348828	0.0869196	0.0306834	0.665116	0	0	0	SMARCA5	O60264	TrnSR;Imp4	110;195	0.672;0.354	450;465	-0.303;-0.272	0.018;-0.37	0.692;0.389	0.303;-0.571	1
Q8CFQ3	Aqr	17.5	Intron-binding protein aquarius	130.65	16	2406300000	-0.122287	-0.0578121	-0.0358306	3	0.109071	-0.0578121	0.0449351	0.398883	0	0	0	AQR	O60306	Imp9;Exp4	181;126	0.696;0.756	166;436	0.18;-0.328	-0.474;-0.072	1.085;-1.354	0.052;-0.471	1
Q9WUU9	Mcm3ap	7.7	Germinal-center associated nuclear protein	50.167	10	406200000	0.201006	0.193583	0.267955	3	0.0112749	0.201006	0.0409645	1.42594	0	0	0	MCM3AP	O60318	NA	NA	NA	NA	NA	NA	NA	NA	0
Q6ZQ88	Kdm1a	20.6	Lysine-specific histone demethylase 1A	154.63	12	1885800000	0.245374	0.25689	0.359409	3	0.0155536	0.25689	0.0627783	1.57816	0	0	0	KDM1A	O60341	NA	NA	NA	NA	NA	NA	NA	NA	0
Q60767	Ly75	1	Lymphocyte antigen 75	1.948	2	37664000	0.0764223	0.397803	0.848237	3	0.187738	0.397803	0.387702	0.815669	0	0	0	LY75	O60449	NA	NA	NA	NA	NA	NA	NA	NA	0
O35375	Nrp2	10.5	Neuropilin-2	116.52	8	583930000	2.01803	2.3167	2.01931	3	0.00219273	2.01931	0.172067	7.42211	1	0	0	NRP2	O60462	NA	NA	NA	NA	NA	NA	NA	NA	0
P39098	Man1a2	14.7	Mannosyl-oligosaccharide 1,2-alpha-mannosidase IB	18.838	8	506030000	-0.0975791	-0.225835	-0.239004	3	0.0533052	-0.225835	0.0781282	1.26782	0	0	0	MAN1A2	O60476	NA	NA	NA	NA	NA	NA	NA	NA	0
Q9QUJ7	Acsl4	16.9	Long-chain-fatty-acid--CoA ligase 4	58.8	6	533820000	-0.115066	0.0123541	-0.0862929	3	0.244089	-0.0862929	0.066827	0.51726	0	0	0	ACSL4	O60488	Imp4;Imp7;Imp8;Imp9;Exp4	245;144;197;249;173	0.293;0.712;0.705;0.564;0.66	96;156;44;165;98	0.044;0.119;0.687;0.185;0.383	-0.61;0.37;0.139;-0.408;-0.381	0.113;-0.462;0.039;-1.022;-0.123	-0.02;-0.438;-0.454;0.057;-1.024	1
Q9R1Z8	Sorbs3	8.3	Vinexin	8.5934	3	156610000	0.224905	0.136585	-0.164286	3	0.632967	0.136585	0.20404	0.449235	0	0	0	SORBS3	O60504	NA	NA	NA	NA	NA	NA	NA	NA	0
Q7TMK9	Syncrip	53.6	Heterogeneous nuclear ribonucleoprotein Q	323.31	34	34300000000	-0.16406	-0.132784	-0.129955	3	0.005848	-0.132784	0.0189268	1.11651	0	0	0	SYNCRIP	O60506	NA	NA	NA	NA	NA	NA	NA	NA	0
Q9DC48	Cdc40	32.3	Pre-mRNA-processing factor 17	90.929	13	2564600000	-0.0130576	0.107822	0.0721744	3	0.260896	0.0721744	0.0621115	0.445215	0	0	0	CDC40	O60508	NA	NA	NA	NA	NA	NA	NA	NA	0
Q8CCP0	Nemf	2.1	Nuclear export mediator factor Nemf	1.5407	2	21051000	0.0546401	-0.326805	-0.127794	3	0.349772	-0.127794	0.190783	0.439482	0	0	0	NEMF	O60524	NA	NA	NA	NA	NA	NA	NA	NA	0
O70311	Nmt2	11.2	Glycylpeptide N-tetradecanoyltransferase 2	10.256	5	199790000	-0.482452	-0.700755	-0.261293	3	0.0629362	-0.482452	0.219733	1.50892	0	0	0	NMT2	O60551	NA	NA	NA	NA	NA	NA	NA	NA	0
Q9R0E1	Plod3	40.8	Procollagen-lysine,2-oxoglutarate 5-dioxygenase 3	247.29	23	5122700000	-0.253962	-0.365593	-0.208828	3	0.0273094	-0.253962	0.0806987	1.40545	0	0	0	PLOD3	O60568	TrnSR;Imp5;Imp7;Imp8;Imp9	78;114;64;31;83	0.78;0.817;1.085;1.69;1.118	19;41;700;1230;1313	0.603;0.302;-0.598;-1.057;-2.295	0.121;0.259;0.826;1.307;0.881	2.253;0.443;-1.192;-1.724;-0.171	1.263;1.728;2.17;1.249;-2.082	1
Q6KAR6	Exoc3	5.3	Exocyst complex component 3	10.976	3	113740000	-0.19441	-0.195699	-0.178437	3	0.000857055	-0.19441	0.00961586	1.77356	0	0	0	EXOC3	O60645	NA	NA	NA	NA	NA	NA	NA	NA	0
O35345	Kpna6	19.2	Importin subunit alpha-7	99.845	8	1001600000	-0.0294703	-0.000663792	-0.00132789	3	0.384411	-0.00132789	0.0164431	0.0114038	0	0	0	KPNA6	O60684	NA	NA	NA	NA	NA	NA	NA	NA	0
O70475	Ugdh	13.6	UDP-glucose 6-dehydrogenase	37.437	4	138370000	-0.938984	-1.06718	-1.04299	3	0.00149372	-1.04299	0.0681147	6.20405	1	0	0	UGDH	O60701	NA	NA	NA	NA	NA	NA	NA	NA	0
P30999	Ctnnd1	39.2	Catenin delta-1	238.13	25	5009500000	-0.0326543	-0.0481288	-0.0483227	3	0.0142385	-0.0481288	0.00899069	0.441586	0	0	0	CTNND1	O60716	TrnSR	300	0.33	128	-0.047	-0.247	0.214	0.575	1
Q9CXU9	Eif1b	64.6	Eukaryotic translation initiation factor 1b	61.796	6	94150000	-0.539058	-0.354649	-0.101598	3	0.120282	-0.354649	0.219626	1.10958	0	0	0	EIF1B	O60739	NA	NA	NA	NA	NA	NA	NA	NA	0
Q9CR88	Mrps14	21.9	28S ribosomal protein S14, mitochondrial	24.698	2	439140000	-0.180561	-0.0906339	0.0133551	3	0.26477	-0.0906339	0.0970428	0.459971	0	0	0	MRPS14	O60783	NA	NA	NA	NA	NA	NA	NA	NA	0
O88746	Tom1	23.6	Target of Myb protein 1	22.508	7	159790000	0.706818	0.368601	0.493647	3	0.0338376	0.493647	0.171011	1.8215	0	0	0	TOM1	O60784	NA	NA	NA	NA	NA	NA	NA	NA	0
Q9Z204	Hnrnpc	48.9	Heterogeneous nuclear ribonucleoproteins C1/C2	323.31	20	52600000000	0.155749	0.159887	0.197488	3	0.00597169	0.159887	0.0229966	1.29993	0	0	0	HNRNPCL1	O60812	NA	NA	NA	NA	NA	NA	NA	NA	0
Q9JIG7	Ccdc22	12.8	Coiled-coil domain-containing protein 22	18.697	6	110110000	-0.0871815	-0.300182	-0.302155	3	0.0843156	-0.300182	0.123549	1.3428	0	0	0	CCDC22	O60826	NA	NA	NA	NA	NA	NA	NA	NA	0
Q91VJ5	Pqbp1	12.9	Polyglutamine-binding protein 1	27.607	2	1221900000	0.0718999	0.0724488	-0.103317	3	0.836888	0.0718999	0.101321	0.357141	0	0	0	PQBP1	O60828	Trn1;Trn2;TrnSR;Imp4;Exp4	31;31;150;242;243	1.201;1.486;0.559;0.295;0.552	16;20;46;148;128	0.849;0.651;0.259;-0.041;0.297	1.694;1.024;0.139;-0.005;-0.486	1.324;0.869;0.442;0.038;-0.577	1.793;1.478;0.898;-0.018;-0.731	1
Q9Z0V7	Timm17b	12.8	Mitochondrial import inner membrane translocase subunit Tim17-B	4.3466	2	513710000	0.0275787	0.0942361	-0.111524	3	0.960013	0.0275787	0.104984	0.134541	0	0	0	TIMM17B	O60830	NA	NA	NA	NA	NA	NA	NA	NA	0
Q9JIG8	Praf2	10.7	PRA1 family protein 2	2.3497	2	20143000	-1.05059	-0.499096	-0.343659	3	0.0986948	-0.499096	0.371498	1.05853	0	0	0	PRAF2	O60831	NA	NA	NA	NA	NA	NA	NA	NA	0
Q9ESX5	Dkc1	40.1	H/ACA ribonucleoprotein complex subunit 4	308.07	19	7936700000	-0.0311498	0.0272956	0.00259452	3	0.982474	0.00259452	0.0293391	0.0200598	0	0	0	DKC1	O60832	Impbeta;TrnSR;Imp5;Exp4	263;99;87;253	0.419;0.704;0.913;0.53	58;40;66;100	0.418;0.285;0.178;0.38	0.18;-0.35;0.125;-0.368	-0.451;0.594;0.567;-0.474	0.296;1.369;1.007;-0.806	1
Q05D44	Eif5b	18.5	Eukaryotic translation initiation factor 5B	104.88	14	1148700000	-0.414884	-0.385187	-0.423352	3	0.000804182	-0.414884	0.0200426	3.45614	1	0	0	EIF5B	O60841	Impbeta;Imp5;Imp13	192;194;264	0.545;0.657;0.388	1410;1271;1232	-1.145;-1.087;-0.588	0.288;1.503;0.204	-2.736;-2.035;-0.434	0.634;0.643;0.744	1
Q9JMG1	Edf1	25	Endothelial differentiation-related factor 1	18.713	4	316680000	-0.237132	-0.256115	-0.279774	3	0.00228347	-0.256115	0.0213635	2.11031	1	0	0	EDF1	O60869	Trn1;Imp5;Imp8;Imp13	117;24;239;55	0.689;1.377;0.65;0.989	838;1497;311;1130	-0.666;-1.76;0.172;-0.516	-1.785;1.518;0.074;0.826	1.52;-2.912;0.117;-0.37	1.618;1.318;-1.634;0.762	1
Q8K339	Kin	9.5	DNA/RNA-binding protein KIN17	5.0362	3	225060000	0.249506	0.231678	0.121148	3	0.0377326	0.231678	0.0695348	1.36655	0	0	0	KIN	O60870	NA	NA	NA	NA	NA	NA	NA	NA	0
Q9QYJ0	Dnaja2	51	DnaJ homolog subfamily A member 2	246.1	13	6255200000	-0.231278	-0.200299	-0.266403	3	0.00666855	-0.231278	0.0330734	1.73797	0	0	0	DNAJA2	O60884	Trn1;Imp13	247;243	0.333;0.416	1129;1561	-1.679;-1.282	-0.019;0.625	-1.299;0.457	1.228;-1.397	1
Q9ESU6	Brd4	13.2	Bromodomain-containing protein 4	130.7	16	2960000000	0.182565	0.178874	0.262433	3	0.016751	0.182565	0.0472134	1.24014	0	0	0	BRD4	O60885	NA	NA	NA	NA	NA	NA	NA	NA	0
Q9QXE7	Tbl1x	20.5	F-box-like/WD repeat-containing protein TBL1X	149.54	9	1570000000	0.144307	0.180148	0.155361	3	0.00436077	0.155361	0.0183535	1.31268	0	0	0	TBL1X	O60907	NA	NA	NA	NA	NA	NA	NA	NA	0
Q9R207	Nbn	19.8	Nibrin	42.297	13	690220000	0.0226164	0.159629	-0.0116171	3	0.39055	0.0226164	0.090618	0.118648	0	0	0	NBN	O60934	NA	NA	NA	NA	NA	NA	NA	NA	0
O55236	Rngtt	3.5	mRNA-capping enzyme;Polynucleotide 5-triphosphatase;mRNA guanylyltransferase	3.5454	2	57588000	-0.211815	-0.213404	-0.155036	3	0.00970727	-0.211815	0.0332496	1.58961	0	0	0	RNGTT	O60942	NA	NA	NA	NA	NA	NA	NA	NA	0
Q61102	Abcb7	23.9	ATP-binding cassette sub-family B member 7, mitochondrial	239.24	13	1522800000	0.247077	0.315566	0.308594	3	0.00556788	0.308594	0.0376912	2.2412	1	0	0	ABCB7	O75027	NA	NA	NA	NA	NA	NA	NA	NA	0
O88342	Wdr1	42.4	WD repeat-containing protein 1	228.76	22	7354700000	-0.274302	-0.28372	-0.228098	3	0.0042747	-0.274302	0.0297699	2.11376	1	1	1	WDR1	O75083	Imp5;Imp13	263;277	0.545;0.37	1326;167	-1.196;-0.033	0.658;0.185	-2.177;0.059	0.538;0.48	1
Q8C2E4	Ptcd1	8.3	Pentatricopeptide repeat-containing protein 1, mitochondrial	8.6409	4	98680000	0.145612	-0.121549	0.148218	3	0.586794	0.145612	0.155004	0.57102	0	0	0	PTCD1	O75127	NA	NA	NA	NA	NA	NA	NA	NA	0
Q9JKY5	Hip1r	9.3	Huntingtin-interacting protein 1-related protein	37.82	6	144040000	-0.0281751	0.023894	-0.0376065	3	0.541247	-0.0281751	0.0331221	0.211648	0	0	0	HIP1R	O75146	Imp7	85	0.916	627	-0.531	0.603	-1.124	-0.006	1
Q3U319	Rnf40	16.9	E3 ubiquitin-protein ligase BRE1B	138.29	14	509880000	-0.170134	-0.150161	-0.0371475	3	0.102519	-0.150161	0.0717129	0.874488	0	0	0	RNF40	O75150	NA	NA	NA	NA	NA	NA	NA	NA	0
Q6NZF1	Zc3h11a	25.6	Zinc finger CCCH domain-containing protein 11A	107.91	15	2360600000	0.220082	0.23634	0.183582	3	0.00530408	0.220082	0.0270184	1.73268	0	0	0	ZC3H11A	O75152	TrnSR;Imp11	212;114	0.436;0.568	NA;1251	NA;-1.904	0.219;0.316	0.32;-1.245	NA;0.506	1
Q8BW72	Kdm4a	3.3	Lysine-specific demethylase 4A	10.927	2	56897000	-0.10757	0.0415234	-0.282755	3	0.340518	-0.10757	0.162314	0.410082	0	0	0	KDM4A	O75164	NA	NA	NA	NA	NA	NA	NA	NA	0
Q8K0V4	Cnot3	8.4	CCR4-NOT transcription complex subunit 3	59.219	6	457000000	-0.171125	-0.228824	-0.336154	3	0.0367086	-0.228824	0.0837494	1.24531	0	0	0	CNOT3	O75175	NA	NA	NA	NA	NA	NA	NA	NA	0
Q99NH0	Ankrd17	4.4	Ankyrin repeat domain-containing protein 17	66.777	9	643400000	-0.322253	-0.633278	-0.295819	3	0.0613326	-0.322253	0.187667	1.12023	0	0	0	ANKRD17	O75179	NA	NA	NA	NA	NA	NA	NA	NA	0
Q62141	Sin3b	9.4	Paired amphipathic helix protein Sin3b	81.091	6	165690000	0.122341	0.226632	0.214747	3	0.0294193	0.214747	0.0570912	1.36702	0	0	0	SIN3B	O75182	Imp7;Imp8	226;269	0.553;0.615	NA;NA	NA;NA	0.53;0.031	NA;NA	-0.628;-0.741	1
O54946	Dnajb6	11.8	DnaJ homolog subfamily B member 6	11.709	3	317760000	0.132116	0.121546	0.0787464	3	0.0210028	0.121546	0.0282603	0.947651	0	0	0	DNAJB6	O75190	NA	NA	NA	NA	NA	NA	NA	NA	0
Q9DC70	Ndufs7	10.3	NADH dehydrogenase [ubiquinone] iron-sulfur protein 7, mitochondrial	27.378	2	732980000	-0.115035	-0.236588	-0.150881	3	0.0433546	-0.150881	0.0624579	0.928742	0	0	0	NDUFS7	O75251	NA	NA	NA	NA	NA	NA	NA	NA	0
Q91WD5	Ndufs2	52.1	NADH dehydrogenase [ubiquinone] iron-sulfur protein 2, mitochondrial	211.32	18	5973500000	0.126709	0.126841	0.132379	3	0.000210932	0.126841	0.00323658	1.22864	0	0	0	NDUFS2	O75306	NA	NA	NA	NA	NA	NA	NA	NA	0
Q00547	Hmmr	18.4	Hyaluronan mediated motility receptor	91.106	13	615200000	-0.204732	-0.251041	-0.264772	3	0.00566996	-0.251041	0.0314589	1.90965	1	0	0	HMMR	O75330	NA	NA	NA	NA	NA	NA	NA	NA	0
P12815	Pdcd6	37.7	Programmed cell death protein 6	68.485	6	3230000000	-0.0925709	-0.148849	-0.0523264	3	0.0729	-0.0925709	0.0484826	0.623446	0	0	0	PDCD6	O75340	Impbeta	197	0.54	NA	NA	0.285	5.217	NA	1
Q9CR51	Atp6v1g1	13.6	V-type proton ATPase subunit G 1	10.797	2	365580000	0.786178	0.75745	0.684639	3	0.00165112	0.75745	0.05234	4.9721	1	0	0	ATP6V1G1	O75348	NA	NA	NA	NA	NA	NA	NA	NA	0
Q9QZQ8	H2afy	32.5	Core histone macro-H2A.1	180.34	10	5056200000	0.218223	0.167872	0.225892	3	0.00786351	0.218223	0.0315183	1.65926	0	0	0	H2AFY	O75367	Imp13	114	0.705	NA	NA	1.439	NA	0.492	1
Q80X90	Flnb	65.1	Filamin-B	323.31	143	199000000000	-0.197087	-0.200813	-0.194476	3	8.67e-05	-0.197087	0.00318471	1.91004	1	0	0	FLNB	O75369	NA	NA	NA	NA	NA	NA	NA	NA	0
P52503	Ndufs6	42.2	NADH dehydrogenase [ubiquinone] iron-sulfur protein 6, mitochondrial	183.33	4	2899200000	0.0773797	0.00590296	0.251325	3	0.265547	0.0773797	0.126226	0.342046	0	0	0	NDUFS6	O75380	NA	NA	NA	NA	NA	NA	NA	NA	0
Q9R0A0	Pex14	11.4	Peroxisomal membrane protein PEX14	2.2636	3	191840000	-0.104341	-0.416019	-0.658948	3	0.134012	-0.416019	0.278013	1.10054	0	0	0	PEX14	O75381	NA	NA	NA	NA	NA	NA	NA	NA	0
Q9R1R2	Trim3	5.6	Tripartite motif-containing protein 3	62.808	4	198820000	-0.119981	-0.598457	-0.33508	3	0.126448	-0.33508	0.239644	0.986564	0	0	0	TRIM3	O75382	NA	NA	NA	NA	NA	NA	NA	NA	0
Q9CZU6	Cs	42.5	Citrate synthase, mitochondrial	203.27	16	16500000000	-0.00762311	-0.027572	-0.0143538	3	0.106185	-0.0143538	0.0101487	0.130313	0	0	0	CS	O75390	Impbeta;Trn2;Imp4;Imp7;Imp9;Exp4	108;66;240;150;18;31	0.91;0.845;0.297;0.701;2.098;1.631	1449;866;NA;1413;10;9	-1.228;-0.706;NA;-1.83;1.25;0.934	-1.231;0.172;NA;-3.015;1.906;1.722	0.118;4.313;0.338;0.131;0.033;1.081	2.349;-0.174;0.263;0.465;1.707;-0.206	1
Q9CQP0	Mrpl33	20	39S ribosomal protein L33, mitochondrial	2.2001	2	89865000	-0.256683	-0.349438	0.0626744	3	0.283799	-0.256683	0.21619	0.8118	0	0	0	MRPL33	O75394	NA	NA	NA	NA	NA	NA	NA	NA	0
O08547	Sec22b	38.1	Vesicle-trafficking protein SEC22b	57.869	6	1162100000	-0.183392	-0.162089	-0.135855	3	0.00726147	-0.162089	0.0238109	1.30917	0	0	0	SEC22B	O75396	NA	NA	NA	NA	NA	NA	NA	NA	0
Q9R1C7	Prpf40a	30.4	Pre-mRNA-processing factor 40 homolog A	323.31	26	9733200000	0.152897	0.151859	0.159758	3	0.000256084	0.152897	0.00429253	1.46604	0	0	0	PRPF40A	O75400	Trn1;Imp4;Imp8;Imp9;Imp11;Exp4	166;122;115;95;32;52	0.516;0.513;0.879;1.006;1.073;1.188	898;1001;99;442;193;105	-0.774;-0.998;0.55;-0.267;-0.027;0.355	-0.124;1.387;1.837;0.933;0.706;0.321	0.762;0.53;-0.1;-0.343;0.411;0.53	0.016;-1.28;-0.565;-0.333;0.935;-1.065	1
Q921G6	Lrch4	8.4	Leucine-rich repeat and calponin homology domain-containing protein 4	22.824	4	153550000	0.0213376	-0.0962521	-0.110277	3	0.277182	-0.0962521	0.0722801	0.558695	0	0	0	LRCH4	O75427	NA	NA	NA	NA	NA	NA	NA	NA	0
O88441	Mtx2	36.9	Metaxin-2	180.62	7	1179300000	0.173511	0.212383	0.132248	3	0.0174757	0.173511	0.0400733	1.23872	0	0	0	MTX2	O75431	NA	NA	NA	NA	NA	NA	NA	NA	0
P40336	Vps26a	13.5	Vacuolar protein sorting-associated protein 26A	13.376	3	178060000	-0.264738	-0.184769	-0.127006	3	0.0405684	-0.184769	0.0691637	1.09225	0	0	0	VPS26A	O75436	Imp5;Imp11	255;57	0.556;0.775	1375;616	-1.316;-0.337	1.179;0.708	-2.333;1.119	0.549;-0.33	1
O88574	Sap30	10.5	Histone deacetylase complex subunit SAP30	6.084	2	60535000	0.293135	0.385597	0.164143	3	0.0484753	0.293135	0.111228	1.38777	0	0	0	SAP30	O75446	NA	NA	NA	NA	NA	NA	NA	NA	0
Q99K74	Med24	18.9	Mediator of RNA polymerase II transcription subunit 24	108.96	13	1104900000	0.116365	-0.00610106	0.1396	3	0.206676	0.116365	0.0782802	0.652707	0	0	0	MED24	O75448	NA	NA	NA	NA	NA	NA	NA	NA	0
Q99JF8	Psip1	23.7	PC4 and SFRS1-interacting protein	252.37	14	10300000000	0.185867	0.176578	0.137241	3	0.00791136	0.176578	0.0258137	1.40349	0	0	0	PSIP1	O75475	Impbeta;Trn2;Imp7;Imp9;Exp4	167;184;279;132;96	0.616;0.425;0.467;0.823;0.873	528;638;221;195;13	-0.271;-0.51;-0.009;0.123;0.867	-0.411;-0.387;0.012;-0.335;-0.174	-0.291;0.164;-0.592;-0.624;0.212	0.573;0.065;-0.623;0.003;-0.306	1
P51655	Gpc4	5.7	Glypican-4;Secreted glypican-4	5.699	2	20748000	-0.0225809	0.278817	0.0265876	3	0.418883	0.0265876	0.161698	0.101596	0	0	0	GPC4	O75487	NA	NA	NA	NA	NA	NA	NA	NA	0
Q9DCT2	Ndufs3	31.2	NADH dehydrogenase [ubiquinone] iron-sulfur protein 3, mitochondrial	72.798	11	4326200000	0.13606	0.0440443	0.119157	3	0.0718152	0.119157	0.0489805	0.799816	0	0	0	NDUFS3	O75489	NA	NA	NA	NA	NA	NA	NA	NA	0
Q9R0U0	Srsf10	27.1	Serine/arginine-rich splicing factor 10	48.373	8	7280000000	0.0480967	0.0961269	0.0753273	3	0.0342634	0.0753273	0.0240868	0.607053	0	0	0	SRSF10	O75494	Trn2	189	0.417	NA	NA	-0.397	1.799	NA	1
Q9CQZ1	Hsbp1	59.2	Heat shock factor-binding protein 1	54.145	2	129440000	-0.0966532	-0.108114	-0.238425	3	0.0830895	-0.108114	0.0787525	0.604827	0	0	0	HSBP1	O75506	NA	NA	NA	NA	NA	NA	NA	NA	0
Q9WUR2	Eci2	5.9	Enoyl-CoA delta isomerase 2, mitochondrial	6.4291	3	321130000	-0.23382	0.184598	-0.739468	3	0.428827	-0.23382	0.462719	0.415519	0	0	0	ECI2	O75521	Imp7	118	0.782	NA	NA	NA	0.288	-0.355	1
Q9R226	Khdrbs3	19.1	KH domain-containing, RNA-binding, signal transduction-associated protein 3	22.437	8	1294700000	0.105008	0.0871912	0.0281448	3	0.0871411	0.0871912	0.0402322	0.621763	0	0	0	KHDRBS3	O75525	NA	NA	NA	NA	NA	NA	NA	NA	0
Q8R0L9	Tada3	15.3	Transcriptional adapter 3	54.978	3	147570000	0.0186342	0.0129262	0.130931	3	0.293994	0.0186342	0.0665435	0.111888	0	0	0	TADA3	O75528	NA	NA	NA	NA	NA	NA	NA	NA	0
Q91WQ5	Taf5l	3.7	TAF5-like RNA polymerase II p300/CBP-associated factor-associated factor 65 kDa subunit 5L	13.772	2	91781000	0.275365	0.498455	0.23842	3	0.0533537	0.275365	0.140684	1.14409	0	0	0	TAF5L	O75529	NA	NA	NA	NA	NA	NA	NA	NA	0
Q921E6	Eed	14.5	Polycomb protein EED	16.298	6	812160000	0.0213376	0.0144981	-0.0435418	3	0.91209	0.0144981	0.0356482	0.10688	0	0	0	EED	O75530	Impbeta	255	0.427	125	0.125	0.187	-0.164	0.019	1
O54962	Banf1	44.9	Barrier-to-autointegration factor;Barrier-to-autointegration factor, N-terminally processed	97.111	5	6690800000	0.12446	0.102188	0.0973411	3	0.00592498	0.102188	0.0144627	0.89276	0	0	0	BANF1	O75531	Trn1;Imp5;Imp8;Imp11	245;80;190;170	0.336;0.954;0.72;0.441	1203;1482;364;892	-2.277;-1.682;0.068;-0.533	-4.051;1.695;0.616;0.219	1.002;-2.809;0.073;1.163	1.231;0.922;-1.792;-0.499	1
Q91W50	Csde1	33.5	Cold shock domain-containing protein E1	210.24	23	3652900000	-0.252707	-0.248811	-0.22366	3	0.00141504	-0.248811	0.0157663	2.14925	1	0	0	CSDE1	O75534	NA	NA	NA	NA	NA	NA	NA	NA	0
Q61048	Wbp4	18.9	WW domain-binding protein 4	65.664	4	313260000	-0.146132	-0.0551565	-0.244753	3	0.113051	-0.146132	0.0948242	0.750072	0	0	0	WBP4	O75554	NA	NA	NA	NA	NA	NA	NA	NA	0
Q9WTX2	Prkra	21.1	Interferon-inducible double-stranded RNA-dependent protein kinase activator A	22.437	5	563240000	-0.246926	-0.319892	-0.267792	3	0.00602754	-0.267792	0.0375805	1.94644	1	0	0	PRKRA	O75569	NA	NA	NA	NA	NA	NA	NA	NA	0
Q9CPP0	Npm3	51.4	Nucleoplasmin-3	282.45	6	5400600000	0.0295589	0.0199154	-0.01552	3	0.495723	0.0199154	0.0237374	0.160949	0	0	0	NPM3	O75607	Trn2;TrnSR;Imp4	209;120;187	0.386;0.638;0.363	818;1046;450	-0.659;-0.692;-0.261	-0.438;-0.003;-0.743	0.163;0.521;-0.158	-0.116;-0.108;0.18	1
Q9CZU4	Eral1	17.2	GTPase Era, mitochondrial	46.318	5	472560000	0.131063	-0.32791	-0.0508461	3	0.59917	-0.0508461	0.231124	0.153556	0	0	0	ERAL1	O75616	NA	NA	NA	NA	NA	NA	NA	NA	0
Q6P4T2	Snrnp200	45.1	U5 small nuclear ribonucleoprotein 200 kDa helicase	323.31	85	34200000000	0.160791	0.141433	0.149129	3	0.00139601	0.149129	0.00974663	1.35885	0	0	0	SNRNP200	O75643	NA	NA	NA	NA	NA	NA	NA	NA	0
P70279	Surf6	14.6	Surfeit locus protein 6	7.6014	7	349840000	0.0968016	0.0899049	0.170822	3	0.0441265	0.0968016	0.0448596	0.668244	0	0	0	SURF6	O75683	Impbeta	101	0.927	NA	NA	0.616	1.531	NA	1
Q99P88	Nup155	28.8	Nuclear pore complex protein Nup155	323.31	27	6919500000	0.132248	0.165172	0.0799754	3	0.0367495	0.132248	0.0429631	0.925049	0	0	0	NUP155	O75694	TrnSR;Imp7;Imp8;Exp4	103;40;87;43	0.689;1.376;1.038;1.279	1216;11;386;NA	-0.931;0.962;0.031;NA	0.349;3.356;0.533;2.517	0.571;0.817;-0.624;0.643	-0.362;-0.141;1.958;NA	1
Q9EPK2	Rp2	5.2	Protein XRP2	4.5576	2	217480000	0.643302	0.476122	0.538836	3	0.00769177	0.538836	0.0844543	2.92124	1	0	0	RP2	O75695	NA	NA	NA	NA	NA	NA	NA	NA	0
P59328	Wdhd1	5.1	WD repeat and HMG-box DNA-binding protein 1	38.863	4	162810000	-0.247114	-0.365518	0.00575927	3	0.205943	-0.247114	0.189654	0.853137	0	0	0	WDHD1	O75717	Impbeta	60	1.169	29	0.863	0.561	0.477	1.067	1
Q9CYD3	Crtap	4.5	Cartilage-associated protein	2.0929	2	34483000	-0.434637	-1.01313	-0.299045	3	0.117086	-0.434637	0.379244	0.906921	0	0	0	CRTAP	O75718	NA	NA	NA	NA	NA	NA	NA	NA	0
Q8BH59	Slc25a12	57.6	Calcium-binding mitochondrial carrier protein Aralar1	323.31	30	13700000000	-0.0496958	-0.0428432	0.00604663	3	0.24215	-0.0428432	0.0303984	0.328556	0	0	0	SLC25A12	O75746	NA	NA	NA	NA	NA	NA	NA	NA	0
Q9Z0P4	Palm	12.5	Paralemmin-1	33.461	4	174730000	-0.279056	-0.248691	-0.199819	3	0.00893619	-0.248691	0.0399773	1.77665	0	0	0	PALM	O75781	NA	NA	NA	NA	NA	NA	NA	NA	0
Q9CYN9	Atp6ap2	13.1	Renin receptor	17.104	3	165670000	0.640251	0.520347	0.464355	3	0.00905043	0.520347	0.0898624	2.74065	1	0	0	ATP6AP2	O75787	NA	NA	NA	NA	NA	NA	NA	NA	0
Q9CWY8	Rnaseh2a	29.6	Ribonuclease H2 subunit A	40.248	9	577060000	0.0753273	0.123799	0.0824301	3	0.024964	0.0824301	0.0261766	0.653292	0	0	0	RNASEH2A	O75792	NA	NA	NA	NA	NA	NA	NA	NA	0
Q8CII2	Cdc123	8.6	Cell division cycle protein 123 homolog	2.8318	3	91419000	0.353436	0.23217	0.186754	3	0.0353719	0.23217	0.0861695	1.24709	0	0	0	CDC123	O75794	NA	NA	NA	NA	NA	NA	NA	NA	0
Q8R1F9	Rpp40	17.1	Ribonuclease P protein subunit p40	17.347	4	249670000	-0.21419	-0.0527752	0.278817	3	0.980753	-0.0527752	0.251351	0.150206	0	0	0	RPP40	O75818	NA	NA	NA	NA	NA	NA	NA	NA	0
Q9Z1D1	Eif3g	30.3	Eukaryotic translation initiation factor 3 subunit G	60.066	6	1135500000	-0.433935	-0.555375	-0.392895	3	0.0110247	-0.433935	0.0844907	2.35207	1	0	0	EIF3G	O75821	NA	NA	NA	NA	NA	NA	NA	NA	0
Q3UGC7	Eif3j1	37.2	Eukaryotic translation initiation factor 3 subunit J-A;Eukaryotic translation initiation factor 3 subunit J-B	139.6	7	637610000	-0.434793	-0.488046	-0.4655	3	0.00111027	-0.4655	0.0267308	3.67314	1	0	0	EIF3J	O75822	Impbeta	275	0.407	1199	-0.802	0.9	-2.259	0.284	1
Q80W54	Zmpste24	14.1	CAAX prenyl protease 1 homolog	125.05	4	691620000	-0.0741676	-0.099139	-0.247577	3	0.122151	-0.099139	0.0937444	0.5117	0	0	0	ZMPSTE24	O75844	NA	NA	NA	NA	NA	NA	NA	NA	0
O88844	Idh1	5.3	Isocitrate dehydrogenase [NADP] cytoplasmic	1.9867	2	21726000	-0.435495	-0.417155	-0.171872	3	0.0567081	-0.417155	0.147194	1.68756	0	0	0	IDH1	O75874	NA	NA	NA	NA	NA	NA	NA	NA	0
Q8R5J9	Arl6ip5	21.3	PRA1 family protein 3	46.598	4	485110000	-0.105986	-0.0509507	-0.192579	3	0.105706	-0.105986	0.0713978	0.61836	0	0	0	ARL6IP5	O75915	Impbeta;Trn2;Imp5;Imp13	143;122;30;74	0.744;0.557;1.304;0.861	NA;165;NA;143	NA;-0.161;NA;-0.006	0.752;-1.166;NA;-0.197	-0.113;0.185;1.146;2.385	NA;1.364;1.25;0.641	1
O88907	Pias1	9.5	E3 SUMO-protein ligase PIAS1	17.52	3	53049000	-0.220732	-0.174198	0.110363	3	0.456108	-0.174198	0.179241	0.623827	0	0	0	PIAS1	O75925	NA	NA	NA	NA	NA	NA	NA	NA	0
Q8C5D8	Pias2	5.8	E3 SUMO-protein ligase PIAS2	8.98	2	20259000	-0.0490539	0.124196	0.31034	3	0.341249	0.124196	0.179736	0.443976	0	0	0	PIAS2	O75928	NA	NA	NA	NA	NA	NA	NA	NA	0
Q9D287	Bcas2	75.1	Pre-mRNA-splicing factor SPF27	236.44	13	8120600000	0.0947766	0.0392788	0.0683269	3	0.0520707	0.0683269	0.027759	0.53481	0	0	0	BCAS2	O75934	NA	NA	NA	NA	NA	NA	NA	NA	0
Q9Z0Y1	Dctn3	18.3	Dynactin subunit 3	5.7913	4	450210000	-0.100113	-0.113848	-0.283123	3	0.106386	-0.113848	0.101928	0.563805	0	0	0	DCTN3	O75935	Imp8	267	0.618	NA	NA	NA	-0.031	-0.268	1
Q6NZB0	Dnajc8	39.5	DnaJ homolog subfamily C member 8	68.305	7	1486900000	-0.0177237	-0.0527004	-0.0051162	3	0.218902	-0.0177237	0.0246528	0.142185	0	0	0	DNAJC8	O75937	Impbeta;Imp4;Imp8	134;147;271	0.776;0.435;0.614	142;28;347	0.094;0.342;0.104	0.487;-0.774;0.031	-1.016;0.461;0.441	0.878;0.825;-1.737	1
Q8BGT7	Smndc1	32.4	Survival of motor neuron-related-splicing factor 30	234.23	6	1567900000	0.073409	0.0633649	-0.0120534	3	0.263128	0.0633649	0.046713	0.431897	0	0	0	SMNDC1	O75940	Impbeta	201	0.528	104	0.199	0.329	-0.869	0.398	1
Q9DCX2	Atp5h	87	ATP synthase subunit d, mitochondrial	231.35	17	21000000000	0.0621217	0.0862403	0.0526941	3	0.0215001	0.0621217	0.0173009	0.529593	0	0	0	ATP5PD	O75947	NA	NA	NA	NA	NA	NA	NA	NA	0
O08917	Flot1	40.4	Flotillin-1	188.24	12	1640700000	0.442439	0.462785	0.512379	3	0.00192639	0.462785	0.0359744	3.40347	1	0	0	FLOT1	O75955	NA	NA	NA	NA	NA	NA	NA	NA	0
Q8VBX6	Mpdz	2.4	Multiple PDZ domain protein	9.5121	2	29298000	0.216486	0.106482	-0.0332004	3	0.313031	0.106482	0.125137	0.472967	0	0	0	MPDZ	O75970	NA	NA	NA	NA	NA	NA	NA	NA	0
Q8BVY0	Rsl1d1	45.1	Ribosomal L1 domain-containing protein 1	323.31	21	8010000000	-0.00956787	-0.0286606	-0.0148202	3	0.0899334	-0.0148202	0.00986304	0.134897	0	0	0	RSL1D1	O76021	Trn1;Trn2;Imp4;Imp7;Imp8	229;110;141;277;276	0.372;0.582;0.452;0.468;0.61	1041;735;1244;67;195	-1.186;-0.59;-2.279;0.374;0.376	-0.326;-0.135;-0.615;0.013;-0.252	0.924;-0.034;0.7;-0.203;-0.039	-0.435;-0.032;-2.53;-0.471;-0.654	1
Q9JHS4	Clpx	29.7	ATP-dependent Clp protease ATP-binding subunit clpX-like, mitochondrial	239.7	15	2547700000	-0.0349435	-0.00843553	-0.0201064	3	0.110103	-0.0201064	0.0132855	0.177484	0	0	0	CLPX	O76031	NA	NA	NA	NA	NA	NA	NA	NA	0
Q3TLD5	Uri1	8.5	Unconventional prefoldin RPB5 interactor	9.2589	3	105910000	0.0316775	0.0553345	0.27965	3	0.26195	0.0553345	0.13685	0.233627	0	0	0	URI1	O94763	NA	NA	NA	NA	NA	NA	NA	NA	0
Q9R190	Mta2	40.1	Metastasis-associated protein MTA2	126.47	22	4397400000	0.275841	0.220206	0.241718	3	0.00431008	0.241718	0.0280549	1.88761	1	0	0	MTA2	O94776	NA	NA	NA	NA	NA	NA	NA	NA	0
O55098	Stk10	4.7	Serine/threonine-protein kinase 10	20.13	3	55354000	0.0263043	0.165172	0.433066	3	0.223292	0.165172	0.206763	0.538435	0	0	0	STK10	O94804	NA	NA	NA	NA	NA	NA	NA	NA	0
Q9R1B9	Slit2	3.9	Slit homolog 2 protein;Slit homolog 2 protein N-product;Slit homolog 2 protein C-product	21.171	5	506010000	1.2233	1.07888	1.31359	3	0.00320085	1.2233	0.118391	5.60142	1	0	0	SLIT2	O94813	NA	NA	NA	NA	NA	NA	NA	NA	0
Q6A009	Ltn1	6.6	E3 ubiquitin-protein ligase listerin	41.461	7	177830000	-0.704677	-0.419662	-0.597387	3	0.0203337	-0.597387	0.143951	2.4488	1	0	0	LTN1	O94822	NA	NA	NA	NA	NA	NA	NA	NA	0
Q9CZW5	Tomm70a	24.4	Mitochondrial import receptor subunit TOM70	100.96	13	7559800000	0.20364	0.164658	0.189034	3	0.00372506	0.189034	0.0196941	1.57931	0	0	0	TOMM70	O94826	Imp4;Imp9;Imp11;Exp4	85;52;128;34	0.701;1.362;0.527;1.606	154;1322;1239;12	-0.045;-4.002;-1.698;0.911	-1.334;-5.53;0.285;0.719	1.224;0.297;-1.063;1.05	0.378;1.072;0.947;-0.241	1
Q5SYD0	Myo1d	2.5	Unconventional myosin-Id	7.5401	2	41063000	0.114767	0.337083	0.0166389	3	0.241228	0.114767	0.164184	0.43442	0	0	0	MYO1D	O94832	NA	NA	NA	NA	NA	NA	NA	NA	0
Q8BU11	Tox4	3.7	TOX high mobility group box family member 4;TOX high mobility group box family member 3	9.9351	2	214770000	-0.0619175	0.0119249	-0.0281309	3	0.346744	-0.0281309	0.0369656	0.205387	0	0	0	TOX4	O94842	NA	NA	NA	NA	NA	NA	NA	NA	0
Q8BML1	Mical2	12.3	Protein-methionine sulfoxide oxidase MICAL2	28.463	9	363270000	0.0176369	-0.152228	0.0197731	3	0.570984	0.0176369	0.0986937	0.0887643	0	0	0	MICAL2	O94851	NA	NA	NA	NA	NA	NA	NA	NA	0
Q8CCJ3	Ufl1	11.7	E3 UFM1-protein ligase 1	39.823	6	359010000	-0.512761	-0.235212	-0.459397	3	0.0418549	-0.459397	0.147275	1.85784	0	0	0	UFL1	O94874	Imp7;Imp8	129;182	0.754;0.734	1442;564	-2.137;-0.274	0.596;0.458	-2.758;-0.932	-0.388;-0.784	1
Q9D4H9	Phf14	5.4	PHD finger protein 14	45.082	3	244370000	0.0385767	-0.0166288	0.0540844	3	0.358996	0.0385767	0.0371674	0.281238	0	0	0	PHF14	O94880	NA	NA	NA	NA	NA	NA	NA	NA	0
Q9D666	Sun1	12.7	SUN domain-containing protein 1	134.4	7	802810000	0.217479	0.237319	0.199123	3	0.0025504	0.217479	0.019103	1.82597	0	0	0	SUN1	O94901	NA	NA	NA	NA	NA	NA	NA	NA	0
Q8BFZ9	Erlin2	49.4	Erlin-2	198.89	13	3462400000	-0.169793	-0.105334	-0.125038	3	0.0198345	-0.125038	0.0330313	0.939913	0	0	0	ERLIN2	O94905	NA	NA	NA	NA	NA	NA	NA	NA	0
Q91YR7	Prpf6	19.4	Pre-mRNA-processing factor 6	113.01	17	2044100000	0.129085	0.145743	0.0578315	3	0.0543388	0.129085	0.0466957	0.879952	0	0	0	PRPF6	O94906	Trn1;Trn2;Imp7;Imp9;Imp13	93;28;173;7;218	0.805;1.521;0.639;2.867;0.45	119;26;26;11;1581	-0.122;0.422;0.62;1.239;-1.423	0.282;-0.391;0.213;1.862;0.267	0.98;0.86;0.067;3.37;-1.175	0.73;3.577;1.475;0.966;0.42	1
Q9WV30	Nfat5	3.5	Nuclear factor of activated T-cells 5	19.575	4	153750000	0.237686	0.239276	0.0635029	3	0.0907765	0.237686	0.101027	1.18236	0	0	0	NFAT5	O94916	NA	NA	NA	NA	NA	NA	NA	NA	0
Q8C522	Endod1	11	Endonuclease domain-containing 1 protein	20.703	3	61770000	-0.381385	-0.145557	-0.397106	3	0.0632204	-0.381385	0.140913	1.58308	0	0	0	ENDOD1	O94919	NA	NA	NA	NA	NA	NA	NA	NA	0
Q9EPS3	Glce	5	D-glucuronyl C5-epimerase	4.0284	2	38223000	-0.844976	0.073409	0.198997	3	0.62055	0.073409	0.569954	0.109573	0	0	0	GLCE	O94923	NA	NA	NA	NA	NA	NA	NA	NA	0
Q9D786	Haus5	15.3	HAUS augmin-like complex subunit 5	66.95	5	134510000	-0.183146	-0.0826064	-0.165337	3	0.0434581	-0.165337	0.0536499	1.07607	0	0	0	HAUS5	O94927	NA	NA	NA	NA	NA	NA	NA	NA	0
P17427	Ap2a2	41.2	AP-2 complex subunit alpha-2	323.31	29	7423100000	-0.106405	-0.0791427	-0.00717357	3	0.16217	-0.0791427	0.0512666	0.5232	0	0	0	AP2A2	O94973	NA	NA	NA	NA	NA	NA	NA	NA	0
Q3UPL0	Sec31a	2.6	Protein transport protein Sec31A	1.6194	3	62457000	-0.27652	-0.0133779	-0.0195944	3	0.356172	-0.0195944	0.150163	0.0783267	0	0	0	SEC31A	O94979	Imp5	130	0.776	1334	-1.203	0.774	-2.186	0.872	1
Q3UIU2	Ndufb6	27.3	NADH dehydrogenase [ubiquinone] 1 beta subcomplex subunit 6	18.434	3	1372400000	-0.0475322	0.0471195	0.0370307	3	0.723608	0.0370307	0.0519802	0.243655	0	0	0	NDUFB6	O95139	NA	NA	NA	NA	NA	NA	NA	NA	0
Q7TT37	Ikbkap	1.2	Elongator complex protein 1	1.7565	2	51467000	-0.0269839	0.879784	0.958212	3	0.196395	0.879784	0.547569	1.3586	0	0	0	ELP1	O95163	Imp9	74	1.173	NA	NA	NA	0.227	0.909	1
Q9CQ91	Ndufa3	50	NADH dehydrogenase [ubiquinone] 1 alpha subcomplex subunit 3	22.616	2	1239800000	0.128953	-0.026161	0.0532504	3	0.365317	0.0532504	0.0775645	0.299893	0	0	0	NDUFA3	O95167	NA	NA	NA	NA	NA	NA	NA	NA	0
Q9CQC7	Ndufb4	43.4	NADH dehydrogenase [ubiquinone] 1 beta subcomplex subunit 4	21.453	6	908460000	-0.0213065	0.0204844	-0.042754	3	0.515955	-0.0213065	0.0321599	0.161217	0	0	0	NDUFB4	O95168	NA	NA	NA	NA	NA	NA	NA	NA	0
Q9D6J5	Ndufb8	43.5	NADH dehydrogenase [ubiquinone] 1 beta subcomplex subunit 8, mitochondrial	38.913	6	817580000	0.138945	0.0549179	0.0951818	3	0.0579608	0.0951818	0.0420259	0.670172	0	0	0	NDUFB8	O95169	NA	NA	NA	NA	NA	NA	NA	NA	0
Q9Z1P6	Ndufa7	47.8	NADH dehydrogenase [ubiquinone] 1 alpha subcomplex subunit 7	15.048	5	679180000	0.078883	0.111298	0.248656	3	0.106678	0.111298	0.0901303	0.58538	0	0	0	NDUFA7	O95182	NA	NA	NA	NA	NA	NA	NA	NA	0
Q9Z2I0	Letm1	29.7	LETM1 and EF-hand domain-containing protein 1, mitochondrial	287.83	14	2615400000	0.397365	0.429107	0.385155	3	0.00105024	0.397365	0.0226879	3.23883	1	0	0	LETM1	O95202	NA	NA	NA	NA	NA	NA	NA	NA	0
Q8CHU3	Epn2	4.5	Epsin-2	39.659	2	347060000	0.0335111	0.0377336	0.183074	3	0.226808	0.0377336	0.0851572	0.203792	0	0	0	EPN2	O95208	NA	NA	NA	NA	NA	NA	NA	NA	0
Q9R020	Zranb2	12.4	Zinc finger Ran-binding domain-containing protein 2	7.1882	4	917920000	-0.0101634	-0.00287382	-0.0616314	3	0.31057	-0.0101634	0.0320274	0.0769797	0	0	0	ZRANB2	O95218	NA	NA	NA	NA	NA	NA	NA	NA	0
Q5SUF2	Luc7l3	27.5	Luc7-like protein 3	323.31	11	9862900000	-0.0457441	-0.0802709	-0.0777717	3	0.0257481	-0.0777717	0.0192532	0.652156	0	0	0	LUC7L3	O95232	Impbeta;Imp4;Imp5;Imp7;Imp8;Imp9;Exp4	251;136;111;115;134;116;68	0.434;0.458;0.825;0.795;0.822;0.887;0.993	526;79;85;23;34;283;61	-0.268;0.089;0.107;0.683;0.752;-0.025;0.498	0.193;0.64;1.41;0.296;0.194;-0.268;0.233	0.449;0.153;0.453;0.237;0.176;0.31;-0.327	-0.351;0.141;0.127;-0.339;-0.135;-0.124;-0.119	1
P97329	Kif20a	23.8	Kinesin-like protein KIF20A	178.67	16	2020000000	-0.155582	-0.186574	-0.175713	3	0.0027547	-0.175713	0.0157252	1.51836	0	0	0	KIF20A	O95235	NA	NA	NA	NA	NA	NA	NA	NA	0
P33174	Kif4	27.1	Chromosome-associated kinesin KIF4	322.83	31	4568300000	0.00230647	0.0154976	0.0426443	3	0.231815	0.0154976	0.0205674	0.128539	0	0	0	KIF4A	O95239	Exp4	54	1.164	176	0.229	0.531	-0.661	0.134	1
Q6ZPE2	Sbf1	6.9	Myotubularin-related protein 5	20.455	9	273000000	-0.2508	-0.0252504	-0.221741	3	0.143927	-0.221741	0.122696	0.995712	0	0	0	SBF1	O95248	NA	NA	NA	NA	NA	NA	NA	NA	0
O88630	Gosr1	20.4	Golgi SNAP receptor complex member 1	24.659	3	106710000	0.305562	0.354452	0.165044	3	0.0400668	0.305562	0.0983287	1.54068	0	0	0	GOSR1	O95249	TrnSR;Exp4	205;257	0.453;0.525	NA;NA	NA;NA	NA;NA	1.471;1.128	1.104;-0.813	1
Q5SVQ0	Kat7	19.1	Histone acetyltransferase KAT7	96.48	10	537940000	-0.043869	0.0976108	0.0107798	3	0.653658	0.0107798	0.0713473	0.0629122	0	0	0	KAT7	O95251	NA	NA	NA	NA	NA	NA	NA	NA	0
Q6PFX9	Tnks	2	Tankyrase-1	9.4482	2	12949000	0.13711	0.178874	0.241474	3	0.0256171	0.178874	0.0525276	1.17273	0	0	0	TNKS	O95271	NA	NA	NA	NA	NA	NA	NA	NA	0
Q9Z266	Snapin	29.4	SNARE-associated protein Snapin	5.8014	2	33649000	-0.630372	-0.70934	-0.111056	3	0.123334	-0.630372	0.32503	1.48312	0	0	0	SNAPIN	O95295	Imp5	47	1.115	NA	NA	NA	1.383	1.073	1
Q99LC3	Ndufa10	42	NADH dehydrogenase [ubiquinone] 1 alpha subcomplex subunit 10, mitochondrial	132.86	13	3555700000	0.0346383	0.0385767	0.0569996	3	0.0242959	0.0385767	0.011937	0.344628	0	0	0	NDUFA10	O95299	NA	NA	NA	NA	NA	NA	NA	NA	0
Q9Z0H4	Celf2	9.3	CUGBP Elav-like family member 2	6.6155	4	140460000	0.142348	0.0890913	0.288181	3	0.100547	0.142348	0.10307	0.700981	0	0	0	CELF2	O95319	NA	NA	NA	NA	NA	NA	NA	NA	0
Q9CQ60	Pgls	19.8	6-phosphogluconolactonase	14.421	2	17167000	-0.501729	-0.347491	-0.401959	3	0.0115229	-0.401959	0.07822	2.25541	1	0	0	PGLS	O95336	Trn2	47	1.029	867	-0.707	-1.892	1.869	1.939	1
Q8CG48	Smc2	35.4	Structural maintenance of chromosomes protein 2	323.31	36	10700000000	-0.138188	-0.052087	-0.196343	3	0.091451	-0.138188	0.0725778	0.800726	0	0	0	SMC2	O95347	NA	NA	NA	NA	NA	NA	NA	NA	0
O88939	Zbtb7a	12	Zinc finger and BTB domain-containing protein 7A	39.105	4	494600000	0.0309716	0.0683269	0.159112	3	0.151879	0.0683269	0.0659008	0.411854	0	0	0	ZBTB7A	O95365	NA	NA	NA	NA	NA	NA	NA	NA	0
Q9EPL8	Ipo7	11.1	Importin-7	46.677	9	329780000	-0.260947	-0.271235	-0.245608	3	0.000823687	-0.260947	0.0128959	2.31139	1	1	1	IPO7	O95373	NA	NA	NA	NA	NA	NA	NA	NA	0
Q8BHJ9	Slu7	19.3	Pre-mRNA-splicing factor SLU7	73.901	7	724770000	0.000721167	0.131853	0.0457225	3	0.262385	0.0457225	0.0666322	0.274392	0	0	0	SLU7	O95391	NA	NA	NA	NA	NA	NA	NA	NA	0
Q9CWK3	Cd2bp2	31.3	CD2 antigen cytoplasmic tail-binding protein 2	102.24	6	1829300000	-0.103999	-0.0657024	-0.0202819	3	0.120221	-0.0657024	0.0419093	0.462989	0	0	0	CD2BP2	O95400	Impbeta;Imp13	224;273	0.482;0.376	107;555	0.194;-0.234	0.235;0.557	-0.877;-0.12	0.676;0.18	1
Q7TN02	Med26	8.5	Mediator of RNA polymerase II transcription subunit 26	10.098	3	39631000	-0.440753	0.13606	-0.302422	3	0.364514	-0.302422	0.301141	0.753904	0	0	0	MED26	O95402	NA	NA	NA	NA	NA	NA	NA	NA	0
Q8K4L3	Svil	9.3	Supervillin	111.54	13	855550000	-0.101366	0.0803848	0.0988238	3	0.723936	0.0803848	0.110642	0.381619	0	0	0	SVIL	O95425	NA	NA	NA	NA	NA	NA	NA	NA	0
Q8CI61	Bag4	5.5	BAG family molecular chaperone regulator 4	17.093	2	42090000	0.0180644	-0.112896	-0.00475429	3	0.497549	-0.00475429	0.0699594	0.0279731	0	0	0	BAG4	O95429	NA	NA	NA	NA	NA	NA	NA	NA	0
Q9JL26	Fmnl1	7.3	Formin-like protein 1	47.913	5	232010000	-0.121596	-0.00601413	-0.0994326	3	0.166083	-0.0994326	0.0613426	0.616282	0	0	0	FMNL1	O95466	NA	NA	NA	NA	NA	NA	NA	NA	0
P63094	Gnas	42.9	Guanine nucleotide-binding protein G(s) subunit alpha isoforms short;Guanine nucleotide-binding protein G(s) subunit alpha isoforms XLas	104.2	12	2169800000	0.0563061	0.032383	0.0560285	3	0.025966	0.0560285	0.0137326	0.492634	0	0	0	GNAS	O95467	NA	NA	NA	NA	NA	NA	NA	NA	0
Q8R0X7	Sgpl1	15.3	Sphingosine-1-phosphate lyase 1	30.835	7	501490000	0.0277203	0.0304067	0.000865357	3	0.172415	0.0277203	0.0163355	0.238279	0	0	0	SGPL1	O95470	NA	NA	NA	NA	NA	NA	NA	NA	0
Q9CR47	Nsa2	28.8	Ribosome biogenesis protein NSA2 homolog	29.557	6	1260000000	-0.207761	-0.205946	-0.291521	3	0.0141142	-0.207761	0.0488914	1.39539	0	0	0	NSA2	O95478	NA	NA	NA	NA	NA	NA	NA	NA	0
Q8JZZ7	Lphn2	3.6	Latrophilin-2	9.5665	2	2905800000	0.317767	0.206268	-0.104589	3	0.383822	0.206268	0.218879	0.646854	0	0	0	ADGRL2	O95490	NA	NA	NA	NA	NA	NA	NA	NA	0
Q9Z0K8	Vnn1	11.7	Pantetheinase	50.84	4	220650000	-0.214642	0.0179219	0.0194884	3	0.526863	0.0179219	0.134725	0.0763527	0	0	0	VNN1	O95497	NA	NA	NA	NA	NA	NA	NA	NA	0
Q9DBY5	Cbx6	12.1	Chromobox protein homolog 6	20.174	4	15495000	-0.261639	-0.112927	0.236462	3	0.784676	-0.112927	0.255699	0.317479	0	0	0	CBX6	O95503	NA	NA	NA	NA	NA	NA	NA	NA	0
Q9D023	Mpc2	40.2	Mitochondrial pyruvate carrier 2	17.339	5	1130000000	0.0836559	-0.0343081	-0.0766911	3	0.866849	-0.0343081	0.0830893	0.187384	0	0	0	MPC2	O95563	NA	NA	NA	NA	NA	NA	NA	NA	0
Q9CZW4	Acsl3	18.2	Long-chain-fatty-acid--CoA ligase 3	63.432	8	529340000	0.222557	0.215492	0.196103	3	0.00139661	0.215492	0.013697	1.89532	1	0	0	ACSL3	O95573	Impbeta;TrnSR	302;296	0.373;0.333	1153;846	-0.756;-0.514	-0.826;0.438	-0.628;0.217	1.774;0.08	1
O35134	Polr1a	11.1	DNA-directed RNA polymerase I subunit RPA1	51.205	16	639070000	-0.0682413	-0.15711	-0.117787	3	0.0469944	-0.117787	0.0445321	0.814957	0	0	0	POLR1A	O95602	Imp9	219	0.628	NA	NA	NA	0.412	0.439	1
Q9CR11	Yeats4	20.3	YEATS domain-containing protein 4	6.8383	4	382610000	0.097476	-0.0221266	-0.0502335	3	0.870378	-0.0221266	0.0784356	0.124003	0	0	0	YEATS4	O95619	NA	NA	NA	NA	NA	NA	NA	NA	0
Q8BQZ5	Cpsf4	28.9	Cleavage and polyadenylation specificity factor subunit 4	82.121	4	519750000	-0.443458	0.115166	0.155879	3	0.794316	0.115166	0.334894	0.264815	0	0	0	CPSF4	O95639	NA	NA	NA	NA	NA	NA	NA	NA	0
Q66JX5	Fgfr1op	10	FGFR1 oncogene partner	32.09	3	47382000	0.29537	0.511569	0.365581	3	0.0255313	0.365581	0.110291	1.73845	0	0	0	FGFR1OP	O95684	NA	NA	NA	NA	NA	NA	NA	NA	0
Q9CR08	Pop4	19.5	Ribonuclease P protein subunit p29	5.8336	4	92857000	-2.89e-05	0.0545012	0.246955	3	0.311859	0.0545012	0.129752	0.237218	0	0	0	POP4	O95707	TrnSR;Imp5	42;54	1.064;1.081	880;1126	-0.535;-0.875	-1.129;-1.016	0.944;0.786	2.462;1.151	1
P48722	Hspa4l	19.5	Heat shock 70 kDa protein 4L	84.52	13	426210000	-0.57921	-0.405299	-0.633591	3	0.0159056	-0.57921	0.119248	2.64181	1	0	0	HSPA4L	O95757	NA	NA	NA	NA	NA	NA	NA	NA	0
Q8BHD7	Ptbp3	32.3	Polypyrimidine tract-binding protein 3	221.59	10	1728700000	-0.148689	-0.0685892	-0.206595	3	0.0716742	-0.148689	0.0692997	0.878257	0	0	0	PTBP3	O95758	Imp7	104	0.818	512	-0.379	0.474	-0.969	0.206	1
Q6ZWM4	Lsm8	54.2	U6 snRNA-associated Sm-like protein LSm8	51.424	5	3074200000	0.235359	0.179893	0.207143	3	0.00590433	0.207143	0.0277345	1.62167	0	0	0	LSM8	O95777	NA	NA	NA	NA	NA	NA	NA	NA	0
P17426	Ap2a1	34.6	AP-2 complex subunit alpha-1	170.74	23	2076600000	-0.20088	-0.171027	-0.0733781	3	0.0611773	-0.171027	0.0666873	1.02604	0	0	0	AP2A1	O95782	NA	NA	NA	NA	NA	NA	NA	NA	0
O88286	Wiz	6.6	Protein Wiz	51.656	7	551090000	0.190425	0.219091	0.247806	3	0.00566675	0.219091	0.0286904	1.70247	0	0	0	WIZ	O95785	NA	NA	NA	NA	NA	NA	NA	NA	0
Q9Z108	Stau1	26.1	Double-stranded RNA-binding protein Staufen homolog 1	69.293	9	847320000	-0.370975	-0.383435	-0.395739	3	0.000347525	-0.383435	0.0123823	3.41188	1	0	0	STAU1	O95793	NA	NA	NA	NA	NA	NA	NA	NA	0
Q91YN9	Bag2	29.5	BAG family molecular chaperone regulator 2	289.69	6	1654400000	-0.167393	-0.122334	-0.176772	3	0.0114752	-0.167393	0.0291027	1.29659	0	0	0	BAG2	O95816	NA	NA	NA	NA	NA	NA	NA	NA	0
Q9JLV1	Bag3	17.3	BAG family molecular chaperone regulator 3	29.031	5	216890000	-0.797839	-0.607485	-0.661593	3	0.00668835	-0.661593	0.0980864	3.33992	1	0	0	BAG3	O95817	NA	NA	NA	NA	NA	NA	NA	NA	0
Q9Z0X1	Aifm1	42.3	Apoptosis-inducing factor 1, mitochondrial	323.31	21	11600000000	0.326767	0.34551	0.297133	3	0.00189396	0.326767	0.0243921	2.62691	1	0	0	AIFM1	O95831	Imp4	77	0.719	NA	NA	0.34	0.713	NA	1
P30677	Gna14	16.1	Guanine nucleotide-binding protein subunit alpha-14	5.5442	5	7466800	-0.0864001	-0.0176215	0.0705267	3	0.828734	-0.0176215	0.0786624	0.0986301	0	0	0	GNA14	O95837	NA	NA	NA	NA	NA	NA	NA	NA	0
Q9Z0R9	Fads2	9.2	Fatty acid desaturase 2	9.3347	3	175180000	0.272143	0.39594	0.223423	3	0.0285844	0.272143	0.0889399	1.44037	0	0	0	FADS2	O95864	NA	NA	NA	NA	NA	NA	NA	NA	0
Q91WG3	Trub2	6.9	Probable tRNA pseudouridine synthase 2	3.9278	2	18459000	0.406101	-0.179858	0.302875	3	0.431745	0.302875	0.312792	0.733722	0	0	0	TRUB2	O95900	NA	NA	NA	NA	NA	NA	NA	NA	0
Q9CS74	Ecd	5.9	Protein SGT1 homolog	20.133	2	75091000	-0.248176	-0.26356	-0.853058	3	0.149705	-0.26356	0.344874	0.592437	0	0	0	ECD	O95905	NA	NA	NA	NA	NA	NA	NA	NA	0
Q9D198	Syf2	26.9	Pre-mRNA-splicing factor SYF2	52.188	3	383250000	-0.201891	-0.229873	0.028852	3	0.243018	-0.201891	0.141988	0.834302	0	0	0	SYF2	O95926	NA	NA	NA	NA	NA	NA	NA	NA	0
Q9Z2D8	Mbd3	20.4	Methyl-CpG-binding domain protein 3	88.543	7	1994600000	0.239276	0.258097	0.230326	3	0.00113634	0.239276	0.0141748	2.0957	1	0	0	MBD3	O95983	NA	NA	NA	NA	NA	NA	NA	NA	0
Q9DCS9	Ndufb10	35.8	NADH dehydrogenase [ubiquinone] 1 beta subcomplex subunit 10	187.21	5	3803200000	0.0494914	0.0415234	0.0100637	3	0.107441	0.0415234	0.0208476	0.343601	0	0	0	NDUFB10	O96000	NA	NA	NA	NA	NA	NA	NA	NA	0
Q9QYA2	Tomm40	47.6	Mitochondrial import receptor subunit TOM40 homolog	204.25	11	5919200000	0.115965	0.0680516	0.0855606	3	0.0234159	0.0855606	0.0242444	0.688648	0	0	0	TOMM40	O96008	NA	NA	NA	NA	NA	NA	NA	NA	0
Q9Z2N8	Actl6a	41	Actin-like protein 6A	323.31	13	10900000000	0.0886844	0.102994	0.0903115	3	0.00230755	0.0903115	0.00783432	0.837502	0	0	0	ACTL6A	O96019	Trn2	212	0.381	666	-0.537	-0.445	-0.2	0.033	1
Q8BVE8	Whsc1	10.8	Histone-lysine N-methyltransferase NSD2	73.743	12	955870000	0.0430645	-0.0119225	-0.0142519	3	0.792088	-0.0119225	0.0324401	0.0900219	0	0	0	NSD2	O96028	NA	NA	NA	NA	NA	NA	NA	NA	0
P06151	Ldha	47.6	L-lactate dehydrogenase A chain	143	16	3663300000	-0.778111	-0.76675	-0.778754	3	2.53e-05	-0.778111	0.00675241	7.28893	1	1	1	LDHA	P00338	NA	NA	NA	NA	NA	NA	NA	NA	0
Q9DCN2	Cyb5r3	56.5	NADH-cytochrome b5 reductase 3;NADH-cytochrome b5 reductase 3 membrane-bound form;NADH-cytochrome b5 reductase 3 soluble form	323.31	14	5323100000	-0.314356	-0.319082	-0.31874	3	2.3e-05	-0.31874	0.00263527	3.10556	1	0	0	CYB5R3	P00387	Imp9;Exp4	118;37	0.878;1.449	70;NA	0.386;NA	-0.277;NA	2.147;4.983	0.23;0.558	1
P00397	Mtco1	4.3	Cytochrome c oxidase subunit 1	2.9907	2	148540000	0.136585	0.0740944	0.0391384	3	0.0999051	0.0740944	0.0493675	0.496054	0	0	0	MT-CO1	P00395	NA	NA	NA	NA	NA	NA	NA	NA	0
P00405	Mtco2	44.9	Cytochrome c oxidase subunit 2	157.77	6	18100000000	0.0731347	0.0894982	0.0771062	3	0.00378094	0.0771062	0.00853517	0.710426	0	0	0	MT-CO2	P00403	NA	NA	NA	NA	NA	NA	NA	NA	0
Q61147	Cp	15.6	Ceruloplasmin	89.019	10	571560000	-0.0116171	0.0729976	-0.0531494	3	0.947801	-0.0116171	0.0642879	0.0707116	0	0	0	CP	P00450	NA	NA	NA	NA	NA	NA	NA	NA	0
P00493	Hprt1	11	Hypoxanthine-guanine phosphoribosyltransferase	3.1339	2	60540000	-0.855249	-0.691802	-0.95182	3	0.00819756	-0.855249	0.131434	3.69543	1	0	0	HPRT1	P00492	NA	NA	NA	NA	NA	NA	NA	NA	0
P05202	Got2	23.5	Aspartate aminotransferase, mitochondrial	49.007	8	433270000	-0.988333	-0.854179	-0.728742	3	0.00756078	-0.854179	0.12982	3.71673	1	1	1	GOT2	P00505	TrnSR;Imp4;Imp7;Imp8;Imp9;Exp4	121;191;72;28;44;20	0.637;0.358;1.031;1.736;1.47;1.822	176;34;16;9;7;89	-0.115;0.281;0.866;1.428;1.342;0.41	0.831;0.764;0.754;0.996;0.359;1.046	0.52;0.324;0.298;1.101;1.588;1.319	0.503;0.043;0.618;0.903;1.055;-0.984	1
P09411	Pgk1	55.2	Phosphoglycerate kinase 1	323.31	16	8920500000	-0.46939	-0.513564	-0.554549	3	0.00229401	-0.513564	0.0425894	3.6017	1	1	1	PGK1	P00558	NA	NA	NA	NA	NA	NA	NA	NA	0
Q9R0Y5	Ak1	13.4	Adenylate kinase isoenzyme 1	6.1353	2	26270000	-1.01153	-1.24161	-1.15891	3	0.00348189	-1.15891	0.116546	5.3518	1	0	0	AK1	P00568	NA	NA	NA	NA	NA	NA	NA	NA	0
P11928	Oas1a	38.4	2-5-oligoadenylate synthase 1A	244.13	11	2368400000	-0.100995	-0.173449	-0.173271	3	0.0251442	-0.173271	0.0417803	1.22211	0	0	0	OAS1	P00973	NA	NA	NA	NA	NA	NA	NA	NA	0
P32883	Kras	30.7	GTPase KRas;GTPase KRas, N-terminally processed;GTPase NRas;GTPase HRas;GTPase HRas, N-terminally processed	6.9739	4	715860000	0.242328	0.166972	0.296546	3	0.0245625	0.242328	0.0650733	1.468	0	0	0	KRAS	P01116	NA	NA	NA	NA	NA	NA	NA	NA	0
P35951	Ldlr	9.7	Low-density lipoprotein receptor	42.042	4	189420000	1.50564	1.00202	1.23352	3	0.0133483	1.23352	0.252082	3.5035	1	0	0	LDLR	P01130	NA	NA	NA	NA	NA	NA	NA	NA	0
P08121	Col3a1	5.6	Collagen alpha-1(III) chain	96.813	8	1530900000	0.185232	0.172999	0.1396	3	0.00668557	0.172999	0.0236199	1.39945	0	0	0	COL3A1	P02461	NA	NA	NA	NA	NA	NA	NA	NA	0
P23927	Cryab	13.7	Alpha-crystallin B chain	4.5594	2	123500000	-0.660703	-0.593877	-0.969	3	0.0234427	-0.660703	0.200096	2.20164	1	0	0	CRYAB	P02511	NA	NA	NA	NA	NA	NA	NA	NA	0
P48678	Lmna	72.3	Prelamin-A/C;Lamin-A/C	323.31	62	167000000000	0.0204844	0.0227584	0.0241778	3	0.00228307	0.0227584	0.0018631	0.223421	0	0	0	LMNA	P02545	Impbeta;TrnSR;Imp4	130;250;204	0.785;0.389;0.345	45;412;370	0.501;-0.284;-0.215	0.251;-0.251;-0.422	0.126;0.372;-0.117	0.64;0.323;0.031	1
P11276	Fn1	34.9	Fibronectin;Anastellin	323.31	64	33900000000	0.052555	0.0447438	0.0794293	3	0.0303581	0.052555	0.0181949	0.444647	0	0	0	FN1	P02751	NA	NA	NA	NA	NA	NA	NA	NA	0
Q62351	Tfrc	18.9	Transferrin receptor protein 1	104.31	12	1218400000	0.639788	0.61551	0.610133	3	0.000215129	0.61551	0.0157993	5.31532	1	1	0	TFRC	P02786	Imp4;Imp8;Imp9;Imp11;Exp4	3;6;45;12;67	2.333;2.655;1.467;1.635;1.001	4;2;9;2;10	1.29;2.253;1.253;1.357;0.928	2.101;2.594;0.356;1.138;1.584	1.221;1.623;3.602;2.487;0.298	3.57;2.122;0.978;1.13;-0.215	1
P03888	Mtnd1	11.3	NADH-ubiquinone oxidoreductase chain 1	10.201	4	420530000	0.216982	0.0650208	-0.174296	3	0.782427	0.0650208	0.197258	0.218735	0	0	0	MT-ND1	P03886	NA	NA	NA	NA	NA	NA	NA	NA	0
P03893	Mtnd2	12.5	NADH-ubiquinone oxidoreductase chain 2	8.214	2	13009000	-0.115144	0.130931	-0.00639085	3	0.968909	-0.00639085	0.123314	0.0286183	0	0	0	MT-ND2	P03891	NA	NA	NA	NA	NA	NA	NA	NA	0
P03911	Mtnd4	17.4	NADH-ubiquinone oxidoreductase chain 4	44.81	6	712010000	0.0291348	0	-0.0121844	3	0.69011	0	0.0212311	0	0	0	0	MT-ND4	P03905	NA	NA	NA	NA	NA	NA	NA	NA	0
P03921	Mtnd5	8.4	NADH-ubiquinone oxidoreductase chain 5	28.007	4	496930000	0.0680516	0.205518	0.174534	3	0.06966	0.174534	0.0721057	1.01411	0	0	0	MT-ND5	P03915	NA	NA	NA	NA	NA	NA	NA	NA	0
P03930	Mtatp8	26.9	ATP synthase protein 8	7.3563	2	355750000	0.146134	0.201508	0.130404	3	0.017824	0.146134	0.0373489	1.06396	0	0	0	MT-ATP8	P03928	NA	NA	NA	NA	NA	NA	NA	NA	0
P05064	Aldoa	81	Fructose-bisphosphate aldolase A	323.31	27	24600000000	-0.464325	-0.408091	-0.439794	3	0.00138199	-0.439794	0.0281933	3.43071	1	1	1	ALDOA	P04075	NA	NA	NA	NA	NA	NA	NA	NA	0
P10107	Anxa1	30.6	Annexin A1	133.56	10	1534100000	-0.979999	-0.991771	-0.878348	3	0.00143332	-0.979999	0.0623651	6.03578	1	0	0	ANXA1	P04083	NA	NA	NA	NA	NA	NA	NA	NA	0
E9Q414	Apob	0.5	Apolipoprotein B-100;Apolipoprotein B-48	35.5	2	320560000	-1.14934	-2.2547	-4.45799	3	0.114527	-2.2547	1.68441	1.26356	0	0	0	APOB	P04114	NA	NA	NA	NA	NA	NA	NA	NA	0
P29758	Oat	6.6	Ornithine aminotransferase, mitochondrial	76.887	2	51224000	-1.21437	-0.82631	-1.18017	3	0.0130883	-1.18017	0.214857	3.74827	1	0	0	OAT	P04181	Impbeta;TrnSR	75;190	1.072;0.477	63;1557	0.372;-2.388	2.159;-0.087	0.343;0.36	0.252;-1.904	1
Q91YQ5	Rpn1	57.1	Dolichyl-diphosphooligosaccharide--protein glycosyltransferase subunit 1	323.31	29	22400000000	-0.262054	-0.220883	-0.290656	3	0.00611069	-0.262054	0.0350748	1.94006	1	1	1	RPN1	P04843	Impbeta	12	2.401	413	-0.19	1.879	2.412	-0.278	1
Q9DBG6	Rpn2	43.3	Dolichyl-diphosphooligosaccharide--protein glycosyltransferase subunit 2	323.31	22	14300000000	-0.30986	-0.274931	-0.24619	3	0.00438781	-0.274931	0.0318851	2.08462	1	0	0	RPN2	P04844	Trn2	27	1.529	NA	NA	NA	5.837	2.547	1
P08752	Gnai2	41.7	Guanine nucleotide-binding protein G(i) subunit alpha-2;Guanine nucleotide-binding protein G(i) subunit alpha-1	118.74	12	3012100000	-0.0998809	-0.0873348	-0.245968	3	0.105098	-0.0998809	0.0881884	0.53075	0	1	0	GNAI2	P04899	Imp8	82	1.061	NA	NA	1.002	NA	-0.29	1
Q8VDN2	Atp1a1	18.3	Sodium/potassium-transporting ATPase subunit alpha-1	177.5	14	3401800000	-0.0306045	-0.00459508	0.0210533	3	0.781795	-0.00459508	0.0258291	0.0365184	0	1	0	ATP1A1	P05023	Imp13	105	0.729	NA	NA	NA	2.878	0.515	1
P47738	Aldh2	7.1	Aldehyde dehydrogenase, mitochondrial	12.178	3	52520000	-0.174589	-0.279249	-0.618207	3	0.11637	-0.279249	0.231892	0.841384	0	1	0	ALDH2	P05091	NA	NA	NA	NA	NA	NA	NA	NA	0
P51881	Slc25a5	71.8	ADP/ATP translocase 2;ADP/ATP translocase 2, N-terminally processed	323.31	32	135000000000	0.187261	0.18954	0.217231	3	0.00235814	0.18954	0.0166841	1.62439	0	1	0	SLC25A5	P05141	NA	NA	NA	NA	NA	NA	NA	NA	0
Q64339	Isg15	43.5	Ubiquitin-like protein ISG15	159.02	5	1684500000	0.0316775	-0.0560112	-0.0803014	3	0.412932	-0.0560112	0.0589047	0.352483	0	0	0	ISG15	P05161	NA	NA	NA	NA	NA	NA	NA	NA	0
Q6ZWX6	Eif2s1	56.5	Eukaryotic translation initiation factor 2 subunit 1	323.31	19	8456500000	-0.302333	-0.331681	-0.364218	3	0.00287261	-0.331681	0.0309561	2.53277	1	1	1	EIF2S1	P05198	NA	NA	NA	NA	NA	NA	NA	NA	0
P47955	Rplp1	94.7	60S acidic ribosomal protein P1	236.47	5	41300000000	-0.490862	-0.547341	-0.585843	3	0.00258588	-0.547341	0.0477734	3.70392	1	0	0	RPLP1	P05386	NA	NA	NA	NA	NA	NA	NA	NA	0
P99027	Rplp2	95.7	60S acidic ribosomal protein P2	323.31	11	65100000000	-0.539037	-0.558262	-0.596187	3	0.000883446	-0.558262	0.0290803	4.32492	1	0	0	RPLP2	P05387	Imp13	302	0.338	286	-0.108	0.153	-0.008	0.177	1
P05627	Jun	8.4	Transcription factor AP-1	23.663	2	151810000	-0.694695	-0.66747	-0.687962	3	0.000143495	-0.687962	0.0141803	6.02523	1	0	0	JUN	P05412	NA	NA	NA	NA	NA	NA	NA	NA	0
P32067	Ssb	44.8	Lupus La protein homolog	255.07	22	15100000000	0.162339	0.137766	0.202637	3	0.012494	0.162339	0.0327518	1.22288	0	0	0	SSB	P05455	NA	NA	NA	NA	NA	NA	NA	NA	0
P09055	Itgb1	14.8	Integrin beta-1	101.23	9	1625500000	-0.0356383	0.0824301	-0.0320789	3	0.910924	-0.0320789	0.0671629	0.191902	0	0	0	ITGB1	P05556	Imp4;Imp8;Imp9	188;114;136	0.362;0.882;0.812	NA;NA;NA	NA;NA;NA	-0.745;NA;0.343	NA;0.921;NA	0.812;-0.561;0.597	1
P05977	Myl1	23.4	Myosin light chain 1/3, skeletal muscle isoform;Myosin light chain 3	64.746	4	1725200000	0.068602	-0.336792	-0.416019	3	0.267973	-0.336792	0.259961	0.935635	0	0	0	MYL1	P05976	NA	NA	NA	NA	NA	NA	NA	NA	0
P13020	Gsn	28.7	Gelsolin	323.31	17	5917400000	-0.38368	-0.354593	-0.364403	3	0.00053984	-0.364403	0.0147978	3.17431	1	0	0	GSN	P06396	Trn1;Exp4	109;175	0.725;0.656	64;1212	-0.004;-1.864	-0.855;-0.385	1.28;-3.263	1.658;2.898	1
P11440	Cdk1	51.9	Cyclin-dependent kinase 1	92.517	13	2628600000	-0.272019	-0.170784	-0.26349	3	0.0184367	-0.26349	0.0561483	1.68744	0	0	0	CDK1	P06493	Trn1;Imp5;Imp13	137;164;299	0.599;0.701;0.341	1053;1304;937	-1.248;-1.154;-0.402	-2.604;0.692;0.292	0.776;-2.122;-0.269	1.566;0.86;0.146	1
P56480	Atp5b	78.3	ATP synthase subunit beta, mitochondrial	323.31	28	304000000000	0.0299829	0.0641931	0.0684645	3	0.0469341	0.0641931	0.0210927	0.530115	0	0	0	ATP5F1B	P06576	Impbeta;Trn2;Imp7;Imp9;Imp11;Exp4	13;196;90;22;19;111	2.37;0.407;0.879;1.925;1.383;0.828	94;503;413;NA;NA;NA	0.242;-0.402;-0.26;NA;NA;NA	0.029;0.119;-0.946;2.208;1.399;NA	2.145;-0.201;0.312;1.069;1.655;0.083	5.474;0.197;-0.051;NA;NA;0.695	1
P14069	S100a6	16.9	Protein S100-A6	2.2219	2	545380000	-0.649865	-0.573617	-0.621311	3	0.00130556	-0.621311	0.0385222	4.48528	1	0	0	S100A6	P06703	Trn1;Imp13	26;87	1.351;0.801	1156;163	-1.854;-0.03	-3.456;0.625	1.466;0.061	2.343;0.761	1
P63073	Eif4e	18	Eukaryotic translation initiation factor 4E	22.158	4	2098100000	-0.631288	-0.591766	-0.605376	3	0.000361519	-0.605376	0.0200771	5.04156	1	0	0	EIF4E	P06730	Imp13	205	0.469	853	-0.365	0.286	-0.236	0.334	1
P17182	Eno1	59.7	Alpha-enolase	323.31	17	8358700000	-0.598348	-0.578155	-0.637648	3	0.000833276	-0.598348	0.0302537	4.59371	1	1	1	ENO1	P06733	NA	NA	NA	NA	NA	NA	NA	NA	0
P06745	Gpi	18.3	Glucose-6-phosphate isomerase	88.772	7	726020000	-0.551797	-0.46556	-0.434364	3	0.00522579	-0.46556	0.0608283	2.89476	1	1	1	GPI	P06744	NA	NA	NA	NA	NA	NA	NA	NA	0
Q8K409	Polb	32.5	DNA polymerase beta	75.629	10	877900000	0.0542233	-0.00618799	-0.0767215	3	0.824094	-0.00618799	0.0655376	0.0373812	0	0	0	POLB	P06746	NA	NA	NA	NA	NA	NA	NA	NA	0
P21107	Tpm3	47.7	Tropomyosin alpha-3 chain	141.75	20	17800000000	-0.0190534	-0.0486808	-0.048442	3	0.0588757	-0.048442	0.0170369	0.413904	0	0	0	TPM3	P06753	Imp13	251	0.408	86	0.068	0.224	0.148	1.07	1
P43406	Itgav	3.7	Integrin alpha-V;Integrin alpha-V heavy chain;Integrin alpha-V light chain	3.0433	4	57090000	0.134747	0.341189	0.407733	3	0.0697908	0.341189	0.142342	1.40788	0	0	0	ITGAV	P06756	NA	NA	NA	NA	NA	NA	NA	NA	0
P29416	Hexa	10.4	Beta-hexosaminidase subunit alpha	28.971	4	316610000	-0.210296	-0.0901885	-0.126281	3	0.0572388	-0.126281	0.0616264	0.781316	0	0	0	HEXA	P06865	NA	NA	NA	NA	NA	NA	NA	NA	0
P27790	Cenpb	4.8	Major centromere autoantigen B	4.6636	2	123820000	0.298776	0.0514417	0.0881416	3	0.198394	0.0881416	0.133471	0.377526	0	0	0	CENPB	P07199	NA	NA	NA	NA	NA	NA	NA	NA	0
P09103	P4hb	33.6	Protein disulfide-isomerase	129.9	16	2295100000	-0.347784	-0.364942	-0.354999	3	0.000195248	-0.354999	0.00861501	3.26842	1	1	1	P4HB	P07237	NA	NA	NA	NA	NA	NA	NA	NA	0
P18242	Ctsd	9.3	Cathepsin D	19.088	2	150750000	-0.38677	-0.285759	-0.161605	3	0.0507075	-0.285759	0.112781	1.34297	0	0	0	CTSD	P07339	Impbeta;Imp7;Imp13	54;200;144	1.253;0.595;0.601	184;432;132	0.025;-0.278;0	-0.157;-0.97;-0.192	0.974;0.725;0.622	1.08;-0.577;1.383	1
P07356	Anxa2	59.9	Annexin A2	323.31	21	15700000000	-0.558368	-0.571943	-0.573231	3	7.01e-05	-0.571943	0.00823469	5.28429	1	0	0	ANXA2	P07355	Trn1	239	0.35	881	-0.752	-1.906	0.549	1.412	1
P99024	Tubb5	59.9	Tubulin beta-5 chain	251.11	23	28300000000	0.214995	0.247685	0.235972	3	0.00168163	0.235972	0.016562	2.02443	1	1	0	TUBB	P07437	Trn1;Imp5;Imp13	104;63;179	0.76;1.016;0.523	1119;1393;1222	-1.614;-1.357;-0.578	-3.118;1.169;0.658	1.03;-2.387;-0.426	1.696;0.98;0.32	1
Q61207	Psap	7.9	Prosaposin	13.147	3	133440000	-0.344245	-0.12444	-0.62411	3	0.127996	-0.344245	0.250436	0.982335	0	0	0	PSAP	P07602	NA	NA	NA	NA	NA	NA	NA	NA	0
P20060	Hexb	17.5	Beta-hexosaminidase subunit beta	45.685	8	482860000	-0.111586	-0.0686649	-0.0828203	3	0.0201121	-0.0828203	0.0218711	0.679573	0	0	0	HEXB	P07686	NA	NA	NA	NA	NA	NA	NA	NA	0
P62962	Pfn1	76.4	Profilin-1	99.857	8	1509300000	-0.539394	-0.492809	-0.327674	3	0.0194943	-0.492809	0.111254	2.33278	1	0	0	PFN1	P07737	Trn1;Imp5;Imp13	66;191;93	0.938;0.658;0.779	1158;1488;437	-1.868;-1.703;-0.182	-3.475;1.121;0.603	1.085;-2.836;-0.074	2.164;0.644;0.563	1
Q8CGC7	Eprs	8.9	Bifunctional glutamate/proline--tRNA ligase;Glutamate--tRNA ligase;Proline--tRNA ligase	59.726	11	629820000	-0.382175	-0.408053	-0.385168	3	0.000434851	-0.385168	0.0141558	3.37405	1	1	1	EPRS	P07814	NA	NA	NA	NA	NA	NA	NA	NA	0
P10605	Ctsb	7.7	Cathepsin B;Cathepsin B light chain;Cathepsin B heavy chain	14.804	2	113390000	-0.498647	-0.368216	-0.459794	3	0.00755784	-0.459794	0.0669684	2.75378	1	0	0	CTSB	P07858	NA	NA	NA	NA	NA	NA	NA	NA	0
P07901	Hsp90aa1	33.4	Heat shock protein HSP 90-alpha	45.598	21	1999800000	-0.500687	-0.506804	-0.424455	3	0.00306562	-0.500687	0.0458802	3.43218	1	1	1	HSP90AA1	P07900	NA	NA	NA	NA	NA	NA	NA	NA	0
P99028	Uqcrh	47.2	Cytochrome b-c1 complex subunit 6, mitochondrial	54.899	2	704000000	0.0515809	0.0472592	0.067914	3	0.012563	0.0515809	0.010894	0.465137	0	0	0	UQCRH	P07919	Imp7;Imp11;Exp4	160;55;211	0.676;0.789;0.599	279;NA;177	-0.11;NA;0.229	-0.749;0.678;0.77	0.125;1.13;-0.662	-0.481;NA;-0.704	1
P02469	Lamb1	6.9	Laminin subunit beta-1	198.6	13	2053500000	-0.140587	-0.117866	-0.06924	3	0.0351692	-0.117866	0.0364489	0.863808	0	0	0	LAMB1	P07942	Imp8	248	0.641	NA	NA	NA	2.989	-0.925	1
Q04736	Yes1	10.2	Tyrosine-protein kinase Yes	30.01	6	361790000	0.20201	0.227371	0.299127	3	0.0140411	0.227371	0.0503717	1.51206	0	0	0	YES1	P07947	Trn2	139	0.516	1195	-1.775	-0.1	-0.097	-1.474	1
P97807	Fh	17.6	Fumarate hydratase, mitochondrial	30.445	4	232210000	-0.676457	-0.643405	-0.981879	3	0.0191539	-0.676457	0.18661	2.3602	1	0	0	FH	P07954	NA	NA	NA	NA	NA	NA	NA	NA	0
P14824	Anxa6	27.9	Annexin A6	68.917	17	968700000	-0.729435	-0.71052	-0.759356	3	0.000375854	-0.729435	0.024624	5.85309	1	0	0	ANXA6	P08133	Imp11	230	0.367	323	-0.12	-0.213	0.997	0.277	1
P06795	Abcb1b	9.2	Multidrug resistance protein 1B;Multidrug resistance protein 1A	40.837	7	284350000	-0.299472	-0.265241	-0.325521	3	0.00344209	-0.299472	0.0302328	2.29951	1	0	0	ABCB1	P08183	NA	NA	NA	NA	NA	NA	NA	NA	0
P10852	Slc3a2	31.7	4F2 cell-surface antigen heavy chain	105.74	13	1891500000	-0.161621	-0.289651	-0.168334	3	0.0382618	-0.168334	0.0720586	0.97835	0	1	0	SLC3A2	P08195	Imp8;Exp4	57;72	1.281;0.956	1013;397	-0.816;-0.263	-1.667;0.587	0.64;0.241	1.835;-1.982	1
P47857	Pfkm	3.6	ATP-dependent 6-phosphofructokinase, muscle type	8.1659	2	29246000	-0.294721	0.077243	-0.389999	3	0.291318	-0.294721	0.246898	0.849591	0	0	0	PFKM	P08237	NA	NA	NA	NA	NA	NA	NA	NA	0
P11499	Hsp90ab1	45	Heat shock protein HSP 90-beta	246.33	28	16800000000	-0.326932	-0.355941	-0.329486	3	0.000754302	-0.329486	0.0160617	2.83889	1	1	1	HSP90AB1	P08238	NA	NA	NA	NA	NA	NA	NA	NA	0
Q9DBG7	Srpr	36.2	Signal recognition particle receptor subunit alpha	186.21	15	1172400000	-0.150385	-0.136236	-0.086921	3	0.0230429	-0.136236	0.0333162	1.0219	0	0	0	SRPRA	P08240	NA	NA	NA	NA	NA	NA	NA	NA	0
Q61024	Asns	4.3	Asparagine synthetase [glutamine-hydrolyzing]	2.3211	2	36949000	-0.195979	-0.359675	0.0301242	3	0.26124	-0.195979	0.195731	0.662696	0	1	0	ASNS	P08243	NA	NA	NA	NA	NA	NA	NA	NA	0
Q61391	Mme	4.9	Neprilysin	6.4982	3	34163000	-0.678118	-0.809929	-0.769822	3	0.0026758	-0.769822	0.0675675	4.5941	1	0	0	MME	P08473	NA	NA	NA	NA	NA	NA	NA	NA	0
P35486	Pdha1	52.1	Pyruvate dehydrogenase E1 component subunit alpha, somatic form, mitochondrial	247.55	19	7396600000	0.117961	0.14483	0.160662	3	0.00770639	0.14483	0.0215869	1.19116	0	0	0	PDHA1	P08559	Imp5;Imp13	10;29	1.746;1.304	956;NA	-0.699;NA	2.103;1.137	-1.53;2.808	1.665;NA	1
P10810	Cd14	19.7	Monocyte differentiation antigen CD14	58.934	5	616500000	-0.506824	-0.167507	-0.401673	3	0.0700615	-0.401673	0.173698	1.46758	0	0	0	CD14	P08571	NA	NA	NA	NA	NA	NA	NA	NA	0
P08122	Col4a2	1.5	Collagen alpha-2(IV) chain;Canstatin	3.1593	2	228480000	0.0405418	-0.0207502	0.0236102	3	0.511535	0.0236102	0.0316524	0.179338	0	0	0	COL4A2	P08572	NA	NA	NA	NA	NA	NA	NA	NA	0
Q9D0M3	Cyc1	45.2	Cytochrome c1, heme protein, mitochondrial	173.45	10	13100000000	0.113434	0.0326651	0.0380147	3	0.142851	0.0380147	0.0451668	0.261869	0	0	0	CYC1	P08574	Trn2;TrnSR	121;240	0.557;0.397	NA;1501	NA;-1.732	-0.211;-0.243	2.042;0.347	NA;-1.209	1
Q9CQI7	Snrpb2	39.6	U2 small nuclear ribonucleoprotein B	87.527	8	1957400000	-0.00202119	0.242694	0.156655	3	0.205877	0.156655	0.124141	0.698914	0	0	0	SNRPB2	P08579	Imp4;Imp7;Imp8;Imp9;Exp4	84;183;216;144;85	0.703;0.618;0.681;0.797;0.899	814;37;81;71;195	-0.6;0.476;0.589;0.382;0.19	0.532;0.488;0.476;-0.038;-0.018	0.699;-0.099;-0.06;-0.665;0.171	-0.891;-0.55;-0.864;0.227;-1.311	1
Q62376	Snrnp70	29	U1 small nuclear ribonucleoprotein 70 kDa	115.9	15	7377400000	0.0432045	0.0590783	0.0746424	3	0.0228719	0.0590783	0.0157192	0.510532	0	0	0	SNRNP70	P08621	Impbeta;Trn2;Imp9;Imp11	303;75;115;61	0.371;0.754;0.894;0.761	90;546;128;708	0.265;-0.429;0.273;-0.4	0.139;0.158;-0.26;-0.429	0.636;0.129;-0.454;1.106	0.151;0.163;0.133;1.1	1
P70255	Nfic	27.3	Nuclear factor 1 C-type	196.04	6	1723800000	-0.11688	-0.111508	-0.0630474	3	0.029679	-0.111508	0.0296513	0.860061	0	0	0	NFIC	P08651	NA	NA	NA	NA	NA	NA	NA	NA	0
P20152	Vim	89.1	Vimentin	323.31	62	879000000000	0.143132	0.134878	0.135009	3	0.000392903	0.135009	0.00472804	1.28914	0	0	0	VIM	P08670	Trn2;Imp4;Imp5;Imp7;Imp8;Imp9;Exp4	237;28;280;16;20;100;23	0.335;1.359;0.518;1.987;1.881;0.958;1.785	637;180;73;10;36;379;4	-0.509;-0.084;0.156;0.988;0.741;-0.179;1.535	0.013;1.966;2.529;3.113;0.181;0.485;0.713	-0.269;-0.001;0.054;0.422;1.99;-0.417;3.259	0.067;1.02;0.173;1.083;0.952;-0.257;0.686	1
P63276	Rps17	60	40S ribosomal protein S17	248.87	9	20700000000	-0.473991	-0.465221	-0.477542	3	6.01e-05	-0.473991	0.00634216	4.45723	1	0	0	RPS17	P08708	NA	NA	NA	NA	NA	NA	NA	NA	0
Q9DC51	Gnai3	31.4	Guanine nucleotide-binding protein G(k) subunit alpha	53.681	9	326460000	-0.289457	-0.470129	-0.257494	3	0.0360751	-0.289457	0.114657	1.34846	0	0	0	GNAI3	P08754	NA	NA	NA	NA	NA	NA	NA	NA	0
P48036	Anxa5	32.3	Annexin A5	88.215	10	1444900000	-0.572094	-0.64905	-0.562261	3	0.00212358	-0.572094	0.0475244	3.87796	1	0	0	ANXA5	P08758	Imp5	293	0.506	1367	-1.292	1.11	-2.302	0.501	1
P14206	Rpsa	64.1	40S ribosomal protein SA	323.31	17	71100000000	-0.474853	-0.476157	-0.531677	3	0.0014328	-0.476157	0.0324376	3.59533	1	1	1	RPSA	P08865	NA	NA	NA	NA	NA	NA	NA	NA	0
Q99N95	Mrpl3	38.5	39S ribosomal protein L3, mitochondrial	153.48	9	3071900000	0.0662614	0.0196308	0.101381	3	0.118772	0.0662614	0.04101	0.469906	0	0	0	MRPL3	P09001	NA	NA	NA	NA	NA	NA	NA	NA	0
Q62189	Snrpa	34.8	U1 small nuclear ribonucleoprotein A	165.93	8	7041200000	0.0539454	0.0728604	0.0234683	3	0.0735202	0.0539454	0.0249206	0.431838	0	0	0	SNRPA	P09012	TrnSR;Imp7;Imp8;Imp9	218;117;142;218	0.429;0.787;0.794;0.628	620;48;96;137	-0.391;0.434;0.553;0.258	0.101;0.681;0.388;0.214	0.313;-0.141;-0.096;-0.924	0.21;-0.349;-0.693;0.119	1
P19157	Gstp1	27.1	Glutathione S-transferase P 1;Glutathione S-transferase P 2	52.882	3	666700000	-0.549029	-0.547278	-0.578349	3	0.000325762	-0.549029	0.017455	4.67438	1	0	0	GSTP1	P09211	NA	NA	NA	NA	NA	NA	NA	NA	0
Q62241	Snrpc	13.2	U1 small nuclear ribonucleoprotein C	269.76	2	2643100000	0.196985	0.0780633	0.191563	3	0.0568793	0.191563	0.0671489	1.14606	0	0	0	SNRPC	P09234	Imp7;Imp8;Exp4	130;170;91	0.752;0.74;0.887	164;205;106	0.099;0.357;0.355	0.509;0.181;-0.135	-0.483;-0.294;0.156	-0.39;-0.241;-1.066	1
P16045	Lgals1	51.1	Galectin-1	116.28	5	3906100000	-0.49417	-0.524313	-0.545213	3	0.000806921	-0.524313	0.0256608	4.17245	1	1	1	LGALS1	P09382	Imp5;Imp7;Imp8;Imp11;Imp13	60;237;103;127;200	1.04;0.526;0.946;0.532;0.485	1454;585;24;19;1422	-1.559;-0.477;0.881;0.39;-0.785	1.38;1.256;0.591;0.289;0.914	-2.649;-1.068;0.301;0.994;-0.609	1.002;-0.66;-0.562;0.296;0.284	1
P15626	Gstm2	11.9	Glutathione S-transferase Mu 2;Glutathione S-transferase Mu 7;Glutathione S-transferase Mu 1	3.7186	2	20812000	-0.135729	-0.407651	-0.350522	3	0.0692572	-0.350522	0.143377	1.44025	0	0	0	GSTM1	P09488	NA	NA	NA	NA	NA	NA	NA	NA	0
P58771	Tpm1	58.8	Tropomyosin alpha-1 chain	323.31	27	32200000000	-0.263716	-0.260031	-0.271879	3	0.000174201	-0.263716	0.00606359	2.48639	1	0	0	TPM1	P09493	NA	NA	NA	NA	NA	NA	NA	NA	0
P14901	Hmox1	10	Heme oxygenase 1	28.308	2	68050000	0.717649	0.773068	0.410775	3	0.0301754	0.717649	0.195149	2.43148	1	0	0	HMOX1	P09601	NA	NA	NA	NA	NA	NA	NA	NA	0
O08749	Dld	39.7	Dihydrolipoyl dehydrogenase, mitochondrial	136.45	14	7819600000	0.207518	0.143655	0.225768	3	0.0163455	0.207518	0.0431167	1.44999	0	1	0	DLD	P09622	Imp5	104	0.855	NA	NA	4.582	NA	0.829	1
P57784	Snrpa1	71.4	U2 small nuclear ribonucleoprotein A	304.49	16	5533700000	0.08882	0.123799	0.0832474	3	0.0161583	0.08882	0.0219809	0.728147	0	0	0	SNRPA1	P09661	Imp4;Imp7;Imp8;Imp9;Imp11;Exp4	112;207;231;156;107;141	0.556;0.584;0.658;0.766;0.581;0.732	568;35;94;48;502;110	-0.344;0.492;0.555;0.44;-0.258;0.347	0.089;0.344;0.121;0.019;0.326;0.084	0.568;-0.082;-0.094;-0.712;0.207;-0.036	-0.641;-0.591;-0.899;0.277;0.78;-1.077	1
Q9CPQ1	Cox6c	63.2	Cytochrome c oxidase subunit 6C	24.686	7	4437900000	0.0710762	0.0896337	0.0623981	3	0.0114665	0.0710762	0.0139133	0.62395	0	0	0	COX6C	P09669	NA	NA	NA	NA	NA	NA	NA	NA	0
Q91Z67	Srgap2	7.3	SLIT-ROBO Rho GTPase-activating protein 2	22.56	6	166290000	-0.0475621	0.0661236	0.0988238	3	0.470796	0.0661236	0.0768359	0.373927	0	0	0	SRGAP2C	P0DJJ0	NA	NA	NA	NA	NA	NA	NA	NA	0
P17879	Hspa1b	34.7	Heat shock 70 kDa protein 1B;Heat shock 70 kDa protein 1A	152.15	20	5316400000	-0.392781	-0.422327	-0.396081	3	0.000535617	-0.396081	0.0161902	3.4089	1	0	0	HSPA1A	P0DMV8	NA	NA	NA	NA	NA	NA	NA	NA	0
P97304	Polr1d	28.6	DNA-directed RNA polymerases I and III subunit RPAC2	11.931	4	183830000	0.00877371	-0.190849	-0.114098	3	0.231577	-0.114098	0.100695	0.568512	0	0	0	POLR1D	P0DPB6	NA	NA	NA	NA	NA	NA	NA	NA	0
P10833	Rras	8.3	Ras-related protein R-Ras	2.1016	2	97418000	-0.0335105	0.0564448	-0.079417	3	0.6835	-0.0335105	0.0691108	0.198157	0	0	0	RRAS	P10301	NA	NA	NA	NA	NA	NA	NA	NA	0
P43274	Hist1h1e	30.6	Histone H1.4	60.179	10	4922400000	0.152378	0.172616	0.260507	3	0.0277207	0.172616	0.0574841	1.09608	0	0	0	HIST1H1E	P10412	NA	NA	NA	NA	NA	NA	NA	NA	0
Q8BMF4	Dlat	31.2	Dihydrolipoyllysine-residue acetyltransferase component of pyruvate dehydrogenase complex, mitochondrial	110.24	16	7778500000	0.0728604	0.0706641	0.11836	3	0.0302794	0.0728604	0.0269255	0.574041	0	0	0	DLAT	P10515	NA	NA	NA	NA	NA	NA	NA	NA	0
Q91VS7	Mgst1	18.1	Microsomal glutathione S-transferase 1	13.046	2	95565000	-0.202439	-0.0499348	-0.250612	3	0.109228	-0.202439	0.104761	0.98866	0	0	0	MGST1	P10620	NA	NA	NA	NA	NA	NA	NA	NA	0
Q9DBC7	Prkar1a	7.6	cAMP-dependent protein kinase type I-alpha regulatory subunit;cAMP-dependent protein kinase type I-alpha regulatory subunit, N-terminally processed	41.827	2	231530000	0.659194	0.712728	0.861876	3	0.0065673	0.712728	0.105033	3.47617	1	0	0	PRKAR1A	P10644	NA	NA	NA	NA	NA	NA	NA	NA	0
Q9R0P3	Esd	24.1	S-formylglutathione hydrolase	54.199	4	203110000	-0.538891	-0.517978	-0.362399	3	0.0135675	-0.517978	0.0964291	2.63697	1	1	1	ESD	P10768	NA	NA	NA	NA	NA	NA	NA	NA	0
P20029	Hspa5	45.3	78 kDa glucose-regulated protein	323.31	30	15600000000	-0.133955	-0.15608	-0.182246	3	0.00776829	-0.15608	0.0241738	1.25695	0	1	0	HSPA5	P11021	NA	NA	NA	NA	NA	NA	NA	NA	0
P20357	Map2	3.7	Microtubule-associated protein 2	25.653	3	105030000	-0.178502	-0.0704968	-0.0911256	3	0.0757008	-0.0911256	0.0573372	0.579174	0	0	0	MAP2	P11137	NA	NA	NA	NA	NA	NA	NA	NA	0
P17809	Slc2a1	8.7	Solute carrier family 2, facilitated glucose transporter member 1	29.762	4	1642400000	0.123269	0.104337	0.0590783	3	0.0374901	0.104337	0.0329827	0.784588	0	0	0	SLC2A1	P11166	NA	NA	NA	NA	NA	NA	NA	NA	0
Q9D051	Pdhb	39	Pyruvate dehydrogenase E1 component subunit beta, mitochondrial	126.7	11	9425900000	0.125916	0.139993	0.100709	3	0.00872638	0.125916	0.0199034	1.05014	0	0	0	PDHB	P11177	Trn2;Imp9	25;62	1.609;1.255	1144;24	-1.511;0.679	-2.96;0.287	1.089;-0.846	2.644;0.98	1
P53395	Dbt	29.5	Lipoamide acyltransferase component of branched-chain alpha-keto acid dehydrogenase complex, mitochondrial	33.411	12	1314900000	-0.00631839	-0.0339387	-0.0399777	3	0.122995	-0.0339387	0.0179457	0.287749	0	0	0	DBT	P11182	NA	NA	NA	NA	NA	NA	NA	NA	0
P63321	Rala	43.7	Ras-related protein Ral-A	21.143	7	151590000	0.0268709	0.127369	-0.012068	3	0.372122	0.0268709	0.0719477	0.156273	0	0	0	RALA	P11233	Imp9	82	1.126	NA	NA	-0.011	NA	1.167	1
Q9JIW9	Ralb	51.5	Ras-related protein Ral-B	112.61	8	1183700000	0.300885	0.1956	0.0647449	3	0.11145	0.1956	0.118301	0.89601	0	0	0	RALB	P11234	NA	NA	NA	NA	NA	NA	NA	NA	0
P45952	Acadm	26.4	Medium-chain specific acyl-CoA dehydrogenase, mitochondrial	104.45	7	414020000	-0.243165	-0.194807	-0.211832	3	0.00424765	-0.211832	0.0245292	1.70106	0	0	0	ACADM	P11310	Imp11	244	0.357	NA	NA	1.297	NA	0.268	1
Q04750	Top1	17.7	DNA topoisomerase 1	183.46	13	1730700000	0.178237	0.133169	0.0999011	3	0.0263328	0.133169	0.0393156	0.95588	0	0	0	TOP1	P11387	Imp4;Imp8;Imp9;Imp11	167;109;39;30	0.396;0.897;1.528;1.117	51;370;NA;NA	0.197;0.051;NA;NA	-0.983;0.366;NA;NA	4.148;-0.604;4.151;1.42	0.081;0.117;1.216;10.178	1
Q01320	Top2a	31.3	DNA topoisomerase 2-alpha	323.31	45	7601500000	-0.0144267	-0.0316217	0.00662118	3	0.356645	-0.0144267	0.0191537	0.121076	0	0	0	TOP2A	P11388	Trn2;Imp9	58;14	0.931;2.329	748;1004	-0.595;-0.889	0.286;1.284	2.024;1.917	-0.038;-0.87	1
Q00612	G6pdx	15	Glucose-6-phosphate 1-dehydrogenase X;Glucose-6-phosphate 1-dehydrogenase 2	26.166	6	282450000	-0.599834	-0.440479	-0.581346	3	0.00855496	-0.581346	0.0871582	3.10617	1	1	1	G6PD	P11413	Trn1	246	0.334	1025	-1.1	-2.396	0.534	2.051	1
P21126	Ubl4a	33.1	Ubiquitin-like protein 4A	13.161	5	246550000	-0.289298	-0.0674096	0.0970714	3	0.520326	-0.0674096	0.193894	0.229367	0	0	0	UBL4A	P11441	NA	NA	NA	NA	NA	NA	NA	NA	0
Q922D8	Mthfd1	47.3	C-1-tetrahydrofolate synthase, cytoplasmic;Methylenetetrahydrofolate dehydrogenase;Methenyltetrahydrofolate cyclohydrolase;Formyltetrahydrofolate synthetase;C-1-tetrahydrofolate synthase, cytoplasmic, N-terminally processed	267.42	31	4701200000	-0.223407	-0.232108	-0.262244	3	0.00240999	-0.232108	0.0203804	1.92812	1	1	1	MTHFD1	P11586	NA	NA	NA	NA	NA	NA	NA	NA	0
Q07113	Igf2r	2.2	Cation-independent mannose-6-phosphate receptor	23.213	4	106390000	0.163756	0.315334	0.146916	3	0.0599999	0.163756	0.092758	0.849544	0	0	0	IGF2R	P11717	NA	NA	NA	NA	NA	NA	NA	NA	0
P29341	Pabpc1	63.2	Polyadenylate-binding protein 1	323.31	37	44900000000	-0.519797	-0.460429	-0.493236	3	0.0012198	-0.493236	0.0297385	3.80177	1	1	1	PABPC1	P11940	NA	NA	NA	NA	NA	NA	NA	NA	0
P17918	Pcna	59.4	Proliferating cell nuclear antigen	289.87	13	10500000000	-0.235195	-0.268365	-0.269234	3	0.00188645	-0.268365	0.0194062	2.24749	1	1	1	PCNA	P12004	NA	NA	NA	NA	NA	NA	NA	NA	0
Q04857	Col6a1	4.8	Collagen alpha-1(VI) chain	27.924	4	100980000	2.65871	-0.487257	-0.685129	3	0.692258	-0.487257	1.87606	0.24658	0	0	0	COL6A1	P12109	NA	NA	NA	NA	NA	NA	NA	NA	0
Q02788	Col6a2	5.4	Collagen alpha-2(VI) chain	21.96	4	231990000	-0.624977	-0.174784	-0.352621	3	0.0991685	-0.352621	0.226744	1.0792	0	0	0	COL6A2	P12110	NA	NA	NA	NA	NA	NA	NA	NA	0
P48962	Slc25a4	70.8	ADP/ATP translocase 1	176.49	31	49000000000	0.118227	0.16337	0.140386	3	0.00847529	0.140386	0.0225728	1.14533	0	1	0	SLC25A4	P12235	NA	NA	NA	NA	NA	NA	NA	NA	0
P24547	Impdh2	25.5	Inosine-5-monophosphate dehydrogenase 2	10.054	7	716920000	-0.150449	-0.0657326	-0.0613303	3	0.0858215	-0.0657326	0.0502301	0.437546	0	0	0	IMPDH2	P12268	NA	NA	NA	NA	NA	NA	NA	NA	0
F6ZDS4	Tpr	34.7	Nucleoprotein TPR	323.31	77	28700000000	0.170822	0.180148	0.170694	3	0.000323859	0.170822	0.00542143	1.62038	0	0	0	TPR	P12270	NA	NA	NA	NA	NA	NA	NA	NA	0
O35639	Anxa3	7.7	Annexin A3	40.489	2	119760000	-1.25784	-1.06939	-1.27554	3	0.00300352	-1.25784	0.114254	5.87078	1	0	0	ANXA3	P12429	TrnSR	44	1.047	1255	-0.992	-1.564	0.966	1.733	1
Q7TPR4	Actn1	57.1	Alpha-actinin-1	323.31	40	7265500000	-0.11566	-0.122947	-0.0911103	3	0.00759048	-0.11566	0.0166801	0.991257	0	1	0	ACTN1	P12814	Trn1;Imp5;Imp11;Imp13	59;214;228;142	0.978;0.615;0.37;0.613	1180;1389;574;338	-2.028;-1.343;-0.306;-0.135	-3.701;1.071;0.164;1.016	1.203;-2.369;0.77;-0.032	1.934;0.604;-0.303;0.405	1
P05480	Src	10.5	Neuronal proto-oncogene tyrosine-protein kinase Src	43.586	5	121160000	0.0641931	0.206268	0.29337	3	0.106492	0.206268	0.115682	0.956351	0	0	0	SRC	P12931	NA	NA	NA	NA	NA	NA	NA	NA	0
P27641	Xrcc5	12.7	X-ray repair cross-complementing protein 5	32.641	8	451170000	0.0511633	0.0367495	0.0943712	3	0.0724681	0.0511633	0.029986	0.393606	0	0	0	XRCC5	P13010	NA	NA	NA	NA	NA	NA	NA	NA	0
P19783	Cox4i1	47.9	Cytochrome c oxidase subunit 4 isoform 1, mitochondrial	116.76	10	22500000000	0.125519	0.103263	0.0518593	3	0.0502979	0.103263	0.0377787	0.749482	0	0	0	COX4I1	P13073	TrnSR	64	0.915	NA	NA	2.83	NA	1.593	1
Q91VI7	Rnh1	6.6	Ribonuclease inhibitor	11.385	2	62015000	-0.459576	-0.404267	-0.970978	3	0.0770725	-0.459576	0.312451	1.11426	0	0	0	RNH1	P13489	Imp5;Imp11	242;132	0.576;0.515	1430;240	-1.459;-0.065	1.953;0.365	-2.52;0.889	0.567;-0.095	1
P13542	Myh8	1.8	Myosin-8;Myosin-4;Myosin-1;Myosin-7;Myosin-6;Myosin-3;Myosin-7B	12.086	2	63936000	-0.522965	-2.50955	-0.790135	3	0.177248	-0.790135	1.07814	0.670663	0	0	0	MYH8	P13535	NA	NA	NA	NA	NA	NA	NA	NA	0
P58252	Eef2	56.6	Elongation factor 2	323.31	39	25700000000	-0.433877	-0.413538	-0.437486	3	0.000302784	-0.433877	0.0129114	3.84263	1	1	1	EEF2	P13639	Trn1;Imp13	199;56	0.443;0.988	1049;32	-1.235;0.318	-2.586;0.814	0.634;0.37	1.732;1.086	1
Q60715	P4ha1	33.3	Prolyl 4-hydroxylase subunit alpha-1	116.4	13	1333100000	-0.277866	-0.275786	-0.236266	3	0.0026314	-0.275786	0.0234409	2.23416	1	0	0	P4HA1	P13674	Impbeta;Imp13;Exp4	298;305;206	0.375;0.329;0.606	1118;107;163	-0.725;0.032;0.253	0.548;0.864;0.027	-0.626;0.116;-0.632	-0.781;0.135;-0.694	1
Q99K51	Pls3	28.1	Plastin-3	173.6	13	1220000000	-0.394506	-0.240606	-0.272123	3	0.0232533	-0.272123	0.0812979	1.50097	0	0	0	PLS3	P13797	Trn1;Imp11	216;218	0.403;0.38	1124;477	-1.632;-0.244	-3.143;0.172	0.597;1.208	2.192;-0.25	1
Q99LC5	Etfa	24	Electron transfer flavoprotein subunit alpha, mitochondrial	45.666	5	378810000	-0.723944	-0.54208	-0.747003	3	0.00919953	-0.723944	0.112249	3.41082	1	0	0	ETFA	P13804	Trn1;Trn2;TrnSR;Imp4;Imp9	45;10;138;34;26	1.091;2.778;0.593;1.211;1.696	347;2;1580;1055;1095	-0.286;2.653;-3.657;-1.167;-1.018	1.377;3.51;0.473;-2.954;0.603	1.224;1.937;0.476;1.15;-3.453	0.55;4.067;-3.248;1.512;2.174	1
Q8R0A0	Gtf2f2	34.5	General transcription factor IIF subunit 2	89.619	6	1015200000	-0.0865993	0.0196308	-0.183179	3	0.290538	-0.0865993	0.101443	0.429894	0	0	0	GTF2F2	P13984	Impbeta;TrnSR;Imp4;Imp9	61;134;229;236	1.155;0.603;0.307;0.586	24;101;37;111	0.958;-0.002;0.26;0.303	0.642;0.206;-0.077;-0.897	0.655;0.486;0.305;-0.529	0.988;0.622;-0.006;0.402	1
P18155	Mthfd2	52	Bifunctional methylenetetrahydrofolate dehydrogenase/cyclohydrolase, mitochondrial;NAD-dependent methylenetetrahydrofolate dehydrogenase;Methenyltetrahydrofolate cyclohydrolase	150.69	13	5153200000	0.162468	0.204391	0.141564	3	0.0116725	0.162468	0.0319944	1.23087	0	0	0	MTHFD2	P13995	NA	NA	NA	NA	NA	NA	NA	NA	0
P34884	Mif	60	Macrophage migration inhibitory factor	48.123	5	961420000	-0.649005	-0.658811	-0.742145	3	0.00186463	-0.658811	0.0511787	4.35783	1	0	0	MIF	P14174	Trn1;Imp7	156;88	0.542;0.9	NA;NA	NA;NA	NA;0.582	1.217;0.451	1.457;NA	1
Q62158	Trim27	5.1	Zinc finger protein RFP	15.815	2	174480000	-0.141876	-0.221438	-0.259772	3	0.0268264	-0.221438	0.0601375	1.3828	0	0	0	TRIM27	P14373	NA	NA	NA	NA	NA	NA	NA	NA	0
P10493	Nid1	1.5	Nidogen-1	4.2482	2	58149000	0.703101	0.667029	0.691623	3	0.000239604	0.691623	0.018429	5.83999	1	0	0	NID1	P14543	NA	NA	NA	NA	NA	NA	NA	NA	0
Q9JII6	Akr1a1	8.9	Alcohol dehydrogenase [NADP(+)]	7.5546	2	35721000	-0.514491	-0.338378	-0.37159	3	0.0170738	-0.37159	0.0935764	1.91961	1	0	0	AKR1A1	P14550	TrnSR;Imp5;Imp11;Exp4	201;109;102;41	0.464;0.841;0.586;1.291	750;663;60;561	-0.46;-0.469;0.192;-0.499	-1.058;1.163;0.331;-1.508	0.348;-1.23;1.773;0.658	1.902;0.816;0.126;1.18	1
P52480	Pkm	70.1	Pyruvate kinase PKM	323.31	33	15600000000	-0.758965	-0.763391	-0.811346	3	0.000464497	-0.763391	0.0290488	5.91552	1	1	1	PKM	P14618	NA	NA	NA	NA	NA	NA	NA	NA	0
P08113	Hsp90b1	31.8	Endoplasmin	133.49	20	3017900000	-0.355461	-0.430703	-0.28086	3	0.0144704	-0.355461	0.0749217	2.03211	1	1	1	HSP90B1	P14625	NA	NA	NA	NA	NA	NA	NA	NA	0
P27048	Snrpb	28.6	Small nuclear ribonucleoprotein-associated protein B;Small nuclear ribonucleoprotein-associated protein N	120.54	8	13300000000	0.0764223	0.0270125	0.116631	3	0.105442	0.0764223	0.0448879	0.527458	0	0	0	SNRPB	P14678	Trn2;Imp4;Imp7;Imp8;Imp9;Imp11;Exp4	222;238;228;143;210;226;219	0.363;0.298;0.552;0.787;0.643;0.371;0.591	568;629;58;84;124;543;196	-0.445;-0.389;0.4;0.585;0.276;-0.283;0.189	-0.469;0.071;0.475;0.236;-0.037;0.165;-0.099	0.073;0.339;-0.176;-0.064;-0.901;0.185;-0.211	0.144;-0.686;-0.629;-0.653;0.135;0.66;-1.312	1
P56391	Cox6b1	70.9	Cytochrome c oxidase subunit 6B1	34.405	7	7095600000	0.10742	0.137635	0.109427	3	0.00674568	0.109427	0.0168948	0.936119	0	0	0	COX6B1	P14854	NA	NA	NA	NA	NA	NA	NA	NA	0
Q8R081	Hnrnpl	68.1	Heterogeneous nuclear ribonucleoprotein L	323.31	27	51100000000	0.125651	0.146916	0.124063	3	0.00309066	0.125651	0.0127603	1.11432	0	1	0	HNRNPL	P14866	Trn2;Imp4;Imp9;Exp4	125;154;148;236	0.544;0.427;0.782;0.567	896;199;387;56	-0.748;-0.094;-0.186;0.532	-0.228;-0.408;-0.381;-0.471	0;-0.01;-0.397;-0.286	-0.224;0.111;-0.263;-0.348	1
Q922B2	Dars	29.3	Aspartate--tRNA ligase, cytoplasmic	33.299	13	524340000	-0.428566	-0.394487	-0.411694	3	0.000570855	-0.411694	0.0170399	3.51756	1	1	1	DARS	P14868	NA	NA	NA	NA	NA	NA	NA	NA	0
Q02257	Jup	7.7	Junction plakoglobin	31.938	5	100530000	0.449641	0.735349	0.640436	3	0.0185344	0.640436	0.145511	2.60858	1	0	0	JUP	P14923	Imp7;Imp9;Imp11;Exp4	24;30;3;9	1.731;1.637;2.259;2.197	814;28;41;3	-0.682;0.597;0.277;1.764	2.504;-0.58;0.092;1.114	-1.277;0.626;4.413;1.246	0.777;1.91;1.908;3.086	1
P45376	Akr1b1	19.6	Aldose reductase	9.6933	4	390560000	-1.00188	-0.253911	-0.455495	3	0.125245	-0.455495	0.387002	0.935304	0	1	0	AKR1B1	P15121	Trn1	150	0.558	1009	-1.061	-2.341	0.739	1.743	1
P97449	Anpep	20.7	Aminopeptidase N	159.05	12	485780000	-0.0263079	-0.077589	-0.0893441	3	0.0796333	-0.077589	0.0335199	0.581105	0	0	0	ANPEP	P15144	NA	NA	NA	NA	NA	NA	NA	NA	0
Q8R050	Gspt1	3.9	Eukaryotic peptide chain release factor GTP-binding subunit ERF3A	3.5947	2	71345000	-0.924454	-0.705759	-0.317085	3	0.0673878	-0.705759	0.307623	1.7314	0	1	0	GSPT1	P15170	NA	NA	NA	NA	NA	NA	NA	NA	0
P26040	Ezr	28.7	Ezrin	121.97	16	876190000	-0.539897	-0.562197	-0.499463	3	0.00118071	-0.539897	0.0318008	4.09631	1	0	0	EZR	P15311	NA	NA	NA	NA	NA	NA	NA	NA	0
P47930	Fosl2	16	Fos-related antigen 2	34.833	3	264340000	-0.00705759	0.0325241	-0.0736058	3	0.65594	-0.00705759	0.0536329	0.045938	0	0	0	FOSL2	P15408	NA	NA	NA	NA	NA	NA	NA	NA	0
P15532	Nme1	58.6	Nucleoside diphosphate kinase A	88.926	7	921310000	-0.864518	-0.779274	-0.81863	3	0.000899343	-0.81863	0.0426636	5.73819	1	0	0	NME1	P15531	Imp11	246	0.356	374	-0.17	-0.252	0.893	0.267	1
Q07417	Acads	18.2	Short-chain specific acyl-CoA dehydrogenase, mitochondrial	34.126	5	337910000	-0.144505	-0.289563	0.0723116	3	0.370141	-0.144505	0.182119	0.512211	0	0	0	ACADS	P16219	NA	NA	NA	NA	NA	NA	NA	NA	0
Q01147	Creb1	17.6	Cyclic AMP-responsive element-binding protein 1	22.342	5	781930000	0.0980152	0.0850167	-0.0552615	3	0.476921	0.0850167	0.0849909	0.459572	0	0	0	CREB1	P16220	NA	NA	NA	NA	NA	NA	NA	NA	0
Q8C0K5	Slc25a16	7.8	Graves disease carrier protein homolog	2.84	3	930700000	0.0939658	-0.144951	0.234747	3	0.635984	0.0939658	0.191951	0.321855	0	0	0	SLC25A16	P16260	NA	NA	NA	NA	NA	NA	NA	NA	0
Q8BKT3	Gcfc2	6.2	GC-rich sequence DNA-binding factor 2	4.6623	4	46830000	-0.292034	-0.27127	-0.353856	3	0.00651789	-0.292034	0.0429604	2.04276	1	0	0	GCFC2	P16383	NA	NA	NA	NA	NA	NA	NA	NA	0
P43276	Hist1h1b	14.8	Histone H1.5	9.3873	4	475750000	0.165044	0.329985	0.12446	3	0.0814665	0.165044	0.108852	0.790242	0	0	0	HIST1H1B	P16401	NA	NA	NA	NA	NA	NA	NA	NA	0
P43277	Hist1h1d	28.5	Histone H1.3	6.3669	9	22378000	0.0506062	0.0395596	0.0465609	3	0.00497517	0.0465609	0.00558884	0.440964	0	0	0	HIST1H1D	P16402	NA	NA	NA	NA	NA	NA	NA	NA	0
P15864	Hist1h1c	34.9	Histone H1.2	9.6027	10	1301100000	0.301002	0.165944	-0.0254413	3	0.260411	0.165944	0.16403	0.628505	0	0	0	HIST1H1C	P16403	NA	NA	NA	NA	NA	NA	NA	NA	0
P37040	Por	27.7	NADPH--cytochrome P450 reductase	169.91	14	1770000000	-0.232328	-0.193321	-0.124424	3	0.0283455	-0.193321	0.0546376	1.25016	0	0	0	POR	P16435	Imp8	48	1.388	NA	NA	NA	0.748	0.705	1
O55143	Atp2a2	27.9	Sarcoplasmic/endoplasmic reticulum calcium ATPase 2	323.31	25	11600000000	-0.365314	-0.373626	-0.439637	3	0.00356265	-0.373626	0.0407237	2.65503	1	1	1	ATP2A2	P16615	Trn2	123	0.554	25	0.459	-0.215	-0.151	2.655	1
Q9JKB3	Ybx3	33	Y-box-binding protein 3	89.784	8	620500000	-0.550676	-0.406904	-0.898135	3	0.0513259	-0.550676	0.252555	1.56196	0	0	0	YBX3	P16989	Trn1;Imp5;Imp13	127;151;128	0.639;0.733;0.649	1097;1356;287	-1.5;-1.257;-0.108	-2.958;0.727;1.334	0.961;-2.256;-0.008	1.563;1.109;0.44	1
Q91VN1	Znf24	6.2	Zinc finger protein 24	7.5103	2	49500000	0.166201	0.108223	0.0935602	3	0.0311693	0.108223	0.0384126	0.781889	0	0	0	ZNF24	P17028	Impbeta;Imp7;Imp8	67;83;60	1.122;0.931;1.239	27;17;12	0.9;0.825;1.217	0.593;0.623;0.773	0.578;0.867;1.859	0.957;-0.303;-0.053	1
P17095	Hmga1	30.8	High mobility group protein HMG-I/HMG-Y	79.405	3	2636300000	-0.045625	-0.180463	-0.00765212	3	0.275625	-0.045625	0.0908172	0.239103	0	0	0	HMGA1	P17096	Impbeta;Imp7	180;284	0.573;0.463	44;330	0.525;-0.167	0.312;0.007	-0.089;-0.753	0.395;-0.328	1
P09450	Junb	36	Transcription factor jun-B	323.31	8	1956300000	0.0223323	0.0316775	-0.0597205	3	0.95369	0.0223323	0.0502885	0.148596	0	0	0	JUNB	P17275	NA	NA	NA	NA	NA	NA	NA	NA	0
P23242	Gja1	19.9	Gap junction alpha-1 protein	93.066	5	1626800000	0.125651	0.218595	0.0927487	3	0.0608731	0.125651	0.0652668	0.760293	0	0	0	GJA1	P17302	NA	NA	NA	NA	NA	NA	NA	NA	0
P15066	Jund	27.6	Transcription factor jun-D	79.44	4	392100000	0.0899049	-0.0773759	-0.00775364	3	0.976806	-0.00775364	0.084031	0.0421323	0	0	0	JUND	P17535	NA	NA	NA	NA	NA	NA	NA	NA	0
Q8R0S1	Atf7	12.3	Cyclic AMP-dependent transcription factor ATF-7	34.831	3	151560000	0.210264	0.109561	-0.111789	3	0.54179	0.109561	0.16475	0.413829	0	0	0	ATF7	P17544	Impbeta;Trn2	15;88	2.148;0.679	1313;542	-0.955;-0.426	-0.996;-0.048	6.864;1.132	1.922;0.167	1
Q9CR61	Ndufb7	19.7	NADH dehydrogenase [ubiquinone] 1 beta subcomplex subunit 7	3.7272	2	355350000	-1.31858	-0.278181	-0.282562	3	0.211983	-0.282562	0.599413	0.403998	0	0	0	NDUFB7	P17568	NA	NA	NA	NA	NA	NA	NA	NA	0
P28033	Cebpb	23	CCAAT/enhancer-binding protein beta	21.201	3	179430000	0.714575	-0.0318576	0.203013	3	0.312237	0.203013	0.381668	0.42148	0	0	0	CEBPB	P17676	NA	NA	NA	NA	NA	NA	NA	NA	0
P12382	Pfkl	3.7	ATP-dependent 6-phosphofructokinase, liver type	13.606	2	119430000	-0.301977	-0.222566	-0.132293	3	0.0466424	-0.222566	0.0848998	1.20371	0	1	0	PFKL	P17858	Imp4	8	1.933	2	1.647	3.272	1.539	1.581	1
O88685	Psmc3	52.3	26S protease regulatory subunit 6A	323.31	21	4111700000	-0.171482	-0.13329	-0.0811101	3	0.0390516	-0.13329	0.0453661	0.916925	0	0	0	PSMC3	P17980	NA	NA	NA	NA	NA	NA	NA	NA	0
P11983	Tcp1	68	T-complex protein 1 subunit alpha	323.31	27	14400000000	0.00547185	-0.00948074	-0.0154034	3	0.406901	-0.00948074	0.0107582	0.0855985	0	1	0	TCP1	P17987	NA	NA	NA	NA	NA	NA	NA	NA	0
P35821	Ptpn1	7.6	Tyrosine-protein phosphatase non-receptor type 1	47.68	3	94865000	0.52085	-0.238647	-0.0262785	3	0.742367	-0.0262785	0.391851	0.0534278	0	0	0	PTPN1	P18031	Imp5	51	1.104	27	0.42	0.388	6.899	1.062	1
O08811	Ercc2	4.6	TFIIH basal transcription factor complex helicase XPD subunit	32.354	2	66793000	-0.298087	-0.949032	-0.225379	3	0.166487	-0.298087	0.398474	0.598	0	0	0	ERCC2	P18074	Imp8;Imp9	126;172	0.844;0.719	NA;NA	NA;NA	NA;NA	0.198;-0.471	-0.14;0.517	1
P61750	Arf4	15.6	ADP-ribosylation factor 4;ADP-ribosylation factor 5;ADP-ribosylation factor 2;ADP-ribosylation factor 1;ADP-ribosylation factor 3	2.2463	2	67550000	0.213503	-0.783812	-0.459635	3	0.362923	-0.459635	0.508731	0.755072	0	0	0	ARF4	P18085	NA	NA	NA	NA	NA	NA	NA	NA	0
Q64727	Vcl	16	Vinculin	188.74	11	1556400000	-0.314643	-0.287131	-0.303454	3	0.000700053	-0.303454	0.0138354	2.66573	1	0	0	VCL	P18206	Imp13	188	0.509	221	-0.067	0.535	0.028	0.306	1
Q9QX47	Son	27.6	Protein SON	323.31	44	11200000000	0.0761486	0.086512	0.141171	3	0.0374495	0.086512	0.0349356	0.641136	0	0	0	SON	P18583	Imp4	16	1.68	1270	-4.545	1.159	-3.966	1.513	1
Q9DBJ1	Pgam1	69.3	Phosphoglycerate mutase 1	75.525	12	2966400000	-0.630908	-0.660635	-0.542752	3	0.00333446	-0.630908	0.0613069	3.91123	1	0	0	PGAM1	P18669	NA	NA	NA	NA	NA	NA	NA	NA	0
Q8VE37	Rcc1	42.8	Regulator of chromosome condensation	261.48	11	7051500000	0.0149265	-0.0144996	0.0380147	3	0.487875	0.0149265	0.0263208	0.118164	0	0	0	RCC1	P18754	Impbeta;Imp4;Imp7	46;119;241	1.324;0.527;0.52	18;18;246	1.068;0.453;-0.062	1.101;0.254;-0.686	0.694;0.477;-0.048	0.906;0.208;-0.667	1
P97450	Atp5j	48.1	ATP synthase-coupling factor 6, mitochondrial	35.763	5	4567500000	0.124196	0.100978	0.128557	3	0.0052284	0.124196	0.0148253	1.08161	0	0	0	ATP5PF	P18859	NA	NA	NA	NA	NA	NA	NA	NA	0
Q60596	Xrcc1	21.9	DNA repair protein XRCC1	148.83	9	874830000	0.0812033	0.167229	0.158078	3	0.0382181	0.158078	0.0472477	1.07356	0	0	0	XRCC1	P18887	TrnSR	119	0.641	NA	NA	NA	0.524	1.473	1
P15116	Cdh2	4.9	Cadherin-2	64.401	2	389530000	0.296898	0.169925	0.0962619	3	0.0851919	0.169925	0.101492	0.843336	0	0	0	CDH2	P19022	NA	NA	NA	NA	NA	NA	NA	NA	0
Q64435	Ugt1a6	13.2	UDP-glucuronosyltransferase 1-6	3.1349	5	22967000	-0.52745	-0.00786969	-0.140794	3	0.285032	-0.140794	0.269918	0.380608	0	0	0	UGT1A6	P19224	NA	NA	NA	NA	NA	NA	NA	NA	0
Q6ZQM8	Ugt1a7c	19.6	UDP-glucuronosyltransferase 1-7C;UDP-glucuronosyltransferase 1-9;UDP-glucuronosyltransferase 1-1	50.783	8	584910000	-0.173807	-0.0620832	0.0416635	3	0.407331	-0.0620832	0.10776	0.298821	0	0	0	UGT1A6	P19224	NA	NA	NA	NA	NA	NA	NA	NA	0
P29533	Vcam1	3	Vascular cell adhesion protein 1	5.9979	2	113770000	-0.200084	-0.519177	-0.510478	3	0.0597321	-0.510478	0.181769	1.81169	0	0	0	VCAM1	P19320	NA	NA	NA	NA	NA	NA	NA	NA	0
P09405	Ncl	41.2	Nucleolin	323.31	35	184000000000	-0.139824	-0.141605	-0.147298	3	0.000248659	-0.141605	0.00390394	1.36285	0	1	0	NCL	P19338	NA	NA	NA	NA	NA	NA	NA	NA	0
P17710	Hk1	6.6	Hexokinase-1	17.658	6	149450000	0.143655	0.266037	-0.0366443	3	0.292813	0.143655	0.152261	0.569468	0	1	0	HK1	P19367	Imp7;Imp8	194;125	0.6;0.846	220;31	-0.006;0.783	0.841;0.305	-0.589;0.368	-0.572;-0.71	1
P97760	Polr2c	22.9	DNA-directed RNA polymerase II subunit RPB3	38.974	5	624020000	-0.00514516	0.0787464	0.00877371	3	0.401022	0.00877371	0.0449587	0.0605256	0	0	0	POLR2C	P19387	NA	NA	NA	NA	NA	NA	NA	NA	0
Q80UW8	Polr2e	50.5	DNA-directed RNA polymerases I, II, and III subunit RPABC1	134.89	6	2190900000	0.0490731	0	-0.0848386	3	0.789313	0	0.0677472	0	0	0	0	POLR2E	P19388	Trn2	221	0.364	663	-0.531	-0.468	-0.241	0.04	1
Q9D6J6	Ndufv2	35.1	NADH dehydrogenase [ubiquinone] flavoprotein 2, mitochondrial	193	8	2598500000	0.0750534	0.133432	0.0585243	3	0.0594204	0.0750534	0.039354	0.538581	0	0	0	NDUFV2	P19404	NA	NA	NA	NA	NA	NA	NA	NA	0
P49135	Ercc3	5.2	TFIIH basal transcription factor complex helicase XPB subunit	9.1382	2	27657000	-0.0521169	0.184598	-0.267792	3	0.762837	-0.0521169	0.226276	0.159733	0	0	0	ERCC3	P19447	NA	NA	NA	NA	NA	NA	NA	NA	0
Q03963	Eif2ak2	27.6	Interferon-induced, double-stranded RNA-activated protein kinase	176.34	11	1420000000	-0.491024	-0.476579	-0.526327	3	0.000879273	-0.491024	0.0255928	3.90965	1	0	0	EIF2AK2	P19525	NA	NA	NA	NA	NA	NA	NA	NA	0
O54833	Csnk2a2	48.6	Casein kinase II subunit alpha	98.258	13	2291200000	-0.119902	-0.251264	-0.0914176	3	0.0885856	-0.119902	0.0852625	0.647202	0	0	0	CSNK2A2	P19784	NA	NA	NA	NA	NA	NA	NA	NA	0
P25799	Nfkb1	3.5	Nuclear factor NF-kappa-B p105 subunit;Nuclear factor NF-kappa-B p50 subunit	6.4594	2	58107000	0.0353424	-0.0396811	-0.0141062	3	0.806304	-0.0141062	0.0381395	0.102115	0	0	0	NFKB1	P19838	TrnSR	77	0.804	NA	NA	NA	0.851	1.475	1
G5E829	Atp2b1	1.8	Plasma membrane calcium-transporting ATPase 1;Plasma membrane calcium-transporting ATPase 2	5.514	2	33573000	0.134878	-0.343604	-0.707195	3	0.337114	-0.343604	0.422341	0.657817	0	0	0	ATP2B1	P20020	NA	NA	NA	NA	NA	NA	NA	NA	0
Q99L45	Eif2s2	54.7	Eukaryotic translation initiation factor 2 subunit 2	280.04	18	3827100000	-0.30004	-0.237183	-0.308377	3	0.00629555	-0.30004	0.0389206	2.15979	1	0	0	EIF2S2	P20042	NA	NA	NA	NA	NA	NA	NA	NA	0
Q64152	Btf3	47.1	Transcription factor BTF3	303.41	7	2836500000	-0.366373	-0.47323	-0.380371	3	0.00672999	-0.380371	0.0580762	2.40625	1	0	0	BTF3	P20290	Imp5;Imp13	113;267	0.821;0.382	1149;109	-0.898;0.027	0.968;0.198	-1.789;0.112	0.797;0.237	1
Q9CQD1	Rab5a	36.7	Ras-related protein Rab-5A	15.933	6	140370000	-0.0500244	-0.0736513	-0.0804997	3	0.0179047	-0.0736513	0.015989	0.634986	0	0	0	RAB5A	P20339	NA	NA	NA	NA	NA	NA	NA	NA	0
P35279	Rab6a	32.7	Ras-related protein Rab-6A;Ras-related protein Rab-6B	23.952	6	2232500000	-0.119887	-0.171677	-0.081568	3	0.0413515	-0.119887	0.0452221	0.825539	0	0	0	RAB6A	P20340	Imp4	44	1.034	NA	NA	1.338	NA	0.703	1
O09061	Psmb1	42.9	Proteasome subunit beta type-1	58.703	7	1634500000	-0.145446	-0.268191	-0.348794	3	0.0500842	-0.268191	0.1024	1.32506	0	0	0	PSMB1	P20618	NA	NA	NA	NA	NA	NA	NA	NA	0
P12787	Cox5a	59.6	Cytochrome c oxidase subunit 5A, mitochondrial	165.81	9	27000000000	0.0840643	0.115965	0.0749164	3	0.0179353	0.0840643	0.0215499	0.691603	0	0	0	COX5A	P20674	Imp4;Exp4	108;55	0.581;1.159	1268;1110	-4.288;-1.231	-7.462;-2.22	0.591;2.873	0.857;0.127	1
P14733	Lmnb1	59.2	Lamin-B1	323.31	43	57400000000	0.173767	0.210139	0.163885	3	0.00587968	0.173767	0.0243587	1.39731	0	1	0	LMNB1	P20700	Trn2;Imp4;Imp7;Imp8;Exp4	156;54;220;152;241	0.484;0.889;0.563;0.77;0.557	391;470;116;170;62	-0.32;-0.275;0.207;0.41;0.495	-0.253;0.016;-0.33;-0.212;-0.093	-0.128;-0.17;0.022;0.159;-0.331	0.297;0.775;-0.616;-0.729;-0.765	1
P51125	Cast	4.9	Calpastatin	20.051	2	135980000	-0.412501	-0.291451	-0.253137	3	0.0219197	-0.291451	0.0831843	1.59102	0	0	0	CAST	P20810	NA	NA	NA	NA	NA	NA	NA	NA	0
P24788	Cdk11b	26.4	Cyclin-dependent kinase 11B	123.74	20	4217900000	0.0233263	0	0.00144197	3	0.388127	0.00144197	0.0130711	0.0127528	0	0	0	CDK11B	P21127	Impbeta	209	0.512	NA	NA	NA	3.729	0.383	1
P62814	Atp6v1b2	43.4	V-type proton ATPase subunit B, brain isoform	178.13	13	1513900000	0.729444	0.637471	0.654252	3	0.00175717	0.654252	0.0489803	4.39154	1	0	0	ATP6V1B2	P21281	Trn1	228	0.373	750	-0.572	-1.654	1.949	1.271	1
P97315	Csrp1	28	Cysteine and glycine-rich protein 1	118.59	3	1595900000	-0.283615	-0.486327	-0.233108	3	0.0496035	-0.283615	0.134017	1.21194	0	0	0	CSRP1	P21291	Trn1;Imp5;Imp13	75;235;88	0.892;0.584;0.8	1217;1484;547	-2.674;-1.69;-0.231	-4.608;1.206;0.624	1.043;-2.82;-0.118	2.228;0.575;0.758	1
Q8BTM8	Flna	53.8	Filamin-A	323.31	125	214000000000	-0.162509	-0.174491	-0.171271	3	0.000446247	-0.171271	0.00620109	1.6127	0	1	0	FLNA	P21333	Trn1;Imp11;Imp13	157;144;217	0.54;0.484;0.45	1114;668;121	-1.598;-0.372;0.015	-3.096;0.268;0.434	0.722;0.861;0.101	1.744;-0.36;0.25	1
Q04690	Nf1	0.8	Neurofibromin	2.2388	2	34324000	-0.192134	-0.144393	-0.163413	3	0.0068621	-0.163413	0.0240342	1.31749	0	0	0	NF1	P21359	NA	NA	NA	NA	NA	NA	NA	NA	0
Q64133	Maoa	45.1	Amine oxidase [flavin-containing] A	245.39	21	6130400000	-0.065944	-0.00323526	-0.0560862	3	0.165161	-0.0560862	0.0337214	0.419426	0	0	0	MAOA	P21397	NA	NA	NA	NA	NA	NA	NA	NA	0
Q60932	Vdac1	72.6	Voltage-dependent anion-selective channel protein 1	323.31	19	79600000000	0.0935602	0.132906	0.119157	3	0.00986546	0.119157	0.0199679	0.99324	0	0	0	VDAC1	P21796	NA	NA	NA	NA	NA	NA	NA	NA	0
Q9CQA3	Sdhb	27.3	Succinate dehydrogenase [ubiquinone] iron-sulfur subunit, mitochondrial	26.3	7	2540700000	0.136191	0.131063	0.155361	3	0.00274383	0.136191	0.0128073	1.20729	0	0	0	SDHB	P21912	NA	NA	NA	NA	NA	NA	NA	NA	0
P21981	Tgm2	8.6	Protein-glutamine gamma-glutamyltransferase 2	43.367	5	715040000	-0.27066	-0.265414	-0.271844	3	5.38e-05	-0.27066	0.00342243	2.61704	1	0	0	TGM2	P21980	NA	NA	NA	NA	NA	NA	NA	NA	0
P35550	Fbl	56.3	rRNA 2-O-methyltransferase fibrillarin	148.07	15	20700000000	0.109427	0.064469	0.106482	3	0.0232976	0.106482	0.0251497	0.85084	0	0	0	FBL	P22087	Trn2;TrnSR;Imp5;Imp9;Exp4	183;106;146;233;115	0.426;0.678;0.75;0.589;0.804	505;94;9;191;24	-0.402;0.011;0.708;0.126;0.678	-0.385;0.699;0.7;-0.589;-0.24	0.219;0.561;0.472;0.676;-0.104	0.197;0.636;0.73;0.006;-0.002	1
Q64737	Gart	7.2	Trifunctional purine biosynthetic protein adenosine-3;Phosphoribosylamine--glycine ligase;Phosphoribosylformylglycinamidine cyclo-ligase;Phosphoribosylglycinamide formyltransferase	20.75	4	49675000	-0.669235	-0.460469	-0.345986	3	0.0350722	-0.460469	0.1639	1.74486	0	0	0	GART	P22102	NA	NA	NA	NA	NA	NA	NA	NA	0
Q9DCL9	Paics	11.8	Multifunctional protein ADE2;Phosphoribosylaminoimidazole-succinocarboxamide synthase;Phosphoribosylaminoimidazole carboxylase	42.987	4	395960000	-0.486327	-0.357086	-0.55892	3	0.0155728	-0.486327	0.102234	2.40478	1	1	1	PAICS	P22234	NA	NA	NA	NA	NA	NA	NA	NA	0
Q02053	Uba1	22.3	Ubiquitin-like modifier-activating enzyme 1	260.54	15	1568400000	-0.529593	-0.566741	-0.563284	3	0.000458414	-0.563284	0.0205223	4.67369	1	1	1	UBA1	P22314	NA	NA	NA	NA	NA	NA	NA	NA	0
Q01768	Nme2	53.9	Nucleoside diphosphate kinase B	27.835	7	650530000	-0.954417	-0.714728	-1.05041	3	0.0119087	-0.954417	0.172892	3.49741	1	0	0	NME2	P22392	NA	NA	NA	NA	NA	NA	NA	NA	0
Q61069	Usf1	10	Upstream stimulatory factor 1	76.748	3	248720000	-0.0737576	-0.0846703	0.0457225	3	0.463304	-0.0737576	0.0723382	0.427982	0	0	0	USF1	P22415	NA	NA	NA	NA	NA	NA	NA	NA	0
O88569	Hnrnpa2b1	72.8	Heterogeneous nuclear ribonucleoproteins A2/B1	323.31	30	255000000000	0.147828	0.12499	0.15549	3	0.00409189	0.147828	0.0158669	1.27584	0	1	0	HNRNPA2B1	P22626	Impbeta;Trn1;Trn2;Imp9;Exp4	301;16;19;160;123	0.373;1.944;2.035;0.748;0.773	159;15;15;247;66	0.063;1.243;1.164;0.022;0.487	0.141;1.884;1.754;-0.363;-0.234	-0.427;2.16;1.709;-0.74;-0.341	-0.04;2.224;2.102;-0.083;-0.446	1
P68181	Prkacb	9.7	cAMP-dependent protein kinase catalytic subunit beta	8.0144	4	249570000	0.130272	0.147176	-0.120404	3	0.606634	0.130272	0.149846	0.521408	0	0	0	PRKACB	P22694	NA	NA	NA	NA	NA	NA	NA	NA	0
Q9DB77	Uqcrc2	58.1	Cytochrome b-c1 complex subunit 2, mitochondrial	323.31	22	16100000000	0.090176	0.0945063	0.0874628	3	0.000510822	0.090176	0.00355256	0.870823	0	0	0	UQCRC2	P22695	Trn1;Imp7	56;33	0.986;1.556	1144;1173	-1.753;-1.044	-3.314;-1.979	5.831;3.275	1.943;0.569	1
P10711	Tcea1	25.6	Transcription elongation factor A protein 1	41.513	8	3140000000	-0.137203	-0.203535	-0.118382	3	0.0273149	-0.137203	0.0447309	0.94799	0	0	0	TCEA1	P23193	Imp5	272	0.534	1227	-1.008	0.511	-1.932	0.961	1
Q8VIJ6	Sfpq	46.2	Splicing factor, proline- and glutamine-rich	323.31	32	65800000000	0.010923	0.013498	0.00547185	3	0.0520218	0.010923	0.00409806	0.10493	0	0	0	SFPQ	P23246	Impbeta;Trn1;Imp4;Imp7;Imp8;Imp13;Exp4	111;219;31;74;24;143;42	0.876;0.394;1.251;1.019;1.849;0.603;1.289	79;1198;10;798;261;16;26	0.3;-2.206;0.602;-0.671;0.25;0.516;0.639	0.079;0.687;0.539;0.74;2.064;0.334;1.946	0.07;-1.779;3.254;-1.266;-0.403;0.623;0.655	1.021;1.295;0.282;0.375;0.903;1.186;-0.643	1
P83887	Tubg1	59.2	Tubulin gamma-1 chain	323.31	16	3209100000	-0.26169	-0.305735	-0.273221	3	0.00220724	-0.273221	0.0228401	2.2242	1	0	0	TUBG1	P23258	NA	NA	NA	NA	NA	NA	NA	NA	0
P24369	Ppib	59.3	Peptidyl-prolyl cis-trans isomerase B	188.6	16	17700000000	0.0153548	0.0139267	0.0783366	3	0.233234	0.0153548	0.0367817	0.112258	0	0	0	PPIB	P23284	Trn2;Imp9;Exp4	154;250;191	0.486;0.563;0.639	603;43;108	-0.47;0.475;0.349	-0.305;-0.617;-0.209	0.398;-0.586;-0.512	0.114;0.307;-0.645	1
P18760	Cfl1	76.5	Cofilin-1	211.92	11	11900000000	-0.100391	-0.123811	-0.130208	3	0.00583367	-0.123811	0.0156972	1.07013	0	1	0	CFL1	P23528	Imp5	185	0.665	1483	-1.69	0.844	-2.82	0.651	1
Q8BGD9	Eif4b	22.3	Eukaryotic translation initiation factor 4B	266.03	12	2868400000	-0.402798	-0.333389	-0.454051	3	0.0076768	-0.402798	0.0605585	2.50873	1	0	0	EIF4B	P23588	Imp5;Imp8;Imp13	128;232;236	0.785;0.657;0.426	1319;472;1194	-1.178;-0.102;-0.556	1.276;0.082;0.36	-2.154;0.115;-0.406	0.763;-2.049;0.228	1
P07742	Rrm1	4.4	Ribonucleoside-diphosphate reductase large subunit	4.0236	3	38322000	-0.531344	-0.471989	-1.11291	3	0.0747209	-0.531344	0.354148	1.16998	0	0	0	RRM1	P23921	NA	NA	NA	NA	NA	NA	NA	NA	0
O70251	Eef1b	41.3	Elongation factor 1-beta	195.46	6	10500000000	-0.675397	-0.655103	-0.675374	3	0.000102222	-0.675374	0.0117098	6.04579	1	0	0	EEF1B2	P24534	Trn1;Imp5;Imp11;Imp13	214;112;130;167	0.403;0.824;0.523;0.549	1033;1274;88;392	-1.152;-1.09;0.107;-0.16	-2.469;1.17;0.404;0.677	0.598;-2.038;0.896;-0.054	1.402;0.8;0.053;0.344	1
Q9CQQ7	Atp5f1	35.9	ATP synthase F(0) complex subunit B1, mitochondrial	47.665	10	9215600000	0.105544	0.0747794	0.0997665	3	0.0100701	0.0997665	0.0163513	0.857459	0	0	0	ATP5PB	P24539	Imp4	95	0.643	NA	NA	NA	2.987	0.322	1
Q8QZT1	Acat1	44.3	Acetyl-CoA acetyltransferase, mitochondrial	323.31	10	2770000000	-0.00549268	-0.000764831	-0.0133197	3	0.216602	-0.00549268	0.00634085	0.0516517	0	0	0	ACAT1	P24752	Imp5;Imp8;Imp9;Imp13;Exp4	123;9;1;150;213	0.796;2.532;5.439;0.588;0.598	420;NA;2;NA;153	-0.294;NA;3.131;NA;0.27	-0.387;2.307;6.734;3.49;4.795	1.483;NA;2.922;NA;-0.203	0.774;3.17;4.589;0.382;-1.191	1
P08775	Polr2a	23.6	DNA-directed RNA polymerase II subunit RPB1	323.31	34	5531200000	0.0363275	0.090447	0.0629506	3	0.0559582	0.0629506	0.0270609	0.495436	0	0	0	POLR2A	P24928	Imp4	193	0.355	75	0.093	-1.134	0.389	1.241	1
P97377	Cdk2	19.9	Cyclin-dependent kinase 2;Cyclin-dependent kinase 3	14.221	5	309800000	-0.601934	-0.464982	-0.614911	3	0.0072394	-0.601934	0.0830693	3.28801	1	0	0	CDK2	P24941	NA	NA	NA	NA	NA	NA	NA	NA	0
P25206	Mcm3	51.2	DNA replication licensing factor MCM3	323.31	33	12200000000	-0.0175631	-0.0264402	0.0183493	3	0.596025	-0.0175631	0.0237157	0.141963	0	0	0	MCM3	P25205	NA	NA	NA	NA	NA	NA	NA	NA	0
Q7JJ13	Brd2	36.2	Bromodomain-containing protein 2	151.47	20	2855600000	0.130536	0.171719	0.0457225	3	0.0888421	0.130536	0.064245	0.794761	0	0	0	BRD2	P25440	NA	NA	NA	NA	NA	NA	NA	NA	0
Q00899	Yy1	7	Transcriptional repressor protein YY1;Zinc finger protein 42;Transcription factor YY2	2.4769	2	45805000	0.473839	-0.333371	-0.415576	3	0.777231	-0.333371	0.491495	0.563607	0	0	0	YY1	P25490	Imp7;Imp8;Imp9	15;225;149	2.064;0.669;0.78	NA;NA;38	NA;NA;0.53	2.117;0.096;-0.652	NA;NA;-0.69	1.5;-0.818;0.619	1
Q9QYJ3	Dnajb1	18.8	DnaJ homolog subfamily B member 1	18.162	6	319260000	-0.287096	-0.259841	-0.184375	3	0.0155147	-0.259841	0.0532125	1.69595	0	0	0	DNAJB1	P25685	TrnSR	198	0.466	33	0.391	-0.178	0.275	1.128	1
Q03265	Atp5a1	62.6	ATP synthase subunit alpha, mitochondrial	323.31	38	227000000000	0.0810669	0.0760117	0.0893626	3	0.00223685	0.0810669	0.00674063	0.759475	0	1	0	ATP5F1A	P25705	Impbeta;Imp7;Imp8;Exp4	168;19;13;12	0.615;1.901;2.357;2.053	64;299;625;NA	0.354;-0.124;-0.364;NA	0.348;-0.767;-1.13;NA	-0.654;2.693;1.831;2.399	1.783;0.98;1.672;1.453	1
Q9R1P4	Psma1	40.3	Proteasome subunit alpha type-1	88.161	9	2449400000	-0.209829	-0.148593	-0.151618	3	0.0134608	-0.151618	0.0345142	1.12716	0	0	0	PSMA1	P25786	NA	NA	NA	NA	NA	NA	NA	NA	0
P49722	Psma2	49.6	Proteasome subunit alpha type-2	62.339	9	1161800000	-0.226375	-0.156064	-0.215044	3	0.0117651	-0.215044	0.0377504	1.56111	0	0	0	PSMA2	P25787	NA	NA	NA	NA	NA	NA	NA	NA	0
O70435	Psma3	22.4	Proteasome subunit alpha type-3	21.675	6	1695600000	-0.105799	-0.116567	-0.219136	3	0.0552848	-0.116567	0.0625585	0.717076	0	0	0	PSMA3	P25788	NA	NA	NA	NA	NA	NA	NA	NA	0
Q9R1P0	Psma4	48.3	Proteasome subunit alpha type-4	100.06	8	1440000000	-0.125872	-0.16104	-0.164108	3	0.00659104	-0.16104	0.0212455	1.32822	0	0	0	PSMA4	P25789	NA	NA	NA	NA	NA	NA	NA	NA	0
Q62470	Itga3	9	Integrin alpha-3;Integrin alpha-3 heavy chain;Integrin alpha-3 light chain	33.459	6	543770000	-0.0614658	0.0103502	0.120086	3	0.705687	0.0103502	0.0914338	0.0540667	0	0	0	ITGA3	P26006	NA	NA	NA	NA	NA	NA	NA	NA	0
P26041	Msn	40.7	Moesin	224.26	27	7192800000	-0.333752	-0.286568	-0.274826	3	0.00362221	-0.286568	0.0311891	2.18439	1	1	1	MSN	P26038	Imp11	185	0.419	17	0.41	0.202	0.877	0.314	1
P54823	Ddx6	47.6	Probable ATP-dependent RNA helicase DDX6	259.52	14	2521600000	-0.249496	-0.298194	-0.368924	3	0.0126329	-0.298194	0.0600514	1.86311	0	0	0	DDX6	P26196	Trn1;Imp5;Imp8;Imp13	226;174;172;191	0.379;0.686;0.74;0.506	1062;1263;51;496	-1.298;-1.069;0.647;-0.209	-2.674;1.28;0.305;0.958	0.575;-2.012;0.093;-0.097	1.361;0.671;-0.916;0.304	1
Q61301	Ctnna2	3.7	Catenin alpha-2	42.887	3	251130000	0.237441	0.236952	0.263876	3	0.00130369	0.237441	0.0154052	2.05746	1	0	0	CTNNA2	P26232	NA	NA	NA	NA	NA	NA	NA	NA	0
P13864	Dnmt1	24	DNA (cytosine-5)-methyltransferase 1	194.28	36	5297600000	-0.110713	-0.0910334	-0.114316	3	0.00468367	-0.110713	0.0125325	0.983835	0	0	0	DNMT1	P26358	Trn2	175	0.446	621	-0.489	-0.359	-0.101	0.091	1
P26369	U2af2	51.8	Splicing factor U2AF 65 kDa subunit	323.31	17	23000000000	0.0107798	0.0361868	0.00877371	3	0.16981	0.0107798	0.0152808	0.0935094	0	0	0	U2AF2	P26368	Impbeta;Imp4;Imp5;Imp7;Imp8;Imp9;Exp4	261;220;218;111;128;76;106	0.421;0.317;0.605;0.8;0.839;1.161;0.839	569;80;39;270;45;167;67	-0.301;0.088;0.31;-0.097;0.677;0.17;0.482	-0.436;0.441;0.863;0.64;0.601;0.027;-0.006	0.319;0.153;0.167;-0.682;0.029;0.431;-0.347	0.297;0.003;0.318;-0.333;-0.626;0.044;-0.347	1
P47963	Rpl13	37	60S ribosomal protein L13	68.665	9	18500000000	-0.460548	-0.438972	-0.461065	3	0.00025754	-0.460548	0.0126087	4.08981	1	0	0	RPL13	P26373	Imp7;Imp8;Imp9;Exp4	244;185;189;247	0.513;0.729;0.678;0.539	352;210;67;120	-0.189;0.343;0.39;0.314	0.072;0.167;-0.493;-0.498	-0.776;-0.309;-1.29;-0.146	-0.642;-0.652;0.495;-1.127	1
P07091	S100a4	42.6	Protein S100-A4	36.101	6	9856300000	-0.533159	-0.521349	-0.552389	3	0.00028506	-0.533159	0.0156671	4.60943	1	0	0	S100A4	P26447	Trn1;Imp13	108;61	0.73;0.931	1173;717	-1.953;-0.307	-3.594;0.757	0.895;-0.184	2.234;0.85	1
P27808	Mgat1	13.9	Alpha-1,3-mannosyl-glycoprotein 2-beta-N-acetylglucosaminyltransferase	6.6677	6	476650000	0.0538064	0.232784	0.104068	3	0.134518	0.104068	0.0923099	0.541149	0	0	0	MGAT1	P26572	NA	NA	NA	NA	NA	NA	NA	NA	0
P30681	Hmgb2	24.3	High mobility group protein B2	105.98	12	10200000000	0.0684645	0.097476	0.0790196	3	0.0106087	0.0790196	0.014684	0.689021	0	0	0	HMGB2	P26583	Imp4;Imp7	207;23	0.34;1.833	46;4	0.216;1.271	0.523;1.84	0.376;0.71	-0.095;0.899	1
Q9D0R2	Tars	5.7	Threonine--tRNA ligase, cytoplasmic	11.222	3	65081000	-0.366746	-0.623621	-0.32829	3	0.0417153	-0.366746	0.160564	1.40751	0	0	0	TARS	P26639	NA	NA	NA	NA	NA	NA	NA	NA	0
Q9Z1Q9	Vars	30.9	Valine--tRNA ligase	323.31	24	4820000000	-0.498036	-0.483339	-0.446089	3	0.00105397	-0.483339	0.0267771	3.81251	1	1	1	VARS	P26640	NA	NA	NA	NA	NA	NA	NA	NA	0
P54116	Stom	34.2	Erythrocyte band 7 integral membrane protein	60.328	7	1730000000	0.303693	0.123004	0.299362	3	0.0554967	0.299362	0.103093	1.47401	0	0	0	STOM	P27105	TrnSR;Imp5;Imp7;Imp8	142;13;100;72	0.578;1.571;0.826;1.131	1566;1279;NA;NA	-2.864;-1.095;NA;NA	-0.071;4.33;0.485;0.644	0.881;1.425;NA;NA	-2.408;-1;1.435;1.011	1
Q8BW75	Maob	6.7	Amine oxidase [flavin-containing] B	1.6823	3	40275000	0.246955	0.157949	0.0776532	3	0.0812918	0.157949	0.0846884	0.85522	0	0	0	MAOB	P27338	NA	NA	NA	NA	NA	NA	NA	NA	0
P68254	Ywhaq	27.8	14-3-3 protein theta	35.767	5	168070000	-0.183867	-0.302956	-0.30627	3	0.0224152	-0.302956	0.0697322	1.7849	0	1	0	YWHAQ	P27348	NA	NA	NA	NA	NA	NA	NA	NA	0
Q8VEE4	Rpa1	33.4	Replication protein A 70 kDa DNA-binding subunit;Replication protein A 70 kDa DNA-binding subunit, N-terminally processed	314.75	16	5479700000	-0.0756872	-0.05288	-0.134873	3	0.0694512	-0.0756872	0.0423202	0.53181	0	0	0	RPA1	P27694	NA	NA	NA	NA	NA	NA	NA	NA	0
P28352	Apex1	39.7	DNA-(apurinic or apyrimidinic site) lyase;DNA-(apurinic or apyrimidinic site) lyase, mitochondrial	80.429	9	909170000	0.24184	0.287945	0.327227	3	0.00737851	0.287945	0.042739	2.01728	1	0	0	APEX1	P27695	Impbeta;Imp4	287;176	0.39;0.383	127;109	0.122;0.022	-0.074;-0.214	-0.155;0.094	0.268;0.068	1
B2RQC6	Cad	1.1	CAD protein;Glutamine-dependent carbamoyl-phosphate synthase;Aspartate carbamoyltransferase;Dihydroorotase	1.8959	2	32520000	-0.452116	-0.0545721	-0.288206	3	0.148444	-0.288206	0.199788	0.961364	0	1	0	CAD	P27708	Imp5	296	0.503	1065	-0.806	0.477	-1.669	0.527	1
P14211	Calr	27.2	Calreticulin	140.6	11	2681700000	-0.300111	-0.161702	-0.272925	3	0.0286092	-0.272925	0.0733334	1.57456	0	1	0	CALR	P27797	NA	NA	NA	NA	NA	NA	NA	NA	0
P35564	Canx	20.6	Calnexin	71.184	9	1668800000	-0.36602	-0.344795	-0.259945	3	0.00988059	-0.344795	0.056128	2.20841	1	0	0	CANX	P27824	Exp4	71	0.967	NA	NA	NA	0.256	2.954	1
Q9Z2U1	Psma5	33.2	Proteasome subunit alpha type-5	102.78	7	1927100000	-0.235348	-0.226797	-0.228233	3	0.000131958	-0.228233	0.00457917	2.18239	1	0	0	PSMA5	P28066	NA	NA	NA	NA	NA	NA	NA	NA	0
P99026	Psmb4	35.6	Proteasome subunit beta type-4	89.613	6	1775600000	-0.158977	-0.158671	-0.215597	3	0.0111462	-0.158977	0.032778	1.19731	0	0	0	PSMB4	P28070	NA	NA	NA	NA	NA	NA	NA	NA	0
Q60692	Psmb6	26.1	Proteasome subunit beta type-6	20.959	5	999810000	0.0308304	-0.126833	-0.0573616	3	0.378957	-0.0573616	0.0790165	0.320427	0	0	0	PSMB6	P28072	NA	NA	NA	NA	NA	NA	NA	NA	0
O55234	Psmb5	23.5	Proteasome subunit beta type-5	11.231	5	328620000	-0.0232111	-0.0860326	-0.175273	3	0.164569	-0.0860326	0.0764124	0.487679	0	0	0	PSMB5	P28074	NA	NA	NA	NA	NA	NA	NA	NA	0
P55096	Abcd3	22.3	ATP-binding cassette sub-family D member 3	157.98	12	2432400000	-0.253446	-0.125258	-0.242601	3	0.0370999	-0.242601	0.0710859	1.41801	0	0	0	ABCD3	P28288	NA	NA	NA	NA	NA	NA	NA	NA	0
Q922B9	Ssfa2	9.6	Sperm-specific antigen 2 homolog	58.228	9	347500000	0.0297002	0.0687396	-0.0118789	3	0.340841	0.0297002	0.0403159	0.211667	0	0	0	ITPRID2	P28290	NA	NA	NA	NA	NA	NA	NA	NA	0
P28301	Lox	4.9	Protein-lysine 6-oxidase	4.1407	2	291250000	0.482848	0.409581	0.36042	3	0.00717638	0.409581	0.0616082	2.53441	1	0	0	LOX	P28300	NA	NA	NA	NA	NA	NA	NA	NA	0
Q91VD9	Ndufs1	56.9	NADH-ubiquinone oxidoreductase 75 kDa subunit, mitochondrial	323.31	32	14700000000	0.0903115	0.0718999	0.112633	3	0.0161256	0.0903115	0.020398	0.750108	0	0	0	NDUFS1	P28331	NA	NA	NA	NA	NA	NA	NA	NA	0
P52431	Pold1	6.5	DNA polymerase delta catalytic subunit	48.373	6	214160000	-0.448528	-0.23265	-0.297325	3	0.0363746	-0.297325	0.110792	1.41052	0	0	0	POLD1	P28340	NA	NA	NA	NA	NA	NA	NA	NA	0
Q6PGB8	Smarca1	11.4	Probable global transcription activator SNF2L1	-2	14	460360000	-0.38628	-0.242943	-0.404305	3	0.0212595	-0.38628	0.0884198	2.0501	1	0	0	SMARCA1	P28370	NA	NA	NA	NA	NA	NA	NA	NA	0
Q9CPY7	Lap3	12.3	Cytosol aminopeptidase	12.546	5	178590000	-0.404611	-0.465022	-0.228283	3	0.0356556	-0.404611	0.123008	1.81433	0	0	0	LAP3	P28838	NA	NA	NA	NA	NA	NA	NA	NA	0
Q9D0D5	Gtf2e1	19.3	General transcription factor IIE subunit 1	22.933	6	238040000	-0.147026	-0.0995717	-0.293571	3	0.0910232	-0.147026	0.10113	0.731004	0	0	0	GTF2E1	P29083	Trn2	210	0.382	944	-0.829	-0.444	-0.19	-0.323	1
Q9D902	Gtf2e2	19.5	General transcription factor IIE subunit 2	50.686	4	410490000	-0.0852059	0.0739573	0.00389003	3	0.962367	0.00389003	0.0797709	0.0216388	0	0	0	GTF2E2	P29084	NA	NA	NA	NA	NA	NA	NA	NA	0
Q64514	Tpp2	11.3	Tripeptidyl-peptidase 2	66.056	11	775000000	0.406428	0.367483	0.33754	3	0.00288503	0.367483	0.0345419	2.73136	1	0	0	TPP2	P29144	NA	NA	NA	NA	NA	NA	NA	NA	0
Q03145	Epha2	18	Ephrin type-A receptor 2	60.603	16	1190400000	0.753348	0.764006	0.697952	3	0.00076788	0.753348	0.0354625	5.5613	1	0	0	EPHA2	P29317	NA	NA	NA	NA	NA	NA	NA	NA	0
P40142	Tkt	26.3	Transketolase	144.14	12	1537300000	-0.888141	-0.529593	-0.625289	3	0.0238892	-0.625289	0.185654	2.18897	1	1	1	TKT	P29401	NA	NA	NA	NA	NA	NA	NA	NA	0
Q91W59	Rbms1	20.3	RNA-binding motif, single-stranded-interacting protein 1	108.71	5	459830000	-0.270834	-0.354372	-0.252157	3	0.0113497	-0.270834	0.0544293	1.75378	0	0	0	RBMS1	P29558	NA	NA	NA	NA	NA	NA	NA	NA	0
Q60953	Pml	15.6	Protein PML	173.76	10	1408100000	-0.0759609	-0.169112	-0.21791	3	0.0657026	-0.169112	0.0721202	0.982522	0	0	0	PML	P29590	Imp11;Imp13	29;202	1.142;0.483	342;1520	-0.135;-1.006	-0.225;-1.217	1.442;2.969	1.338;0.281	1
E9Q9A9	Oas2	3.6	2-5-oligoadenylate synthase 2	11.363	2	16396000	-0.331481	-0.297803	-0.202854	3	0.0187353	-0.297803	0.0667015	1.78645	0	0	0	OAS2	P29728	NA	NA	NA	NA	NA	NA	NA	NA	0
Q02013	Aqp1	10.8	Aquaporin-1	91.2	2	966100000	-0.0747905	-0.146164	-0.185687	3	0.052814	-0.146164	0.0562056	0.935715	0	0	0	AQP1	P29972	NA	NA	NA	NA	NA	NA	NA	NA	0
P21278	Gna11	23.1	Guanine nucleotide-binding protein subunit alpha-11	56.471	7	178350000	-0.428838	-0.488026	-0.428566	3	0.00193858	-0.428838	0.0342511	3.1943	1	0	0	GNA11	P29992	NA	NA	NA	NA	NA	NA	NA	NA	0
P20108	Prdx3	7.4	Thioredoxin-dependent peroxide reductase, mitochondrial	1.3865	2	36602000	0.0268709	0.273337	0.187894	3	0.153165	0.187894	0.12515	0.834532	0	0	0	PRDX3	P30048	Impbeta;Imp7;Imp8;Imp9;Imp11;Exp4	125;21;52;119;75;94	0.819;1.849;1.33;0.878;0.67;0.874	133;71;292;NA;204;124	0.106;0.363;0.191;NA;-0.034;0.304	-0.088;2.283;2.16;0.296;0.396;2.077	0.194;-0.214;0.69;-0.54;0.404;-0.568	0.671;0.918;-1.606;NA;1.846;-0.296	1
Q9D3D9	Atp5d	20.2	ATP synthase subunit delta, mitochondrial	6.6812	2	105890000	-0.120937	-0.0802709	-0.0739702	3	0.0247939	-0.0802709	0.025493	0.639645	0	0	0	ATP5F1D	P30049	NA	NA	NA	NA	NA	NA	NA	NA	0
P35979	Rpl12	51.5	60S ribosomal protein L12	115.97	8	24500000000	-0.412117	-0.417213	-0.378194	3	0.000924277	-0.412117	0.0212098	3.40003	1	0	0	RPL12	P30050	Imp9	254	0.56	143	0.248	-0.62	-1.508	0.475	1
Q8BH95	Echs1	42.8	Enoyl-CoA hydratase, mitochondrial	115.37	12	6235700000	0.163499	0.187768	0.170181	3	0.0017294	0.170181	0.0125361	1.51224	0	0	0	ECHS1	P30084	Impbeta;Trn2;Imp5;Imp9	256;198;18;90	0.427;0.405;1.511;1.079	1614;1127;NA;88	-6.54;-1.387;NA;0.349	-5.781;-0.414;1.57;0.048	-0.553;2.09;2.942;-0.231	0.689;-1.002;NA;0.199	1
P27773	Pdia3	46.3	Protein disulfide-isomerase A3	194.55	23	8454900000	-0.206845	-0.168139	-0.144473	3	0.0108436	-0.168139	0.0314869	1.27875	0	1	0	PDIA3	P30101	NA	NA	NA	NA	NA	NA	NA	NA	0
Q76MZ3	Ppp2r1a	38.7	Serine/threonine-protein phosphatase 2A 65 kDa regulatory subunit A alpha isoform	138.16	19	5148100000	0.0116388	-0.018878	-0.0342933	3	0.412853	-0.018878	0.0233761	0.153012	0	1	0	PPP2R1A	P30153	NA	NA	NA	NA	NA	NA	NA	NA	0
Q7TNP2	Ppp2r1b	13.1	Serine/threonine-protein phosphatase 2A 65 kDa regulatory subunit A beta isoform	27.346	6	219070000	-0.010207	-0.13223	-0.148465	3	0.156336	-0.13223	0.0755738	0.753131	0	0	0	PPP2R1B	P30154	Trn1	182	0.485	30	0.323	-0.167	1.38	1.217	1
A2A6Q5	Cdc27	3.5	Cell division cycle protein 27 homolog	4.4666	3	22602000	0.227248	0.0129262	0.13606	3	0.180866	0.13606	0.107557	0.655531	0	0	0	CDC27	P30260	NA	NA	NA	NA	NA	NA	NA	NA	0
O70310	Nmt1	24.2	Glycylpeptide N-tetradecanoyltransferase 1	66.614	11	3528700000	-0.394752	-0.384226	-0.414191	3	0.000486636	-0.394752	0.015202	3.42661	1	0	0	NMT1	P30419	Trn1;Imp5;Imp11;Imp13	207;35;92;112	0.418;1.225;0.614;0.707	NA;1539;NA;1249	NA;-2.084;NA;-0.602	NA;1.59;NA;1.471	1.506;-3.332;1.349;-0.447	1.321;1.176;0.49;0.494	1
P01899	H2-D1	30.4	H-2 class I histocompatibility antigen, D-B alpha chain;H-2 class I histocompatibility antigen, L-D alpha chain	65.028	9	2477200000	0.974456	1.017	0.822689	3	0.00392889	0.974456	0.102142	4.82066	1	0	0	HLA-F	P30511	NA	NA	NA	NA	NA	NA	NA	NA	0
P01901	H2-K1	19.8	H-2 class I histocompatibility antigen, K-B alpha chain;H-2 class I histocompatibility antigen, D-K alpha chain	43.423	6	961970000	1.65292	1.64957	1.37723	3	0.00341128	1.64957	0.158209	6.3885	1	0	0	HLA-F	P30511	NA	NA	NA	NA	NA	NA	NA	NA	0
Q00993	Axl	9	Tyrosine-protein kinase receptor UFO	28.29	5	363090000	1.7545	1.74614	2.16298	3	0.00526854	1.7545	0.238287	5.18643	1	0	0	AXL	P30530	NA	NA	NA	NA	NA	NA	NA	NA	0
P55302	Lrpap1	8.9	Alpha-2-macroglobulin receptor-associated protein	6.8414	3	94672000	-0.292387	-0.725184	-0.372188	3	0.0734359	-0.372188	0.230321	1.12674	0	0	0	LRPAP1	P30533	Impbeta;Trn1	169;116	0.614;0.689	882;44	-0.516;0.083	-0.621;1.053	-0.293;0.858	0.507;0.955	1
Q922J3	Clip1	20	CAP-Gly domain-containing linker protein 1	175.29	18	929810000	-0.297006	-0.31285	-0.171905	3	0.0280371	-0.297006	0.0772084	1.67602	0	0	0	CLIP1	P30622	Imp9	61	1.26	211	0.094	0.869	-1.744	0.984	1
Q09143	Slc7a1	9.5	High affinity cationic amino acid transporter 1	55.575	3	265270000	0.22367	0.328951	0.314755	3	0.0127655	0.314755	0.0571288	2.00316	1	0	0	SLC7A1	P30825	NA	NA	NA	NA	NA	NA	NA	NA	0
P47739	Aldh3a1	14.3	Aldehyde dehydrogenase, dimeric NADP-preferring	13.19	7	2652100000	-0.849648	-0.809828	-0.959627	3	0.00262246	-0.849648	0.0775893	4.78434	1	0	0	ALDH3A1	P30838	NA	NA	NA	NA	NA	NA	NA	NA	0
Q8CFI7	Polr2b	25.4	DNA-directed RNA polymerase II subunit RPB2	150.28	24	1694200000	0.0579701	0.122606	0.063779	3	0.0586512	0.063779	0.0357591	0.469796	0	0	0	POLR2B	P30876	Trn1	106	0.748	466	-0.356	0.203	1.159	0.474	1
Q8K2B3	Sdha	42.8	Succinate dehydrogenase [ubiquinone] flavoprotein subunit, mitochondrial	198.34	21	10700000000	0.128953	0.111165	0.0396999	3	0.0758987	0.111165	0.0472402	0.75499	0	1	0	SDHA	P31040	Impbeta;TrnSR;Imp7;Imp11	228;25;70;155	0.475;1.413;1.046;0.465	1053;NA;18;NA	-0.655;NA;0.807;NA	1.349;0.722;0.459;0.311	-0.487;1.52;0.482;0.845	-0.715;NA;2.275;NA	1
P31324	Prkar2b	23.3	cAMP-dependent protein kinase type II-beta regulatory subunit	50.094	6	774990000	-0.0424271	-0.110791	-0.192596	3	0.11736	-0.110791	0.0751844	0.632426	0	0	0	PRKAR2B	P31323	NA	NA	NA	NA	NA	NA	NA	NA	0
P52912	Tia1	21	Nucleolysin TIA-1	17.915	6	275490000	-0.0832329	-0.113286	0.0489336	3	0.42755	-0.0832329	0.0863003	0.446768	0	0	0	TIA1	P31483	NA	NA	NA	NA	NA	NA	NA	NA	0
P63037	Dnaja1	49.9	DnaJ homolog subfamily A member 1	323.31	13	7907600000	-0.257839	-0.303525	-0.255219	3	0.0033036	-0.257839	0.0271651	2.02759	1	0	0	DNAJA1	P31689	NA	NA	NA	NA	NA	NA	NA	NA	0
Q9CZ13	Uqcrc1	52.3	Cytochrome b-c1 complex subunit 1, mitochondrial	323.31	20	22600000000	0.0571383	0.0803848	0.0680516	3	0.00946619	0.0680516	0.0116305	0.609615	0	0	0	UQCRC1	P31930	Impbeta	36	1.52	NA	NA	1.123	NA	3.584	1
Q9CWJ9	Atic	12.2	Bifunctional purine biosynthesis protein PURH;Phosphoribosylaminoimidazolecarboxamide formyltransferase;IMP cyclohydrolase	39.437	4	558020000	-0.395492	-0.237524	0.0651587	3	0.296326	-0.237524	0.234083	0.710971	0	1	0	ATIC	P31939	NA	NA	NA	NA	NA	NA	NA	NA	0
O35737	Hnrnph1	49.7	Heterogeneous nuclear ribonucleoprotein H;Heterogeneous nuclear ribonucleoprotein H, N-terminally processed	323.31	17	23100000000	0.0214797	0.0086303	-0.00657924	3	0.435477	0.0086303	0.014046	0.0756739	0	0	0	HNRNPH1	P31943	Trn1;Trn2;Imp4;Imp7;Imp9;Exp4	34;40;171;233;243;202	1.181;1.186;0.39;0.542;0.575;0.611	25;23;383;180;145;55	0.475;0.578;-0.225;0.069;0.231;0.534	0.813;0.625;-0.479;0.11;-0.256;-0.316	1.306;0.74;-0.126;-0.513;-1.005;-0.187	1.383;1.39;0.075;-0.316;0.096;-0.8	1
Q9CQV8	Ywhab	45.9	14-3-3 protein beta/alpha;14-3-3 protein beta/alpha, N-terminally processed	112.1	8	462530000	-0.105178	-0.413961	-0.277604	3	0.0969799	-0.277604	0.154742	1.08975	0	1	0	YWHAB	P31946	NA	NA	NA	NA	NA	NA	NA	NA	0
O70456	Sfn	10.5	14-3-3 protein sigma	-2	3	276260000	-0.309717	-0.246002	-0.484691	3	0.039822	-0.309717	0.123591	1.3852	0	0	0	SFN	P31947	Trn1;Imp11	177;86	0.492;0.636	1122;379	-1.627;-0.174	-3.137;0.369	0.679;1.029	2.045;-0.19	1
Q60864	Stip1	32	Stress-induced-phosphoprotein 1	264.94	15	4021300000	-0.339272	-0.275612	-0.386864	3	0.00918667	-0.339272	0.0558194	2.17734	1	1	1	STIP1	P31948	NA	NA	NA	NA	NA	NA	NA	NA	0
P50543	S100a11	27.6	Protein S100-A11	47.243	2	1199200000	-0.509081	-0.481425	-0.521183	3	0.000544826	-0.509081	0.0203802	4.22894	1	0	0	S100A11	P31949	Trn1;Imp13	128;247	0.628;0.412	1089;184	-1.451;-0.048	-2.889;0.503	0.802;0.045	2.008;0.214	1
Q61171	Prdx2	21.2	Peroxiredoxin-2	16.052	4	626870000	-0.698225	-0.739733	-0.706229	3	0.000316273	-0.706229	0.022021	5.78777	1	0	0	PRDX2	P32119	NA	NA	NA	NA	NA	NA	NA	NA	0
Q61768	Kif5b	11.3	Kinesin-1 heavy chain	110.22	7	214450000	-0.238851	-0.270243	-0.348758	3	0.0128146	-0.270243	0.056612	1.72556	0	0	0	KIF5B	P33176	NA	NA	NA	NA	NA	NA	NA	NA	0
Q8BIQ5	Cstf2	41.7	Cleavage stimulation factor subunit 2	257.56	16	6651300000	0.105142	0.0652966	0.0859685	3	0.0176419	0.0859685	0.0199272	0.716838	0	0	0	CSTF2	P33240	TrnSR;Imp7	264;178	0.365;0.626	99;1162	-0.001;-1.028	-0.622;-1.958	0.641;0.775	1.01;-0.541	1
O35379	Abcc1	9.3	Multidrug resistance-associated protein 1	75.903	9	705470000	-0.118727	-0.15502	-0.18682	3	0.0160242	-0.15502	0.0340713	1.15625	0	0	0	ABCC1	P33527	NA	NA	NA	NA	NA	NA	NA	NA	0
P35761	Ttk	3.6	Dual specificity protein kinase TTK	22.336	2	66950000	-0.594705	-0.162719	-0.689637	3	0.0968653	-0.594705	0.280852	1.56151	0	0	0	TTK	P33981	TrnSR	180	0.495	35	0.368	0.153	0.378	1.014	1
P49717	Mcm4	37.8	DNA replication licensing factor MCM4	323.31	27	8442400000	0.0129262	-0.0125773	-0.00536235	3	0.846165	-0.00536235	0.0131463	0.0473931	0	0	0	MCM4	P33991	NA	NA	NA	NA	NA	NA	NA	NA	0
Q61881	Mcm7	55.1	DNA replication licensing factor MCM7	323.31	33	15500000000	0.0284277	0.00360224	0.00259452	3	0.305218	0.00360224	0.0146326	0.0314242	0	1	0	MCM7	P33993	NA	NA	NA	NA	NA	NA	NA	NA	0
P50431	Shmt1	4.8	Serine hydroxymethyltransferase, cytosolic	14.956	2	1676300000	-0.29596	0.193835	0.191689	3	0.871491	0.191689	0.282166	0.501586	0	0	0	SHMT1	P34896	NA	NA	NA	NA	NA	NA	NA	NA	0
P16627	Hspa1l	14.8	Heat shock 70 kDa protein 1-like	2.3914	11	248490000	-0.0621283	-0.170849	-0.213621	3	0.0807888	-0.170849	0.0781021	0.959273	0	0	0	HSPA1L	P34931	NA	NA	NA	NA	NA	NA	NA	NA	0
Q9QZF2	Gpc1	28.4	Glypican-1;Secreted glypican-1	61.929	10	1081600000	0.379066	0.649018	0.403268	3	0.0311483	0.403268	0.149361	1.6172	0	0	0	GPC1	P35052	NA	NA	NA	NA	NA	NA	NA	NA	0
P26231	Ctnna1	29.7	Catenin alpha-1	262.67	19	2565300000	0.290542	0.31371	0.398788	3	0.00954855	0.31371	0.0569973	1.99819	1	0	0	CTNNA1	P35221	NA	NA	NA	NA	NA	NA	NA	NA	0
Q02248	Ctnnb1	33	Catenin beta-1	177.03	16	1375500000	0.359971	0.373509	0.398131	3	0.00087573	0.373509	0.0193467	3.12961	1	0	0	CTNNB1	P35222	NA	NA	NA	NA	NA	NA	NA	NA	0
P23798	Pcgf2	3.5	Polycomb group RING finger protein 2	5.0009	2	60455000	-0.0433931	0.648189	0.761626	3	0.211925	0.648189	0.435739	1.2099	0	0	0	PCGF2	P35227	NA	NA	NA	NA	NA	NA	NA	NA	0
P67778	Phb	72.4	Prohibitin	323.31	18	49200000000	0.132774	0.148609	0.142348	3	0.00106094	0.142348	0.00797483	1.31835	0	0	0	PHB	P35232	Impbeta;Trn2;Exp4	156;11;248	0.666;2.744;0.539	1579;NA;285	-2.29;NA;0.002	-2.14;2.812;-1.021	2.841;2.024;-0.276	0.527;NA;-0.244	1
P26043	Rdx	25.6	Radixin	47.349	16	359420000	-0.405795	-0.261275	-0.457276	3	0.0236382	-0.405795	0.101614	2.01273	1	0	0	RDX	P35241	Imp11	173	0.44	16	0.414	0.218	1.096	0.317	1
Q9CQ71	Rpa3	62	Replication protein A 14 kDa subunit	35.102	5	1133500000	-0.106172	-0.0506967	-0.0037125	3	0.212395	-0.0506967	0.0512883	0.3351	0	0	0	RPA3	P35244	NA	NA	NA	NA	NA	NA	NA	NA	0
Q99J62	Rfc4	58.5	Replication factor C subunit 4	323.31	19	8012600000	-0.146324	-0.128882	-0.143468	3	0.00149457	-0.143468	0.00935538	1.31195	0	0	0	RFC4	P35249	Imp9	143	0.797	970	-0.834	-2.121	0.114	0.585	1
Q9WUK4	Rfc2	48.1	Replication factor C subunit 2	169.31	13	3064700000	-0.0866452	-0.175175	-0.0913715	3	0.0547964	-0.0913715	0.0498045	0.609938	0	0	0	RFC2	P35250	TrnSR	165	0.532	179	-0.116	-0.115	0.604	0.501	1
Q3THK3	Gtf2f1	11	General transcription factor IIF subunit 1	63.285	4	296220000	0.0513025	-0.135713	0.0807941	3	0.987428	0.0513025	0.117416	0.235964	0	0	0	GTF2F1	P35269	Impbeta;Trn2;TrnSR;Imp4;Imp7;Imp13	35;192;68;64;224;210	1.526;0.411;0.873;0.836;0.556;0.465	13;518;268;607;425;1485	1.243;-0.412;-0.198;-0.376;-0.27;-0.902	1.604;-0.405;0.816;0.145;-0.959;0.282	0.581;0.192;0.755;0.818;-0.017;-0.713	1.337;0.184;0.414;-0.672;-0.611;0.294	1
Q05769	Ptgs2	4.1	Prostaglandin G/H synthase 2	23.228	2	51404000	0.292428	0.0370307	-0.110355	3	0.598087	0.0370307	0.203791	0.121895	0	0	0	PTGS2	P35354	NA	NA	NA	NA	NA	NA	NA	NA	0
Q61554	Fbn1	0.8	Fibrillin-1	4.8655	2	27523000	0.0625362	0.1149	0.110497	3	0.0291959	0.110497	0.0290447	0.856268	0	0	0	FBN1	P35555	NA	NA	NA	NA	NA	NA	NA	NA	0
Q8VDD5	Myh9	44.9	Myosin-9	323.31	92	73700000000	-0.544477	-0.539436	-0.529031	3	7.15e-05	-0.539436	0.00787653	5.00049	1	1	1	MYH9	P35579	Trn1;Imp5;Imp11;Imp13	135;249;198;176	0.6;0.566;0.406;0.533	1120;1292;1089;216	-1.622;-1.12;-0.832;-0.066	-3.129;0.765;0.191;0.5	0.777;-2.078;0.868;0.029	1.918;0.558;-0.757;0.329	1
Q61879	Myh10	30.9	Myosin-10	323.31	53	7445400000	-0.115144	-0.156852	-0.16809	3	0.0118403	-0.156852	0.0278961	1.2264	0	0	0	MYH10	P35580	NA	NA	NA	NA	NA	NA	NA	NA	0
O55029	Copb2	11.9	Coatomer subunit beta	36.254	8	863680000	-0.199951	-0.377913	-0.208444	3	0.0455785	-0.208444	0.100384	1.04022	0	1	0	COPB2	P35606	NA	NA	NA	NA	NA	NA	NA	NA	0
Q61263	Soat1	19.3	Sterol O-acyltransferase 1	104.58	7	4064500000	-0.16775	-0.129466	-0.0501439	3	0.0790057	-0.129466	0.0599845	0.809239	0	0	0	SOAT1	P35610	NA	NA	NA	NA	NA	NA	NA	NA	0
Q9QYC0	Add1	11.7	Alpha-adducin	30.993	6	449680000	0.663481	0.560324	0.540622	3	0.00416944	0.560324	0.0659847	3.37575	1	0	0	ADD1	P35611	NA	NA	NA	NA	NA	NA	NA	NA	0
Q9QYB8	Add2	6.9	Beta-adducin	8.1892	4	166270000	0.675906	0.493955	0.486045	3	0.0123873	0.493955	0.107406	2.38158	1	0	0	ADD2	P35612	NA	NA	NA	NA	NA	NA	NA	NA	0
P18572	Bsg	9.5	Basigin	11.075	3	415340000	-0.496977	-0.375983	-0.507275	3	0.00829004	-0.496977	0.0730103	2.87253	1	0	0	BSG	P35613	Exp4	109	0.829	NA	NA	NA	0.333	-0.362	1
P56959	Fus	22.8	RNA-binding protein FUS	323.31	13	21200000000	-0.115082	-0.155582	-0.207228	3	0.0268948	-0.155582	0.0461853	1.06428	0	0	0	FUS	P35637	Impbeta;Trn1;Trn2;Imp7;Imp11	220;46;43;186;171	0.488;1.084;1.143;0.615;0.441	97;21;18;446;53	0.238;0.622;0.733;-0.293;0.23	0.273;0.674;0.568;0.207;0.348	-0.815;1.553;1.021;-0.881;0.637	0.36;1.544;1.578;-0.468;0.34	1
Q80U93	Nup214	15.1	Nuclear pore complex protein Nup214	323.31	21	5362200000	0.0973411	0.139731	0.175812	3	0.0260913	0.139731	0.0392777	1.00326	0	0	0	NUP214	P35658	Impbeta;Imp7	21;27	1.998;1.7	10;1151	1.473;-1.017	1.534;-1.944	1.893;1.147	1.287;1.435	1
Q7TNV0	Dek	37.6	Protein DEK	80.547	15	9031100000	0.106616	0.106348	0.113567	3	0.000470942	0.106616	0.00409262	1.02424	0	0	0	DEK	P35659	Imp5;Imp9;Exp4	278;107;190	0.522;0.934;0.639	21;175;90	0.482;0.153;0.407	0.498;-0.217;0.007	0.377;-0.297;-0.44	0.48;0.029;-0.645	1
P27889	Hnf1b	6.8	Hepatocyte nuclear factor 1-beta	7.4747	2	21506000	0.12075	-0.170816	0.284159	3	0.616969	0.12075	0.230476	0.365382	0	0	0	HNF1B	P35680	NA	NA	NA	NA	NA	NA	NA	NA	0
Q63932	Map2k2	2.5	Dual specificity mitogen-activated protein kinase kinase 2	2.1914	2	70630000	0.00805655	-0.266524	0.00504062	3	0.45137	0.00504062	0.157666	0.0195626	0	0	0	MAP2K2	P36507	NA	NA	NA	NA	NA	NA	NA	NA	0
Q91VR2	Atp5c1	45.6	ATP synthase subunit gamma, mitochondrial	142.11	11	15600000000	0.117296	0.151079	0.115699	3	0.00802247	0.117296	0.0199818	0.977616	0	0	0	ATP5F1C	P36542	NA	NA	NA	NA	NA	NA	NA	NA	0
P50518	Atp6v1e1	20.8	V-type proton ATPase subunit E 1	83.51	4	918950000	0.654252	0.652234	0.665029	3	3.65e-05	0.654252	0.0068789	6.12143	1	0	0	ATP6V1E1	P36543	Impbeta;Imp11	289;248	0.389;0.351	1196;451	-0.799;-0.228	0.865;0.248	-2.256;0.745	0.267;-0.236	1
Q9D8E6	Rpl4	56.3	60S ribosomal protein L4	323.31	31	31300000000	-0.410869	-0.402302	-0.412117	3	5.7e-05	-0.410869	0.00534294	3.9003	1	1	1	RPL4	P36578	Imp9;Exp4	207;246	0.647;0.543	60;166	0.418;0.247	-0.526;-0.495	-1.247;-0.056	0.494;-1.225	1
Q8CGK3	Lonp1	31.2	Lon protease homolog, mitochondrial	323.31	18	6595100000	0.274769	0.335369	0.278223	3	0.00437443	0.278223	0.0340344	2.07576	1	0	0	LONP1	P36776	Impbeta;Imp7;Imp8;Imp9;Exp4	18;28;18;20;45	2.12;1.684;2.02;2.077;1.265	1539;NA;NA;709;64	-1.661;NA;NA;-0.554;0.49	-1.601;1.615;1.699;3.693;2.104	1.799;1.577;2.068;1.302;0.625	2.837;NA;NA;-0.581;-0.866	1
Q9D0F9	Pgm1	6.2	Phosphoglucomutase-1	10.352	2	44219000	-0.925714	-0.797864	-1.0375	3	0.00561046	-0.925714	0.119909	4.20953	1	0	0	PGM1	P36871	Imp4	157	0.419	921	-0.803	-2.429	0.446	0.274	1
P63087	Ppp1cc	48.6	Serine/threonine-protein phosphatase PP1-gamma catalytic subunit	25.457	13	1135200000	-0.226476	-0.0996181	-0.0610142	3	0.122953	-0.0996181	0.0865649	0.53396	0	0	0	PPP1CC	P36873	NA	NA	NA	NA	NA	NA	NA	NA	0
P60898	Polr2i	40.8	DNA-directed RNA polymerase II subunit RPB9	41.364	3	1089700000	0.0223323	0.0441843	-0.138664	3	0.717093	0.0223323	0.0998589	0.11174	0	0	0	POLR2I	P36954	Trn1;Imp4	181;46	0.487;1.01	60;184	0.018;-0.087	0.625;0.19	0.674;0.992	0.883;-0.39	1
Q9D2G2	Dlst	27.5	Dihydrolipoyllysine-residue succinyltransferase component of 2-oxoglutarate dehydrogenase complex, mitochondrial	163.99	10	4124200000	0.239887	0.153805	0.145482	3	0.0270537	0.153805	0.0522679	1.0101	0	0	0	DLST	P36957	NA	NA	NA	NA	NA	NA	NA	NA	0
O70325	Gpx4	17.3	Phospholipid hydroperoxide glutathione peroxidase, mitochondrial;Phospholipid hydroperoxide glutathione peroxidase, nuclear	4.3268	3	155870000	-0.118398	-0.213956	-0.350375	3	0.0774555	-0.213956	0.116587	0.987852	0	0	0	GPX4	P36969	NA	NA	NA	NA	NA	NA	NA	NA	0
P16254	Srp14	30	Signal recognition particle 14 kDa protein;Signal recognition particle 14 kDa protein, N-terminally processed	32.705	3	665820000	-0.348298	-0.319406	-0.360397	3	0.00125663	-0.348298	0.0210614	2.87704	1	0	0	SRP14	P37108	Trn2;Imp4	213;161	0.38;0.408	462;67	-0.367;0.133	-0.446;-0.358	0.039;0.193	0.24;0.092	1
Q63850	Nup62	22.8	Nuclear pore glycoprotein p62	194.14	10	5843400000	0.0810669	0.0831112	0.105812	3	0.00767427	0.0831112	0.0137346	0.730747	0	0	0	NUP62	P37198	NA	NA	NA	NA	NA	NA	NA	NA	0
P62748	Hpcal1	10.9	Hippocalcin-like protein 1;Neuron-specific calcium-binding protein hippocalcin	3.5439	2	65262000	-0.0341012	0.0600474	0.117163	3	0.392466	0.0600474	0.076384	0.340436	0	0	0	HPCAL1	P37235	NA	NA	NA	NA	NA	NA	NA	NA	0
Q64318	Zeb1	1.4	Zinc finger E-box-binding homeobox 1	2.0042	2	212750000	-0.257908	-0.190882	-0.0069851	3	0.180085	-0.190882	0.129918	0.830217	0	0	0	ZEB1	P37275	NA	NA	NA	NA	NA	NA	NA	NA	0
Q9WVA4	Tagln2	72.9	Transgelin-2	323.31	17	45500000000	-0.223812	-0.194064	-0.237711	3	0.00345253	-0.223812	0.0222979	1.83005	0	0	0	TAGLN2	P37802	Trn1;Imp13	112;91	0.706;0.782	1153;239	-1.801;-0.082	-3.381;0.605	0.873;0.015	2.122;0.857	1
P50516	Atp6v1a	44.4	V-type proton ATPase catalytic subunit A	223.83	21	3205700000	0.685985	0.659833	0.672742	3	0.00012587	0.672742	0.0130762	5.94946	1	0	0	ATP6V1A	P38606	NA	NA	NA	NA	NA	NA	NA	NA	0
P38647	Hspa9	58.3	Stress-70 protein, mitochondrial	323.31	34	37700000000	0.246226	0.236829	0.251325	3	0.000300642	0.246226	0.00735332	2.2936	1	1	0	HSPA9	P38646	Imp4;Imp7;Imp8;Imp9;Exp4	67;14;44;31;58	0.8;2.073;1.4;1.627;1.109	22;174;186;12;121	0.403;0.076;0.387;1.166;0.312	-0.11;3.196;-0.239;1.257;1.125	0.432;-0.506;0.76;0.611;0.432	0.475;1.185;1.659;0.903;-1.129	1
Q91VC3	Eif4a3	64	Eukaryotic initiation factor 4A-III;Eukaryotic initiation factor 4A-III, N-terminally processed	264.73	23	16100000000	0.057277	0.00748258	0.0186342	3	0.206731	0.0186342	0.0261314	0.147736	0	0	0	EIF4A3	P38919	TrnSR;Imp11	256;24	0.384;1.211	202;4	-0.139;0.674	-0.256;0.812	0.367;1.029	0.477;1.225	1
Q9CZX8	Rps19	57.2	40S ribosomal protein S19	47.127	14	23500000000	-0.463788	-0.458961	-0.494129	3	0.000542689	-0.463788	0.0190644	3.89527	1	0	0	RPS19	P39019	NA	NA	NA	NA	NA	NA	NA	NA	0
P27659	Rpl3	49.6	60S ribosomal protein L3	323.31	27	64200000000	-0.42618	-0.418928	-0.387506	3	0.000833399	-0.418928	0.0205572	3.47493	1	1	1	RPL3	P39023	Imp8;Imp9;Exp4	160;184;161	0.754;0.693;0.692	164;144;188	0.425;0.246;0.199	0.197;-0.477;-0.197	-0.225;-1.51;-0.086	-0.683;0.593;-1.297	1
P39061	Col18a1	2	Collagen alpha-1(XVIII) chain;Endostatin	11.985	2	52341000	0.922122	0.717824	0.665211	3	0.010239	0.717824	0.135713	3.04533	1	0	0	COL18A1	P39060	NA	NA	NA	NA	NA	NA	NA	NA	0
P19258	Mpv17	19.9	Protein Mpv17	51.71	3	200970000	0.0848807	0.205017	-0.137457	3	0.662817	0.0848807	0.17376	0.310055	0	0	0	MPV17	P39210	NA	NA	NA	NA	NA	NA	NA	NA	0
O54734	Ddost	57.4	Dolichyl-diphosphooligosaccharide--protein glycosyltransferase 48 kDa subunit	323.31	17	11600000000	-0.28437	-0.264097	-0.267271	3	0.00053568	-0.267271	0.0109048	2.40991	1	0	0	DDOST	P39656	Imp9	80	1.135	NA	NA	NA	2.997	0.876	1
O35381	Anp32a	10.1	Acidic leucine-rich nuclear phosphoprotein 32 family member A	10.404	2	54573000	-0.63283	-0.137886	-0.547489	3	0.102596	-0.547489	0.264584	1.50168	0	0	0	ANP32A	P39687	NA	NA	NA	NA	NA	NA	NA	NA	0
Q6PAM1	Txlna	20.8	Alpha-taxilin	179.75	9	1000400000	-0.683901	-0.680729	-0.544898	3	0.00514096	-0.680729	0.0793536	3.79546	1	0	0	TXLNA	P40222	Imp13	75	0.857	69	0.099	0.962	0.176	0.637	1
O35955	Psmb10	15	Proteasome subunit beta type-10	3.9007	3	143930000	0.54409	-0.197451	0.538637	3	0.353564	0.538637	0.426564	1.02293	0	0	0	PSMB10	P40306	NA	NA	NA	NA	NA	NA	NA	NA	0
P41778	Pbx1	17	Pre-B-cell leukemia transcription factor 1	93.709	3	217200000	0.0361868	-0.0272632	-0.0972704	3	0.524652	-0.0272632	0.0667554	0.163492	0	0	0	PBX1	P40424	NA	NA	NA	NA	NA	NA	NA	NA	0
P19253	Rpl13a	42.9	60S ribosomal protein L13a	31.267	12	12600000000	-0.403504	-0.395132	-0.385695	3	0.000169734	-0.395132	0.00890947	3.62807	1	1	1	RPL13A	P40429	Imp7;Imp9	239;228	0.522;0.598	436;97	-0.284;0.334	0.085;-0.379	-0.872;-1.376	-0.606;0.413	1
P42227	Stat3	5.7	Signal transducer and activator of transcription 3	55.307	2	58571000	-0.0804082	-0.425773	-0.150193	3	0.173648	-0.150193	0.182616	0.531439	0	0	0	STAT3	P40763	NA	NA	NA	NA	NA	NA	NA	NA	0
P14152	Mdh1	19.2	Malate dehydrogenase, cytoplasmic	13.751	4	354190000	-0.406503	-0.661752	-0.41423	3	0.0275894	-0.41423	0.145189	1.68943	0	0	0	MDH1	P40925	NA	NA	NA	NA	NA	NA	NA	NA	0
P08249	Mdh2	50	Malate dehydrogenase, mitochondrial	118.77	13	4194900000	-0.202439	-0.287114	-0.278969	3	0.010903	-0.278969	0.0467135	1.90145	1	1	1	MDH2	P40926	TrnSR;Imp4;Imp7;Imp8;Imp9	258;33;229;194;227	0.383;1.218;0.549;0.71;0.598	274;202;112;NA;1020	-0.199;-0.1;0.214;NA;-0.908	-0.257;1.929;-0.321;0.144;-0.579	0.49;-0.014;0.291;0.281;0.965	0.413;0.883;-0.632;NA;-0.886	1
Q9D0F6	Rfc5	40.7	Replication factor C subunit 5	209.83	11	2856300000	-0.0648118	-0.111041	-0.141971	3	0.0419836	-0.111041	0.0388316	0.799822	0	0	0	RFC5	P40937	Imp4	123	0.507	48	0.208	-0.535	0.259	0.425	1
Q8R323	Rfc3	23.9	Replication factor C subunit 3	8.0513	6	1650900000	-0.0652948	-0.095435	-0.0624296	3	0.0195517	-0.0652948	0.0182848	0.552014	0	0	0	RFC3	P40938	NA	NA	NA	NA	NA	NA	NA	NA	0
Q8BMS1	Hadha	40.8	Trifunctional enzyme subunit alpha, mitochondrial;Long-chain enoyl-CoA hydratase;Long chain 3-hydroxyacyl-CoA dehydrogenase	323.31	23	7443900000	0.249142	0.283922	0.267476	3	0.00141402	0.267476	0.0173985	2.27836	1	1	0	HADHA	P40939	Impbeta;Trn1;TrnSR;Imp5;Imp7	14;235;28;15;187	2.169;0.354;1.317;1.549;0.615	114;1234;1263;1517;140	0.17;-4.111;-1.008;-1.863;0.14	1.68;0.835;2.176;1.611;-0.419	3.055;-3.515;1.197;1.416;0.043	0.062;1.251;-0.443;-1.72;-0.524	1
Q9Z0N1	Eif2s3x	47.5	Eukaryotic translation initiation factor 2 subunit 3, X-linked;Eukaryotic translation initiation factor 2 subunit 3, Y-linked	294.75	17	9818500000	-0.331155	-0.337776	-0.308752	3	0.000725341	-0.331155	0.0152105	2.87434	1	0	0	EIF2S3	P41091	NA	NA	NA	NA	NA	NA	NA	NA	0
Q9R1K9	Cetn2	17.4	Centrin-2	42.865	2	309090000	0.0779266	0.205267	0.269392	3	0.0819995	0.205267	0.0974567	1.03956	0	0	0	CETN2	P41208	NA	NA	NA	NA	NA	NA	NA	NA	0
Q61211	Eif2d	6.1	Eukaryotic translation initiation factor 2D	28.383	2	74197000	-0.32	-0.347821	-0.441968	3	0.0098056	-0.347821	0.0639189	2.12191	1	0	0	EIF2D	P41214	NA	NA	NA	NA	NA	NA	NA	NA	0
D0QMC3	Mndal	21.6	Myeloid cell nuclear differentiation antigen-like protein	11.273	9	345270000	0.280719	0.404031	-0.154169	3	0.40584	0.280719	0.293235	0.713871	0	0	0	MNDA	P41218	NA	NA	NA	NA	NA	NA	NA	NA	0
Q6PGH1	Bud31	19.4	Protein BUD31 homolog	29.528	2	363450000	0.0875986	0.137372	-0.150785	3	0.807061	0.0875986	0.154023	0.344845	0	0	0	BUD31	P41223	Trn1;Trn2;Imp9	124;105;246	0.646;0.601;0.568	47;35;228	0.057;0.164;0.058	0.059;-0.153;-0.434	0.938;0.019;-1.016	0.926;0.885;-0.053	1
Q9QY36	Naa10	36.2	N-alpha-acetyltransferase 10;N-alpha-acetyltransferase 11	53.809	6	369810000	-0.294774	-0.234262	-0.302048	3	0.00596168	-0.294774	0.0372149	2.14826	1	0	0	NAA10	P41227	Imp5	301	0.498	1281	-1.099	0.602	-2.05	0.494	1
Q8BU30	Iars	7	Isoleucine--tRNA ligase, cytoplasmic	42.961	7	326940000	-0.217323	-0.288769	-0.30793	3	0.0101663	-0.288769	0.0477516	1.95442	1	0	0	IARS	P41252	NA	NA	NA	NA	NA	NA	NA	NA	0
P48024	Eif1	80.5	Eukaryotic translation initiation factor 1	297.49	9	4521200000	-0.410639	-0.369632	-0.443046	3	0.00270247	-0.410639	0.0367909	3.00195	1	0	0	EIF1	P41567	Imp13	124	0.671	1606	-1.658	0.492	-1.384	1.333	1
Q8R5C5	Actr1b	33	Beta-centractin	81.537	9	1538400000	-0.168074	-0.887607	-0.280194	3	0.184564	-0.280194	0.387136	0.575187	0	0	0	ACTR1B	P42025	NA	NA	NA	NA	NA	NA	NA	NA	0
Q61033	Tmpo	59.3	Lamina-associated polypeptide 2, isoforms alpha/zeta	323.31	27	19900000000	0.00805655	0.00762609	0.0309716	3	0.181242	0.00805655	0.013356	0.071073	0	0	0	TMPO	P42167	Imp4	146	0.436	890	-0.743	-2.341	0.462	0.278	1
Q61029	Tmpo	59.1	Lamina-associated polypeptide 2, isoforms beta/delta/epsilon/gamma	174.28	21	6287100000	0.0817487	0.10541	0.078883	3	0.00886471	0.0817487	0.0145587	0.713596	0	0	0	TMPO	P42167	Imp4	146	0.436	890	-0.743	-2.341	0.462	0.278	1
Q9CZU3	Skiv2l2	31.5	Superkiller viralicidic activity 2-like 2	303.29	32	6047300000	0.0701145	0.0790196	0.0328061	3	0.0503981	0.0701145	0.0245184	0.563086	0	0	0	MTREX	P42285	Trn2	242	0.333	803	-0.645	-0.508	0.004	-0.099	1
Q9JLN9	Mtor	1.6	Serine/threonine-protein kinase mTOR	3.2956	3	521070000	0.193835	-0.0975945	0.0873271	3	0.546945	0.0873271	0.147462	0.35289	0	0	0	MTOR	P42345	NA	NA	NA	NA	NA	NA	NA	NA	0
P70677	Casp3	7.2	Caspase-3;Caspase-3 subunit p17;Caspase-3 subunit p12	7.7865	2	37251000	-0.445893	0.20063	0.28238	3	0.962046	0.20063	0.398969	0.402089	0	0	0	CASP3	P42574	NA	NA	NA	NA	NA	NA	NA	NA	0
Q6PB66	Lrpprc	39.2	Leucine-rich PPR motif-containing protein, mitochondrial	310.74	47	13700000000	0.212756	0.236707	0.242694	3	0.00156782	0.236707	0.0158417	2.04336	1	0	0	LRPPRC	P42704	Imp7;Imp8;Imp9	8;151;32	2.379;0.773;1.611	1452;1493;359	-2.534;-3.16;-0.146	2.531;0.219;0.678	-3.162;-3.85;0.587	1.644;0.277;-0.228	1
Q8BWT1	Acaa2	37.8	3-ketoacyl-CoA thiolase, mitochondrial	163.47	11	1777300000	-0.00418989	0.0114956	0.0233263	3	0.328584	0.0114956	0.013803	0.101013	0	0	0	ACAA2	P42765	Impbeta;Trn1;Trn2;TrnSR;Imp7;Imp8;Imp9	186;155;44;133;156;8;131	0.557;0.543;1.11;0.604;0.689;2.581;0.828	1028;760;591;774;376;699;29	-0.632;-0.583;-0.459;-0.473;-0.217;-0.479;0.582	-0.72;0.116;0.86;-0.047;3.519;-1.266;4.304	1.3;0.725;0.468;0.824;0.118;1.955;-0.994	0.426;0.225;0.128;0.124;-1.547;3.628;0.612	1
Q6ZWV7	Rpl35	30.1	60S ribosomal protein L35	58.537	6	4786300000	-0.333771	-0.411195	-0.403103	3	0.00409705	-0.403103	0.042558	2.82764	1	0	0	RPL35	P42766	Imp7;Imp8;Imp9;Imp11;Exp4	175;168;104;67;128	0.638;0.741;0.948;0.698;0.755	431;154;99;66;144	-0.278;0.442;0.33;0.175;0.281	0.237;0.181;-0.083;0.492;-0.288	-0.866;-0.209;-1.381;0.589;-0.003	-0.414;-0.584;0.715;0.562;-1.175	1
P63005	Pafah1b1	19.3	Platelet-activating factor acetylhydrolase IB subunit alpha	29.334	6	269650000	-0.206961	-0.197104	-0.0687254	3	0.0713844	-0.197104	0.0771226	1.11281	0	0	0	PAFAH1B1	P43034	NA	NA	NA	NA	NA	NA	NA	NA	0
Q8K310	Matr3	48.1	Matrin-3	323.31	36	54100000000	0.0810669	0.0588014	0.0633649	3	0.00989789	0.0633649	0.0117611	0.566967	0	0	0	MATR3	P43243	Trn1;Imp4;Imp9;Exp4	101;94;68;221	0.78;0.646;1.225;0.591	825;44;355;282	-0.656;0.218;-0.14;0.004	0.247;0.215;0.112;-0.333	1.959;0.648;-0.007;-0.212	0.145;-0.093;-0.224;-1.586	1
P43247	Msh2	24.3	DNA mismatch repair protein Msh2	198.72	16	2218600000	-0.0398887	-0.00937909	-0.0565362	3	0.125146	-0.0398887	0.0239157	0.321902	0	0	0	MSH2	P43246	NA	NA	NA	NA	NA	NA	NA	NA	0
Q64521	Gpd2	10	Glycerol-3-phosphate dehydrogenase, mitochondrial	18.933	4	364360000	0.275484	0.646716	0.35061	3	0.0645099	0.35061	0.196272	1.18341	0	0	0	GPD2	P43304	NA	NA	NA	NA	NA	NA	NA	NA	0
Q9CY50	Ssr1	21	Translocon-associated protein subunit alpha	80.47	4	7796100000	-0.264894	-0.328344	-0.281036	3	0.00424094	-0.281036	0.0329763	2.11343	1	0	0	SSR1	P43307	NA	NA	NA	NA	NA	NA	NA	NA	0
P34022	Ranbp1	15.3	Ran-specific GTPase-activating protein	8.222	3	111270000	-0.223189	-0.549409	-0.401768	3	0.0534365	-0.401768	0.163355	1.52558	0	0	0	RANBP1	P43487	Trn1;Imp5	163;126	0.524;0.791	875;1119	-0.73;-0.866	-1.876;1.037	0.707;-1.747	1.843;0.769	1
P54775	Psmc4	56.7	26S protease regulatory subunit 6B	323.31	15	3654500000	-0.123733	-0.124472	-0.111087	3	0.00131272	-0.123733	0.00752316	1.15075	0	0	0	PSMC4	P43686	NA	NA	NA	NA	NA	NA	NA	NA	0
P30412	Ppic	10.4	Peptidyl-prolyl cis-trans isomerase C	3.0186	2	10874000	0.285816	0.292075	0.0429244	3	0.127706	0.285816	0.142075	1.18069	0	0	0	PPIC	P45877	NA	NA	NA	NA	NA	NA	NA	NA	0
Q60930	Vdac2	51.5	Voltage-dependent anion-selective channel protein 2	323.31	13	30000000000	0.233029	0.20364	0.195096	3	0.00296289	0.20364	0.0198984	1.69844	0	1	0	VDAC2	P45880	NA	NA	NA	NA	NA	NA	NA	NA	0
Q9DBL1	Acadsb	6.9	Short/branched chain specific acyl-CoA dehydrogenase, mitochondrial	45.692	2	181050000	0.0471195	-0.0756568	-0.0477857	3	0.564281	-0.0477857	0.0643659	0.290728	0	0	0	ACADSB	P45954	NA	NA	NA	NA	NA	NA	NA	NA	0
Q61686	Cbx5	53.9	Chromobox protein homolog 5	88.618	10	4650700000	0.214374	0.164143	0.179766	3	0.00630054	0.179766	0.0257064	1.43004	0	0	0	CBX5	P45973	Trn1;Imp4;Exp4	29;58;138	1.249;0.874;0.738	1007;NA;459	-1.053;NA;-0.364	-2.33;0.074;-0.011	3.094;0.851;-0.029	2.231;NA;-2.132	1
P56399	Usp5	6.3	Ubiquitin carboxyl-terminal hydrolase 5	45.224	3	145470000	-0.533932	-0.518639	-0.404458	3	0.00699964	-0.518639	0.0707513	3.03739	1	0	0	USP5	P45974	NA	NA	NA	NA	NA	NA	NA	NA	0
P46061	Rangap1	49.6	Ran GTPase-activating protein 1	323.31	28	5546900000	0.30229	0.341758	0.307195	3	0.00153063	0.307195	0.0215112	2.52812	1	0	0	RANGAP1	P46060	NA	NA	NA	NA	NA	NA	NA	NA	0
Q61687	Atrx	11.3	Transcriptional regulator ATRX	182.89	22	3070200000	0.197488	0.207393	0.206143	3	0.000233726	0.206143	0.0053942	1.95592	1	0	0	ATRX	P46100	NA	NA	NA	NA	NA	NA	NA	NA	0
Q91YJ5	Mtif2	12.8	Translation initiation factor IF-2, mitochondrial	57.947	5	166410000	-0.322794	-0.29221	-0.283334	3	0.00158928	-0.29221	0.0207013	2.42094	1	0	0	MTIF2	P46199	NA	NA	NA	NA	NA	NA	NA	NA	0
Q9Z1R2	Bag6	4.4	Large proline-rich protein BAG6	9.267	4	355130000	0.0086303	0.147176	-0.105768	3	0.840779	0.0086303	0.126664	0.0380753	0	0	0	BAG6	P46379	NA	NA	NA	NA	NA	NA	NA	NA	0
P46460	Nsf	18	Vesicle-fusing ATPase	34.803	10	394950000	-0.392156	-0.363791	-0.123858	3	0.0748692	-0.363791	0.147397	1.47047	0	0	0	NSF	P46459	Imp13	281	0.365	NA	NA	NA	0.412	1.611	1
P46737	Brcc3	19.9	Lys-63-specific deubiquitinase BRCC36	9.0446	4	154180000	0.250234	-0.0342933	0.0545012	3	0.395712	0.0545012	0.145574	0.221934	0	0	0	BRCC3	P46736	NA	NA	NA	NA	NA	NA	NA	NA	0
P14115	Rpl27a	39.2	60S ribosomal protein L27a	58.631	8	23100000000	-0.41423	-0.464823	-0.417945	3	0.00141507	-0.417945	0.0281987	3.26013	1	0	0	RPL27A	P46776	Imp8;Imp9;Imp11;Exp4	274;211;105;182	0.612;0.642;0.583;0.648	202;27;109;131	0.364;0.603;0.078;0.294	0.028;-0.338;0.665;-0.393	-0.287;-0.962;0.949;0.215	-0.813;0.451;0.028;-1.155	1
P47962	Rpl5	54.5	60S ribosomal protein L5	121.06	17	15100000000	-0.376864	-0.361361	-0.358935	3	0.000235702	-0.361361	0.00972673	3.29328	1	1	1	RPL5	P46777	NA	NA	NA	NA	NA	NA	NA	NA	0
P41105	Rpl28	43.1	60S ribosomal protein L28	10.639	8	1240300000	-0.435066	-0.387846	-0.400244	3	0.00119962	-0.400244	0.0244813	3.2153	1	1	1	RPL28	P46779	Imp4;Exp4	203;198	0.346;0.622	592;134	-0.361;0.29	-0.571;-0.418	-0.247;-0.049	0.032;-1.162	1
Q6ZWN5	Rps9	47.4	40S ribosomal protein S9	34.981	17	10700000000	-0.42432	-0.448883	-0.45107	3	0.000377191	-0.448883	0.0148532	3.90832	1	0	0	RPS9	P46781	NA	NA	NA	NA	NA	NA	NA	NA	0
P14873	Map1b	9.5	Microtubule-associated protein 1B;MAP1B heavy chain;MAP1 light chain LC1	197.73	14	1678500000	-0.480901	-0.541933	-0.5716	3	0.00251415	-0.541933	0.0462447	3.70566	1	0	0	MAP1B	P46821	NA	NA	NA	NA	NA	NA	NA	NA	0
P46935	Nedd4	12.1	E3 ubiquitin-protein ligase NEDD4	26.917	10	451200000	0.18612	0.254352	0.238175	3	0.00817869	0.238175	0.0356535	1.75576	0	1	0	NEDD4	P46934	NA	NA	NA	NA	NA	NA	NA	NA	0
P46938	Yap1	18.9	Transcriptional coactivator YAP1	116.76	5	402010000	-0.746156	-0.742048	-0.809954	3	0.00082245	-0.746156	0.0380752	5.40398	1	0	0	YAP1	P46937	Imp13	50	1.052	1657	-4.086	-4.354	1.299	0.822	1
Q9JKF1	Iqgap1	47.7	Ras GTPase-activating-like protein IQGAP1	323.31	57	12900000000	-0.203402	-0.230008	-0.224031	3	0.00134973	-0.224031	0.0139592	1.96589	1	0	0	IQGAP1	P46940	NA	NA	NA	NA	NA	NA	NA	NA	0
P46978	Stt3a	22.1	Dolichyl-diphosphooligosaccharide--protein glycosyltransferase subunit STT3A	118.43	14	3667400000	-0.354243	-0.281632	-0.34885	3	0.00502523	-0.34885	0.0404551	2.48371	1	1	1	STT3A	P46977	NA	NA	NA	NA	NA	NA	NA	NA	0
P47754	Capza2	61.9	F-actin-capping protein subunit alpha-2	323.31	11	7320900000	-0.0854355	-0.145254	-0.107539	3	0.0231617	-0.107539	0.030247	0.825654	0	0	0	CAPZA2	P47755	NA	NA	NA	NA	NA	NA	NA	NA	0
P47757	Capzb	48	F-actin-capping protein subunit beta	218.79	12	5745500000	-0.147282	-0.170183	-0.215429	3	0.0124676	-0.170183	0.0346787	1.26362	0	1	0	CAPZB	P47756	NA	NA	NA	NA	NA	NA	NA	NA	0
Q8BMJ3	Eif1ax	29.2	Eukaryotic translation initiation factor 1A, X-chromosomal	43.718	5	549400000	-0.301053	-0.193288	-0.164448	3	0.0340179	-0.193288	0.0720021	1.12376	0	0	0	EIF1AX	P47813	Trn1;TrnSR;Imp4;Imp5;Imp8;Imp13	180;59;37;96;178;84	0.49;0.932;1.106;0.873;0.736;0.819	1110;1137;45;1183;127;164	-1.577;-0.803;0.216;-0.946;0.482;-0.03	-3.066;0.265;0.33;0.879;0.504;0.643	0.677;-0.913;0.267;-1.852;-0.168;0.061	1.56;1.72;0.816;1.401;-0.782;2.078	1
Q60872	Eif1a	27.8	Eukaryotic translation initiation factor 1A	4.5831	3	63918000	-0.52423	-0.503078	-0.567404	3	0.00126559	-0.52423	0.0327854	3.94795	1	0	0	EIF1AX	P47813	Trn1;TrnSR;Imp4;Imp5;Imp8;Imp13	180;59;37;96;178;84	0.49;0.932;1.106;0.873;0.736;0.819	1110;1137;45;1183;127;164	-1.577;-0.803;0.216;-0.946;0.482;-0.03	-3.066;0.265;0.33;0.879;0.504;0.643	0.677;-0.913;0.267;-1.852;-0.168;0.061	1.56;1.72;0.816;1.401;-0.782;2.078	1
P47915	Rpl29	17.5	60S ribosomal protein L29	4.2	3	1370000000	-0.422694	-0.455416	-0.311918	3	0.0117697	-0.422694	0.0752037	2.41259	1	0	0	RPL29	P47914	Imp8	235	0.655	199	0.369	0.193	-0.283	-0.904	1
Q9CR68	Uqcrfs1	54	Cytochrome b-c1 complex subunit Rieske, mitochondrial;Cytochrome b-c1 complex subunit 11	303.28	12	7643900000	-0.0264989	0.0443242	0.0149265	3	0.648234	0.0149265	0.0355814	0.110093	0	0	0	UQCRFS1	P47985	NA	NA	NA	NA	NA	NA	NA	NA	0
Q9DB20	Atp5o	67.1	ATP synthase subunit O, mitochondrial	282.82	13	16700000000	0.0870554	0.122076	0.059909	3	0.0379805	0.0870554	0.0311667	0.663701	0	0	0	ATP5PO	P48047	Imp5;Exp4	206;65	0.635;1.037	607;NA	-0.431;NA	0.62;-0.014	-1.181;0.789	7.251;NA	1
P06801	Me1	12.6	NADP-dependent malic enzyme	19.984	5	171010000	-0.0994172	-0.382589	-0.394221	3	0.0938298	-0.382589	0.166949	1.43319	0	0	0	ME1	P48163	NA	NA	NA	NA	NA	NA	NA	NA	0
Q5XJY5	Arcn1	24.1	Coatomer subunit delta	49.599	11	1014500000	-0.336537	-0.419063	-0.381273	3	0.00393801	-0.381273	0.0413119	2.69809	1	0	0	ARCN1	P48444	Imp5	186	0.664	969	-0.709	0.651	-1.543	1.003	1
O09172	Gclm	7.7	Glutamate--cysteine ligase regulatory subunit	6.2183	2	1015900000	-0.274878	-0.337503	-0.351387	3	0.00532309	-0.337503	0.0407599	2.39772	1	0	0	GCLM	P48507	NA	NA	NA	NA	NA	NA	NA	NA	0
Q9CX56	Psmd8	13.6	26S proteasome non-ATPase regulatory subunit 8	27.823	5	494340000	-0.240179	-0.176267	-0.0910334	3	0.0594641	-0.176267	0.0748266	1.00824	0	0	0	PSMD8	P48556	NA	NA	NA	NA	NA	NA	NA	NA	0
Q7TSC1	Prrc2a	9.1	Protein PRRC2A	62.702	13	864380000	-0.422037	-0.344703	-0.304434	3	0.00921074	-0.344703	0.0597672	2.15753	1	0	0	PRRC2A	P48634	Imp7;Imp13	275;115	0.47;0.698	961;1444	-0.819;-0.832	0.015;0.588	-1.416;-0.651	-0.642;0.486	1
P80316	Cct5	62.5	T-complex protein 1 subunit epsilon	323.31	30	16000000000	-0.0241057	0.0361868	-0.0163661	3	0.94675	-0.0163661	0.0328047	0.123234	0	1	0	CCT5	P48643	NA	NA	NA	NA	NA	NA	NA	NA	0
Q6P5H2	Nes	21.6	Nestin	323.31	29	5223400000	0.117429	0.112233	0.125387	3	0.00104286	0.117429	0.00662491	1.10133	0	0	0	NES	P48681	NA	NA	NA	NA	NA	NA	NA	NA	0
Q8BM72	Hspa13	5.7	Heat shock 70 kDa protein 13	12.598	2	185790000	0.703809	0.92136	0.661111	3	0.0109963	0.703809	0.139571	2.93779	1	0	0	HSPA13	P48723	NA	NA	NA	NA	NA	NA	NA	NA	0
Q8BK63	Csnk1a1	6.8	Casein kinase I isoform alpha	5.3503	3	169910000	0.186627	-0.0663065	0.160017	3	0.364337	0.160017	0.138988	0.669559	0	0	0	CSNK1A1	P48729	Imp4	194	0.354	238	-0.131	-0.757	-0.042	0.145	1
Q9DC28	Csnk1d	5.3	Casein kinase I isoform delta;Casein kinase I isoform epsilon	2.5658	2	173520000	-0.214039	-0.256752	-0.125825	3	0.0355798	-0.214039	0.0667685	1.28345	0	0	0	CSNK1D	P48730	NA	NA	NA	NA	NA	NA	NA	NA	0
P54071	Idh2	15.7	Isocitrate dehydrogenase [NADP], mitochondrial	18.302	7	483900000	-0.323787	-0.280142	-0.239191	3	0.00746853	-0.280142	0.0423048	1.9686	1	0	0	IDH2	P48735	NA	NA	NA	NA	NA	NA	NA	NA	0
O35654	Pold2	9.2	DNA polymerase delta subunit 2	54.729	3	259350000	-0.317193	-0.264218	-0.35899	3	0.00756586	-0.317193	0.047496	2.15052	1	0	0	POLD2	P49005	Impbeta	80	1.036	40	0.582	0.321	0.298	0.876	1
Q9D0F3	Lman1	17.6	Protein ERGIC-53	29.594	5	612360000	-0.544203	-0.5799	-0.615199	3	0.00124727	-0.5799	0.0354979	4.27977	1	0	0	LMAN1	P49257	NA	NA	NA	NA	NA	NA	NA	NA	0
P19096	Fasn	8.4	Fatty acid synthase;[Acyl-carrier-protein] S-acetyltransferase;[Acyl-carrier-protein] S-malonyltransferase;3-oxoacyl-[acyl-carrier-protein] synthase;3-oxoacyl-[acyl-carrier-protein] reductase;3-hydroxyacyl-[acyl-carrier-protein] dehydratase;Enoyl-[acyl-carrier-protein] reductase;Oleoyl-[acyl-carrier-protein] hydrolase	119.03	12	703600000	-0.265171	-0.380934	-0.227152	3	0.0243235	-0.265171	0.0800998	1.47236	0	1	0	FASN	P49327	Imp11;Imp13	195;303	0.407;0.334	915;124	-0.559;0.006	0.192;0.148	0.928;0.093	-0.522;0.187	1
P80318	Cct3	55.8	T-complex protein 1 subunit gamma	315.76	26	15900000000	-0.0280427	-0.058503	-0.0134507	3	0.128644	-0.0280427	0.0229872	0.228013	0	1	0	CCT3	P49368	NA	NA	NA	NA	NA	NA	NA	NA	0
Q9D338	Mrpl19	32.9	39S ribosomal protein L19, mitochondrial	44.097	12	836850000	0.0889557	0.0284277	0.162339	3	0.137684	0.0889557	0.0670584	0.532483	0	0	0	MRPL19	P49406	NA	NA	NA	NA	NA	NA	NA	NA	0
Q8BFR5	Tufm	13.7	Elongation factor Tu, mitochondrial	27.123	5	363880000	-0.181035	-0.331736	-0.182573	3	0.0434861	-0.182573	0.0865664	0.978596	0	0	0	TUFM	P49411	Trn2;Imp4;Imp5;Imp7;Imp9	153;14;76;50;33	0.489;1.788;0.965;1.235;1.61	848;316;24;31;85	-0.683;-0.181;0.448;0.555;0.358	-0.005;1.315;1.49;3.57;-0.837	-0.123;-0.087;-0.037;-0.018;0.586	-0.146;1.574;0.933;0.186;2.662	1
P26443	Glud1	55.7	Glutamate dehydrogenase 1, mitochondrial	323.31	28	15000000000	-0.0321969	-0.0208819	-0.0721035	3	0.115155	-0.0321969	0.0269079	0.253703	0	0	0	GLUD2	P49448	NA	NA	NA	NA	NA	NA	NA	NA	0
P49962	Srp9	20.9	Signal recognition particle 9 kDa protein	11.567	2	266900000	-0.292281	-0.29752	-0.277342	3	0.000437107	-0.292281	0.0104705	2.64578	1	0	0	SRP9	P49458	Impbeta;Trn2	296;119	0.377;0.559	299;444	-0.103;-0.356	-0.266;-0.119	-0.115;-0.056	0.256;0.253	1
Q8BGQ7	Aars	9.1	Alanine--tRNA ligase, cytoplasmic	26.206	7	285050000	-0.368998	-0.117678	-0.350449	3	0.0746846	-0.350449	0.140053	1.45988	0	1	0	AARS	P49588	Trn1;Imp13	33;67	1.184;0.902	1182;307	-2.035;-0.121	-3.711;0.776	1.403;-0.019	2.16;0.68	1
P26638	Sars	12.3	Serine--tRNA ligase, cytoplasmic	15.148	3	61303000	-0.269373	-0.641896	-0.674568	3	0.055464	-0.641896	0.225101	1.97445	1	0	0	SARS	P49591	Imp5;Imp11;Imp13	136;51;52	0.765;0.806;1.024	1462;983;140	-1.597;-0.631;-0.005	1.82;0.5;0.852	-2.699;1.221;0.084	0.745;-0.583;1.128	1
P33610	Prim2	15.6	DNA primase large subunit	34.292	6	218190000	-0.33763	-0.335808	-0.247012	3	0.00936821	-0.335808	0.0518008	2.21217	1	0	0	PRIM2	P49643	NA	NA	NA	NA	NA	NA	NA	NA	0
Q61164	Ctcf	11.7	Transcriptional repressor CTCF	82.296	5	888310000	0.00690837	-0.0327428	0.0833836	3	0.630197	0.00690837	0.0590283	0.0434411	0	0	0	CTCF	P49711	Impbeta	94	0.954	25	0.92	0.739	0.179	0.767	1
Q9R1P1	Psmb3	34.1	Proteasome subunit beta type-3	35.036	5	552440000	-0.110355	-0.148273	-0.087672	3	0.0226574	-0.110355	0.0306179	0.84487	0	0	0	PSMB3	P49720	NA	NA	NA	NA	NA	NA	NA	NA	0
Q9R1P3	Psmb2	22.4	Proteasome subunit beta type-2	21.225	4	912310000	-0.115519	-0.1666	-0.425676	3	0.133284	-0.1666	0.166296	0.625619	0	0	0	PSMB2	P49721	NA	NA	NA	NA	NA	NA	NA	NA	0
P97310	Mcm2	51.3	DNA replication licensing factor MCM2	323.31	38	10300000000	0.0152121	-0.00410308	-0.0285723	3	0.690993	-0.00410308	0.0219427	0.0336476	0	0	0	MCM2	P49736	NA	NA	NA	NA	NA	NA	NA	NA	0
P50544	Acadvl	8.1	Very long-chain specific acyl-CoA dehydrogenase, mitochondrial	24.108	3	112180000	-0.0389398	-0.0108319	-0.381555	3	0.350969	-0.0389398	0.206402	0.127087	0	0	0	ACADVL	P49748	Trn1;Imp7;Imp8;Exp4	217;51;174;49	0.4;1.208;0.739;1.228	NA;8;707;805	NA;1.097;-0.485;-0.735	-0.287;0.842;0.179;0.74	1.33;0.647;-1.146;0.579	NA;0.724;0.806;-2.683	1
Q9R0I7	Ylpm1	16.8	YLP motif-containing protein 1	265.96	15	2509100000	0.0654344	0.024887	0.0978804	3	0.0970683	0.0654344	0.0365716	0.479122	0	0	0	YLPM1	P49750	NA	NA	NA	NA	NA	NA	NA	NA	0
Q5KU39	Vps41	4	Vacuolar protein sorting-associated protein 41 homolog	5.7336	3	90938000	-0.178535	-0.220379	-0.333571	3	0.0341398	-0.220379	0.0802075	1.22292	0	0	0	VPS41	P49754	NA	NA	NA	NA	NA	NA	NA	NA	0
Q9D1D4	Tmed10	36.5	Transmembrane emp24 domain-containing protein 10	135.43	8	4719100000	-0.342049	-0.336173	-0.410678	3	0.0043134	-0.342049	0.0414234	2.41862	1	0	0	TMED10	P49755	Imp5	7	1.758	NA	NA	1.838	5.204	NA	1
B2RY56	Rbm25	16.8	RNA-binding protein 25	122.61	14	5978700000	0.163241	0.138945	0.176067	3	0.00463003	0.163241	0.0188539	1.37346	0	0	0	RBM25	P49756	Trn2;TrnSR;Imp7;Imp8;Imp9;Imp11;Exp4	182;50;252;171;103;53;205	0.429;0.99;0.505;0.74;0.95;0.798;0.606	442;156;734;79;225;5;127	-0.355;-0.089;-0.624;0.593;0.067;0.657;0.298	-0.08;0.388;1.063;0.838;0.666;0.385;0.086	-0.18;0.872;-1.218;-0.056;-0.429;1.138;-0.193	0.254;0.53;-0.686;-0.775;-0.045;1.017;-1.15	1
O35492	Clk3	5.2	Dual specificity protein kinase CLK3	27.63	2	152260000	0.0578315	-0.116113	0.08882	3	0.887851	0.0578315	0.110465	0.27478	0	0	0	CLK3	P49761	Impbeta	56	1.215	1523	-1.501	-1.465	0.563	1.044	1
Q99LD9	Eif2b2	13.7	Translation initiation factor eIF-2B subunit beta	20.193	3	305380000	-0.516925	-0.493662	-0.391986	3	0.0066654	-0.493662	0.0664442	2.96593	1	0	0	EIF2B2	P49770	Imp5	79	0.957	1238	-1.03	1.41	-1.961	0.925	1
Q9ERU9	Ranbp2	32.7	E3 SUMO-protein ligase RanBP2	323.31	81	21900000000	0.213503	0.185359	0.245252	3	0.00642997	0.213503	0.0299646	1.64278	0	0	0	RANBP2	P49792	Impbeta	150	0.701	178	0.039	0.422	0.501	-0.062	1
Q91YT0	Ndufv1	36.6	NADH dehydrogenase [ubiquinone] flavoprotein 1, mitochondrial	97.212	12	5332500000	0.143132	0.15782	0.0718999	3	0.04268	0.143132	0.0459565	0.98065	0	0	0	NDUFV1	P49821	NA	NA	NA	NA	NA	NA	NA	NA	0
Q9WV60	Gsk3b	16.9	Glycogen synthase kinase-3 beta	31.313	5	296940000	-0.0999428	-0.275839	0.081885	3	0.442936	-0.0999428	0.17887	0.358385	0	0	0	GSK3B	P49841	NA	NA	NA	NA	NA	NA	NA	NA	0
Q62311	Taf6	17.3	Transcription initiation factor TFIID subunit 6	37.881	8	504840000	0.139339	-0.0531344	0.028852	3	0.562663	0.028852	0.0965875	0.146764	0	0	0	TAF6	P49848	NA	NA	NA	NA	NA	NA	NA	NA	0
Q3THK7	Gmps	24.2	GMP synthase [glutamine-hydrolyzing]	238.11	8	790830000	-0.377145	-0.360194	-0.389602	3	0.000514328	-0.377145	0.0147614	3.28634	1	0	0	GMPS	P49915	NA	NA	NA	NA	NA	NA	NA	NA	0
Q61216	Mre11a	29	Double-strand break repair protein MRE11A	150.79	17	4121600000	0.0167815	0.0913952	0.102322	3	0.120732	0.0913952	0.0465543	0.623627	0	0	0	MRE11	P49959	Impbeta	198	0.533	163	0.059	-0.128	-0.154	0.403	1
Q9D6R2	Idh3a	15.3	Isocitrate dehydrogenase [NAD] subunit alpha, mitochondrial	27.614	4	340690000	-0.416	-0.505042	-0.579793	3	0.00883691	-0.505042	0.0820003	2.77495	1	1	1	IDH3A	P50213	Trn2;Exp4	78;38	0.725;1.397	262;NA	-0.24;NA	0.013;2.578	0.598;0.79	0.394;NA	1
P53690	Mmp14	4.1	Matrix metalloproteinase-14	9.5504	2	237020000	1.03415	1.2532	1.22756	3	0.0034645	1.22756	0.119758	5.58595	1	0	0	MMP14	P50281	NA	NA	NA	NA	NA	NA	NA	NA	0
Q61598	Gdi2	24	Rab GDP dissociation inhibitor beta	37.77	8	384100000	-0.390907	-0.333134	-0.222953	3	0.0235016	-0.333134	0.085329	1.79753	0	1	0	GDI2	P50395	Imp5;Imp11	251;101	0.564;0.588	1320;37	-1.182;0.293	0.923;0.332	-2.159;1.666	0.556;0.213	1
O08579	Emd	48.3	Emerin	165.93	9	2339100000	-0.0317544	0.0156403	0.0380147	3	0.756573	0.0156403	0.0356244	0.115321	0	0	0	EMD	P50402	NA	NA	NA	NA	NA	NA	NA	NA	0
P19324	Serpinh1	19.7	Serpin H1	57.478	5	240080000	0.0450235	-0.248211	0.0927487	3	0.762766	0.0450235	0.184625	0.158186	0	0	0	SERPINH1	P50454	NA	NA	NA	NA	NA	NA	NA	NA	0
Q99L47	St13	12.4	Hsc70-interacting protein	13.098	5	727260000	-0.463828	-0.41781	-0.524936	3	0.00435057	-0.463828	0.0537397	3.01697	1	0	0	ST13	P50502	NA	NA	NA	NA	NA	NA	NA	NA	0
O09012	Pex5	6.3	Peroxisomal targeting signal 1 receptor	15.278	2	48834000	-0.0453868	-0.227743	-0.363104	3	0.147751	-0.227743	0.159437	0.877835	0	0	0	PEX5	P50542	NA	NA	NA	NA	NA	NA	NA	NA	0
P70460	Vasp	28	Vasodilator-stimulated phosphoprotein	82.345	9	3070000000	-0.453222	-0.378813	-0.404286	3	0.00279498	-0.404286	0.0378157	2.93353	1	0	0	VASP	P50552	Imp5	147	0.748	1097	-0.843	0.743	-1.717	0.923	1
P39054	Dnm2	29	Dynamin-2	174.18	23	2988500000	-0.262936	-0.208861	-0.291574	3	0.0089609	-0.262936	0.0420035	1.85162	0	0	0	DNM2	P50570	NA	NA	NA	NA	NA	NA	NA	NA	0
O08663	Metap2	14.2	Methionine aminopeptidase 2	50.948	6	652890000	-0.634263	-0.587468	-0.510169	3	0.00390502	-0.587468	0.0626684	3.61144	1	0	0	METAP2	P50579	Imp5;Imp13	127;44	0.785;1.077	1282;1302	-1.102;-0.65	1.204;1.059	-2.054;-0.489	0.763;0.846	1
Q99J95	Cdk9	23.7	Cyclin-dependent kinase 9	20.448	8	310250000	0.138159	0.188148	0.00633393	3	0.177556	0.138159	0.0939264	0.712431	0	0	0	CDK9	P50750	NA	NA	NA	NA	NA	NA	NA	NA	0
Q9CR57	Rpl14	32.7	60S ribosomal protein L14	24.136	7	1660300000	-0.355904	-0.460806	-0.388167	3	0.00591313	-0.388167	0.0537308	2.52498	1	0	0	RPL14	P50914	Imp8;Imp9	154;240	0.767;0.576	167;86	0.413;0.354	0.213;-0.603	-0.237;-1.345	-0.689;0.496	1
P42932	Cct8	46.7	T-complex protein 1 subunit theta	193.86	23	8408800000	-0.0363335	-0.087672	-0.059525	3	0.0541322	-0.059525	0.0257091	0.473514	0	1	0	CCT8	P50990	NA	NA	NA	NA	NA	NA	NA	NA	0
P80315	Cct4	45.8	T-complex protein 1 subunit delta	323.31	17	8950800000	-0.0576169	-0.0963909	-0.128961	3	0.0446212	-0.0963909	0.0357169	0.710236	0	1	0	CCT4	P50991	NA	NA	NA	NA	NA	NA	NA	NA	0
P97384	Anxa11	4	Annexin A11	2.2798	2	34857000	-0.695232	-1.1246	-1.03369	3	0.0183447	-1.03369	0.226264	3.16826	1	0	0	ANXA11	P50995	Trn1	55	0.986	NA	NA	NA	1.129	2.379	1
Q61584	Fxr1	33.5	Fragile X mental retardation syndrome-related protein 1	323.31	17	4554500000	-0.201643	-0.0909566	-0.193618	3	0.045094	-0.193618	0.0617187	1.19725	0	0	0	FXR1	P51114	TrnSR;Imp7;Imp8;Imp9	146;67;66;65	0.569;1.074;1.16;1.239	361;27;64;246	-0.254;0.583;0.621;0.023	0.181;0.165;0.039;1.634	0.452;1.013;1.257;0.014	0.355;-0.007;-0.139;-0.083	1
P35278	Rab5c	47.7	Ras-related protein Rab-5C	94.768	7	2953100000	-0.209678	-0.177229	-0.292422	3	0.0221755	-0.209678	0.0593983	1.31544	0	0	0	RAB5C	P51148	Imp5;Imp7;Imp8;Imp13	198;283;117;298	0.646;0.464;0.868;0.342	386;1184;452;710	-0.274;-1.054;-0.069;-0.303	0.904;1.146;0.675;0.823	-0.976;-1.656;-0.725;-0.181	0.633;-0.734;-0.581;0.147	1
P51150	Rab7a	68.6	Ras-related protein Rab-7a	163.9	12	5133200000	-0.197865	-0.200266	-0.176332	3	0.0015754	-0.197865	0.0131799	1.74823	0	1	0	RAB7A	P51149	Trn2;Imp4;Imp7;Imp8;Imp9;Exp4	217;165;197;198;230;240	0.369;0.401;0.597;0.705;0.596;0.565	41;26;167;61;122;111	0.111;0.358;0.096;0.629;0.28;0.347	-0.461;-0.751;0.183;0.049;-0.074;-0.474	0.067;0.431;-0.485;0.058;-0.973;0.052	0.821;0.244;-0.267;-0.161;0.139;-1.077	1
Q9R0M6	Rab9a	20.9	Ras-related protein Rab-9A	16.136	4	258690000	0.465504	-0.684364	0.819995	3	0.702113	0.465504	0.786443	0.525137	0	0	0	RAB9A	P51151	Trn2;Imp7;Imp8	239;145;186	0.334;0.709;0.728	40;198;117	0.123;0.022;0.506	-0.507;0.331;-0.097	0.078;-0.561;0.081	0.836;0.003;-0.246	1
Q9ER88	Dap3	40.2	28S ribosomal protein S29, mitochondrial	83.114	12	2860000000	0.0690147	0.196481	0.044604	3	0.159347	0.0690147	0.081558	0.380125	0	0	0	DAP3	P51398	NA	NA	NA	NA	NA	NA	NA	NA	0
Q3TKT4	Smarca4	19.6	Transcription activator BRG1	223.56	24	4388900000	0.0546401	0.100978	0.0519985	3	0.0489678	0.0546401	0.0275472	0.428391	0	0	0	SMARCA4	P51532	Impbeta;Imp13	65;146	1.131;0.595	NA;NA	NA;NA	0.79;0.415	1.726;3.937	NA;NA	1
Q62186	Ssr4	30.8	Translocon-associated protein subunit delta	30.072	4	3556700000	-0.235297	-0.401063	-0.278444	3	0.025503	-0.278444	0.0859996	1.49701	0	0	0	SSR4	P51571	NA	NA	NA	NA	NA	NA	NA	NA	0
Q61335	Bcap31	28.6	B-cell receptor-associated protein 31	18.36	5	1358200000	-0.37516	-0.196327	-0.309252	3	0.0302081	-0.309252	0.0904409	1.62387	0	0	0	BCAP31	P51572	Imp11	33	1.067	NA	NA	NA	1.607	0.88	1
Q61191	Hcfc1	25.6	Host cell factor 1;HCF N-terminal chain 1;HCF N-terminal chain 2;HCF N-terminal chain 3;HCF N-terminal chain 4;HCF N-terminal chain 5;HCF N-terminal chain 6;HCF C-terminal chain 1;HCF C-terminal chain 2;HCF C-terminal chain 3;HCF C-terminal chain 4;HCF C-terminal chain 5;HCF C-terminal chain 6	323.31	34	10000000000	0.158725	0.176706	0.156655	3	0.00150314	0.158725	0.0110273	1.4296	0	0	0	HCFC1	P51610	NA	NA	NA	NA	NA	NA	NA	NA	0
P47740	Aldh3a2	11.6	Fatty aldehyde dehydrogenase	11.93	3	35355000	-0.228267	-0.263196	-0.318164	3	0.00926935	-0.263196	0.0453194	1.81116	0	0	0	ALDH3A2	P51648	NA	NA	NA	NA	NA	NA	NA	NA	0
P51660	Hsd17b4	35.2	Peroxisomal multifunctional enzyme type 2;(3R)-hydroxyacyl-CoA dehydrogenase;Enoyl-CoA hydratase 2	242.42	18	6040000000	0.0776532	0.0251706	0.0672257	3	0.0715939	0.0672257	0.0277843	0.526087	0	0	0	HSD17B4	P51659	Trn1	171	0.501	1107	-1.563	0.14	-1.193	1.412	1
P26516	Psmd7	51.1	26S proteasome non-ATPase regulatory subunit 7	184.05	11	1594800000	-0.201925	-0.204782	-0.196756	3	0.000136279	-0.201925	0.00406769	1.94032	1	0	0	PSMD7	P51665	NA	NA	NA	NA	NA	NA	NA	NA	0
Q9WVD4	Clcn5	4.6	H(+)/Cl(-) exchange transporter 5;H(+)/Cl(-) exchange transporter 4;H(+)/Cl(-) exchange transporter 3	15.55	4	76513000	0.358621	0.224287	-0.030973	3	0.248646	0.224287	0.1979	0.752894	0	0	0	CLCN5	P51795	NA	NA	NA	NA	NA	NA	NA	NA	0
P70280	Vamp7	26.4	Vesicle-associated membrane protein 7	24.724	4	242540000	0.807849	0.825134	0.77349	3	0.000357811	0.807849	0.0262884	6.39686	1	0	0	VAMP7	P51809	NA	NA	NA	NA	NA	NA	NA	NA	0
P51859	Hdgf	16	Hepatoma-derived growth factor	85.185	5	753940000	-0.343897	-0.349677	-0.253223	3	0.0096521	-0.343897	0.0540964	2.2317	1	0	0	HDGF	P51858	Imp4	233	0.3	133	-0.016	-0.834	0.06	-0.007	1
P51949	Mnat1	9.1	CDK-activating kinase assembly factor MAT1	10.467	2	95363000	-0.188595	-0.359194	0.269871	3	0.670695	-0.188595	0.325325	0.443413	0	0	0	MNAT1	P51948	Impbeta;Imp13	127;184	0.813;0.513	32;560	0.716;-0.236	0.435;-0.432	0.387;0.546	0.666;0.31	1
Q9DCJ5	Ndufa8	41.9	NADH dehydrogenase [ubiquinone] 1 alpha subcomplex subunit 8	108.67	8	5021900000	0.198368	0.177854	0.218099	3	0.00342189	0.198368	0.0201238	1.65137	0	0	0	NDUFA8	P51970	Imp4;Imp7;Exp4	139;265;86	0.456;0.487;0.899	844;80;75	-0.647;0.334;0.444	-0.609;-0.164;-0.148	-0.501;0.033;-0.395	1.018;-0.707;-0.245	1
Q8BG05	Hnrnpa3	56.5	Heterogeneous nuclear ribonucleoprotein A3	323.31	28	130000000000	0.16877	0.151469	0.170694	3	0.0013925	0.16877	0.010588	1.52612	0	0	0	HNRNPA3	P51991	Trn1;Trn2;Imp7;Imp8;Imp9;Exp4	13;14;165;163;182;210	2.308;2.448;0.661;0.75;0.695;0.601	9;7;49;86;364;118	1.674;1.694;0.433;0.583;-0.155;0.323	2.396;2.303;0.311;0.201;-0.376;-0.438	2.505;2.065;-0.143;-0.066;-0.821;-0.545	2.696;2.749;-0.499;-0.76;-0.236;-0.457	1
Q9DCD0	Pgd	8.9	6-phosphogluconate dehydrogenase, decarboxylating	54.442	3	299930000	-0.388261	-0.368775	-0.22967	3	0.0222818	-0.368775	0.0864879	1.97747	1	1	1	PGD	P52209	NA	NA	NA	NA	NA	NA	NA	NA	0
Q9D0E1	Hnrnpm	71.6	Heterogeneous nuclear ribonucleoprotein M	323.31	45	113000000000	0.16221	0.146786	0.16092	3	0.000993367	0.16092	0.00855733	1.48235	0	1	0	HNRNPM	P52272	Trn1;Trn2;TrnSR;Imp9	4;5;294;216	3.162;3.144;0.335;0.632	4;4;320;265	2.343;2.06;-0.234;-0.004	3.595;3.228;-0.185;-0.542	3.324;2.587;0.219;-0.645	3.429;3.193;0.377;-0.106	1
P52293	Kpna2	41.8	Importin subunit alpha-1	291.2	17	8763300000	-0.277062	-0.279651	-0.267566	3	0.000178737	-0.277062	0.00636324	2.60487	1	0	0	KPNA2	P52292	Impbeta;Trn1	81;98	1.029;0.795	51;1101	0.447;-1.527	0.908;-2.996	0.283;1.031	0.322;1.734	1
Q60960	Kpna1	8.2	Importin subunit alpha-5;Importin subunit alpha-5, N-terminally processed	10.555	4	14775000	-0.45042	-0.680567	-0.763954	3	0.0213297	-0.680567	0.162391	2.59371	1	0	0	KPNA1	P52294	NA	NA	NA	NA	NA	NA	NA	NA	0
Q9CQ49	Ncbp2	11.5	Nuclear cap-binding protein subunit 2	2.9541	3	498990000	-0.0558012	-0.0340569	-0.153767	3	0.15818	-0.0558012	0.0637715	0.340726	0	0	0	NCBP2	P52298	Impbeta	19	2.116	7	1.993	1.635	1.622	3.708	1
Q923G2	Polr2h	30.7	DNA-directed RNA polymerases I, II, and III subunit RPABC3	28.363	3	220350000	0.0639171	0.063641	-0.00908869	3	0.245502	0.063641	0.0420704	0.447954	0	0	0	POLR2H	P52434	NA	NA	NA	NA	NA	NA	NA	NA	0
Q9Z2X1	Hnrnpf	47.7	Heterogeneous nuclear ribonucleoprotein F;Heterogeneous nuclear ribonucleoprotein F, N-terminally processed	184.62	12	17700000000	0.0930192	0.0558898	0.090447	3	0.0217787	0.090447	0.0207341	0.749142	0	1	0	HNRNPF	P52597	Trn1;Trn2;Imp5;Imp7;Imp8	95;52;211;268;230	0.799;0.974;0.622;0.479;0.661	29;28;1088;671;169	0.363;0.401;-0.833;-0.576;0.411	-0.339;-0.418;0.681;0.515;0.177	1.513;0.338;-1.704;-1.169;-0.24	1.738;2.057;0.61;-0.716;-0.895	1
P54276	Msh6	12	DNA mismatch repair protein Msh6	84.622	13	879320000	0.115433	0.120086	0.0654344	3	0.029088	0.115433	0.0302994	0.885904	0	0	0	MSH6	P52701	NA	NA	NA	NA	NA	NA	NA	NA	0
Q6P9P6	Kif11	29.2	Kinesin-like protein KIF11	323.31	21	3333200000	-0.272594	-0.231346	-0.270156	3	0.00267071	-0.270156	0.0231429	2.19384	1	0	0	KIF11	P52732	TrnSR;Imp5	268;19	0.361;1.505	NA;NA	NA;NA	NA;NA	4.82;3.323	1.006;1.439	1
O70230	Znf143	4.4	Zinc finger protein 143	3.0708	3	68356000	0.341303	0.552967	0.24184	3	0.0539774	0.341303	0.1589	1.31828	0	0	0	ZNF143	P52747	NA	NA	NA	NA	NA	NA	NA	NA	0
Q91YE7	Rbm5	11.4	RNA-binding protein 5	58.492	7	344580000	0.0177794	0.0569996	0.0688771	3	0.090116	0.0569996	0.0267404	0.449735	0	0	0	RBM5	P52756	NA	NA	NA	NA	NA	NA	NA	NA	0
O08528	Hk2	8.2	Hexokinase-2	9.208	6	46360000	0.317651	0.686344	0.349592	3	0.0620319	0.349592	0.204269	1.14895	0	0	0	HK2	P52789	Impbeta;TrnSR;Imp5;Imp11	129;131;42;83	0.806;0.607;1.168;0.642	1435;64;4;207	-1.192;0.145;1.066;-0.04	0.512;-0.483;1.496;0.414	-2.802;1.093;0.766;0.399	3.911;1.267;1.123;0.514	1
Q9DB15	Mrpl12	41.3	39S ribosomal protein L12, mitochondrial	99.304	7	6800000000	0.0285692	-0.00946621	0.0600474	3	0.319651	0.0285692	0.0348083	0.211924	0	0	0	MRPL12	P52815	Trn2;Imp9;Imp11	92;8;2	0.659;2.829;2.633	1222;306;NA	-1.982;-0.052;NA	0.719;1.822;1.908	0.039;3.522;3.034	-1.726;-0.148;NA	1
Q3UHN9	Ndst1	2.3	Bifunctional heparan sulfate N-deacetylase/N-sulfotransferase 1;Heparan sulfate N-deacetylase 1;Heparan sulfate N-sulfotransferase 1	2.1734	2	7422300	0.0475384	-0.314356	-0.031312	3	0.461214	-0.031312	0.190306	0.107859	0	0	0	NDST1	P52848	NA	NA	NA	NA	NA	NA	NA	NA	0
Q8JZU2	Slc25a1	33.1	Tricarboxylate transport protein, mitochondrial	138.75	7	3176300000	0.346305	0.367818	0.325502	3	0.00124041	0.346305	0.0211594	2.85826	1	0	0	SLC25A1	P53007	Imp7;Imp8	196;36	0.597;1.515	1446;11	-2.227;1.227	0.345;1.1	0.025;0.585	-3.944;0.721	1
Q07832	Plk1	9.5	Serine/threonine-protein kinase PLK1	12.257	5	400700000	-0.327041	-0.222111	-0.271461	3	0.0120554	-0.271461	0.0524956	1.78013	0	0	0	PLK1	P53350	TrnSR;Imp4;Imp7	21;42;179	1.629;1.048;0.626	6;15;404	1.514;0.483;-0.252	0.927;0.586;0.221	1.393;0.503;-0.839	2.87;0.717;-0.366	1
Q91V92	Acly	34.6	ATP-citrate synthase	220.24	29	6645900000	-0.0125482	-0.00277264	0.00934717	3	0.782963	-0.00277264	0.0109686	0.0249858	0	1	0	ACLY	P53396	NA	NA	NA	NA	NA	NA	NA	NA	0
Q8BP48	Metap1	56.5	Methionine aminopeptidase 1	280.02	17	6419700000	-0.211665	-0.266455	-0.226392	3	0.00482429	-0.226392	0.0283544	1.7638	0	0	0	METAP1	P53582	Imp4;Imp8	208;184	0.336;0.731	315;258	-0.18;0.255	-0.783;0.17	-0.086;-0.398	0.676;-0.694	1
Q9WUM5	Suclg1	11.8	Succinyl-CoA ligase [ADP/GDP-forming] subunit alpha, mitochondrial	8.8801	3	22542000	-0.55824	-0.740987	-0.612395	3	0.00715569	-0.612395	0.0938659	3.15886	1	0	0	SUCLG1	P53597	Imp5;Imp13	167;175	0.695;0.535	1188;1653	-0.953;-3.761	1.86;-4.022	-1.86;0.563	0.679;3.893	1
Q9JIF7	Copb1	22.2	Coatomer subunit beta	148.77	14	1260000000	-0.547826	-0.460409	-0.50584	3	0.00249205	-0.50584	0.0437198	3.51963	1	1	1	COPB1	P53618	Imp13	138	0.623	1081	-0.478	0.458	-0.337	0.415	1
Q8CIE6	Copa	13.6	Coatomer subunit alpha;Xenin;Proxenin	65.775	10	1194600000	-0.345711	-0.369278	-0.295447	3	0.00415277	-0.345711	0.0377114	2.5104	1	1	1	COPA	P53621	Imp5;Imp13	262;301	0.546;0.339	693;876	-0.49;-0.375	0.524;0.192	-1.258;-0.245	0.675;0.145	1
P62743	Ap2s1	28.2	AP-2 complex subunit sigma	18.972	4	1102900000	-0.0121116	-0.0194774	0.122606	3	0.57871	-0.0121116	0.0799907	0.0672903	0	0	0	AP2S1	P53680	NA	NA	NA	NA	NA	NA	NA	NA	0
P53702	Hccs	17.3	Cytochrome c-type heme lyase	16.313	4	344190000	0.343578	0.306146	0.316146	3	0.00120575	0.316146	0.0193811	2.64821	1	0	0	HCCS	P53701	Impbeta	252	0.431	NA	NA	0.191	5.334	NA	1
Q921U8	Smtn	11.1	Smoothelin	62.969	8	1122200000	-0.228351	-0.232244	-0.190898	3	0.00366373	-0.228351	0.02283	1.85908	0	0	0	SMTN	P53814	NA	NA	NA	NA	NA	NA	NA	NA	0
Q9CX00	Ist1	9.7	IST1 homolog	24.752	2	45800000	0.281194	-0.132293	0.117961	3	0.536477	0.117961	0.208264	0.382662	0	0	0	IST1	P53990	NA	NA	NA	NA	NA	NA	NA	NA	0
P11031	Sub1	26	Activated RNA polymerase II transcriptional coactivator p15	37.718	3	1312600000	-0.110635	0.121413	-0.129797	3	0.671771	-0.110635	0.139834	0.461301	0	0	0	SUB1	P53999	Impbeta;TrnSR;Imp4;Imp7;Imp8;Imp9;Exp4	193;98;216;201;221;200;252	0.544;0.705;0.326;0.595;0.672;0.655;0.53	524;20;275;161;60;115;146	-0.266;0.587;-0.157;0.112;0.63;0.292;0.281	-0.407;0.678;0.154;0.425;0.1;-0.102;-0.016	0.17;0.588;0.364;-0.47;-0.019;-0.882;-0.288	0.413;1.246;-0.459;-0.578;-0.638;0.149;-1.176	1
Q9D0I9	Rars	18.5	Arginine--tRNA ligase, cytoplasmic	47.291	9	664280000	-0.231972	-0.295783	-0.19952	3	0.0133328	-0.231972	0.0489753	1.55712	0	1	0	RARS	P54136	NA	NA	NA	NA	NA	NA	NA	NA	0
Q61666	Hira	3.5	Protein HIRA	7.5145	2	154770000	0.0224743	0.215119	-0.0411054	3	0.48473	0.0224743	0.13342	0.0962828	0	0	0	HIRA	P54198	NA	NA	NA	NA	NA	NA	NA	NA	0
Q9JMA1	Usp14	11.2	Ubiquitin carboxyl-terminal hydrolase 14	5.3054	5	358680000	-0.316636	-0.450696	-0.219472	3	0.0391077	-0.316636	0.116102	1.46522	0	0	0	USP14	P54578	NA	NA	NA	NA	NA	NA	NA	NA	0
O54950	Prkag1	6.4	5-AMP-activated protein kinase subunit gamma-1	20.185	2	25551000	-0.666256	-0.605354	-0.893143	3	0.0144077	-0.666256	0.151662	2.64742	1	0	0	PRKAG1	P54619	NA	NA	NA	NA	NA	NA	NA	NA	0
P54728	Rad23b	5.8	UV excision repair protein RAD23 homolog B	3.3219	2	63227000	-0.480599	0.141564	0.0713508	3	0.694612	0.0713508	0.34075	0.161885	0	0	0	RAD23B	P54727	Imp5	297	0.502	NA	NA	0.477	NA	0.688	1
Q9WTP6	Ak2	36.4	Adenylate kinase 2, mitochondrial;Adenylate kinase 2, mitochondrial, N-terminally processed	16.432	8	736390000	0.127633	0.1396	0.0152121	3	0.140663	0.127633	0.0686224	0.756918	0	0	0	AK2	P54819	Trn2;Imp7;Imp11	233;95;207	0.341;0.847;0.396	713;400;966	-0.576;-0.248;-0.61	0.114;1.471;-0.591	-0.264;0.279;0.926	-0.015;-1.583;0.302	1
P63013	Prrx1	33.9	Paired mesoderm homeobox protein 1	95.302	6	593450000	-0.419198	-0.173027	-0.103224	3	0.136712	-0.173027	0.165988	0.650504	0	0	0	PRRX1	P54821	NA	NA	NA	NA	NA	NA	NA	NA	0
Q01721	Gas1	9.3	Growth arrest-specific protein 1	22.013	2	115060000	-0.0684833	-0.528844	-0.0828509	3	0.272314	-0.0828509	0.26174	0.229034	0	0	0	GAS1	P54826	NA	NA	NA	NA	NA	NA	NA	NA	0
Q9Z110	Aldh18a1	50.4	Delta-1-pyrroline-5-carboxylate synthase;Glutamate 5-kinase;Gamma-glutamyl phosphate reductase	323.31	34	21800000000	0.611739	0.658371	0.587077	3	0.0011383	0.611739	0.0362071	4.49124	1	1	0	ALDH18A1	P54886	Trn2;TrnSR;Imp7;Imp8;Imp11	21;13;11;14;36	1.798;2.07;2.323;2.217;1.048	310;1549;1234;411;7	-0.273;-2.255;-1.157;-0.002;0.569	3.864;1.512;2.458;1.933;0.317	1.123;-2.357;-1.761;-0.657;1.359	0.354;2.815;2.309;1.781;2.188	1
Q9DB05	Napa	12.9	Alpha-soluble NSF attachment protein	17.408	3	222910000	-0.0148639	0.098689	-0.000375149	3	0.51725	-0.000375149	0.0618033	0.00231855	0	0	0	NAPA	P54920	Imp13	190	0.508	196	-0.055	1.166	0.039	0.305	1
P59325	Eif5	23.1	Eukaryotic translation initiation factor 5	67.76	11	1230000000	-0.162557	-0.19413	-0.188759	3	0.00286519	-0.188759	0.0168928	1.61481	0	0	0	EIF5	P55010	Imp5;Imp13	107;119	0.852;0.685	1530;1570	-1.976;-1.336	1.127;1.338	-3.192;-1.098	0.826;0.473	1
O35226	Psmd4	21.3	26S proteasome non-ATPase regulatory subunit 4	115.06	7	1633200000	-0.111773	-0.112319	-0.046042	3	0.054839	-0.111773	0.0381084	0.809314	0	0	0	PSMD4	P55036	NA	NA	NA	NA	NA	NA	NA	NA	0
Q9ERK4	Cse1l	12.3	Exportin-2	94.357	7	42200000000	-0.262227	-0.100206	-0.364385	3	0.0877226	-0.262227	0.133215	1.1244	0	1	0	CSE1L	P55060	NA	NA	NA	NA	NA	NA	NA	NA	0
Q01853	Vcp	61.5	Transitional endoplasmic reticulum ATPase	323.31	45	39500000000	-0.245437	-0.225919	-0.216686	3	0.00136271	-0.225919	0.0146792	1.97001	1	1	1	VCP	P55072	NA	NA	NA	NA	NA	NA	NA	NA	0
Q99JY0	Hadhb	33.9	Trifunctional enzyme subunit beta, mitochondrial;3-ketoacyl-CoA thiolase	177.18	11	1890800000	0.255319	0.313942	0.213254	3	0.0122988	0.255319	0.0505706	1.69568	0	0	0	HADHB	P55084	NA	NA	NA	NA	NA	NA	NA	NA	0
Q9QZQ1	Mllt4	16.5	Afadin	197.57	22	1830000000	-0.00542028	-0.0395328	0.082975	3	0.761575	-0.00542028	0.0632265	0.0332071	0	0	0	AFDN	P55196	NA	NA	NA	NA	NA	NA	NA	NA	0
O08856	Ell	8	RNA polymerase II elongation factor ELL	5.2775	5	89921000	-0.086201	0.0531113	-0.0146016	3	0.730836	-0.0146016	0.0696652	0.0860611	0	0	0	ELL	P55199	NA	NA	NA	NA	NA	NA	NA	NA	0
P28656	Nap1l1	14.8	Nucleosome assembly protein 1-like 1	36.338	4	1517300000	-0.314715	-0.328707	-0.292723	3	0.0011245	-0.314715	0.0181396	2.66392	1	0	0	NAP1L1	P55209	Trn1;Trn2;Imp13	79;49;268	0.872;0.989;0.381	993;1007;681	-1.012;-0.969;-0.291	-2.271;-2.24;0.728	2.636;0.686;-0.17	1.819;1.89;0.184	1
Q99MU3	Adar	16.3	Double-stranded RNA-specific adenosine deaminase	124.73	16	1375600000	-0.0955891	-0.0816138	-0.0919403	3	0.002169	-0.0919403	0.0072487	0.857263	0	0	0	ADAR	P55265	Impbeta;TrnSR	118;43	0.847;1.062	NA;126	NA;-0.043	0.548;0.388	1.197;1.037	NA;0.578	1
Q9D1M0	Sec13	38.8	Protein SEC13 homolog	139.7	8	1881500000	-0.0697244	-0.045223	0.0357647	3	0.494709	-0.045223	0.0552076	0.291371	0	0	0	SEC13	P55735	Imp4;Imp11	183;204	0.369;0.4	778;285	-0.557;-0.098	-2.072;-0.197	0.657;1.141	0.054;0.305	1
Q9D0T1	Nhp2l1	47.7	NHP2-like protein 1;NHP2-like protein 1, N-terminally processed	165.98	7	4861500000	0.109695	0.14965	0.125254	3	0.00812616	0.125254	0.0201395	1.04257	0	0	0	SNU13	P55769	Exp4	196	0.626	84	0.418	-0.385	-0.427	-0.663	1
P70333	Hnrnph2	48.6	Heterogeneous nuclear ribonucleoprotein H2	323.31	17	6500000000	0.0193461	0.116897	0.0176369	3	0.258362	0.0193461	0.0568209	0.123364	0	0	0	HNRNPH2	P55795	Trn1;Trn2;Imp8;Exp4	41;42;280;208	1.127;1.16;0.605;0.602	19;17;232;70	0.687;0.784;0.307;0.465	0.735;0.591;-0.334;-0.437	1.466;0.687;-0.044;-0.117	1.616;1.641;-0.357;-0.902	1
Q9D0K2	Oxct1	16	Succinyl-CoA:3-ketoacid coenzyme A transferase 1, mitochondrial	122.71	4	224790000	-0.477663	-0.565204	-0.591462	3	0.00396411	-0.565204	0.0595862	3.54168	1	0	0	OXCT1	P55809	Impbeta;Imp7;Imp8	34;89;98	1.539;0.897;0.966	357;24;193	-0.155;0.653;0.379	1.14;0.578;-0.249	1.17;4.098;0.713	-0.244;-0.508;-0.433	1
Q8JZQ9	Eif3b	40.8	Eukaryotic translation initiation factor 3 subunit B	323.31	27	7996400000	-0.518618	-0.470189	-0.439285	3	0.0023439	-0.470189	0.039988	3.35878	1	1	1	EIF3B	P55884	NA	NA	NA	NA	NA	NA	NA	NA	0
P56135	Atp5j2	37.5	ATP synthase subunit f, mitochondrial	12.984	5	6340100000	0.067088	0.11023	0.0453032	3	0.0601884	0.067088	0.0330435	0.504256	0	0	0	ATP5MF	P56134	NA	NA	NA	NA	NA	NA	NA	NA	0
Q8BK30	Ndufv3	29.8	NADH dehydrogenase [ubiquinone] flavoprotein 3, mitochondrial	7.0962	2	587040000	0.229465	0.240375	0.210638	3	0.00146291	0.229465	0.0150432	1.9946	1	0	0	NDUFV3	P56181	NA	NA	NA	NA	NA	NA	NA	NA	0
P56183	Rrp1	30	Ribosomal RNA processing protein 1 homolog A	187.03	8	1642700000	-0.0316364	-0.0825912	-0.109156	3	0.0819894	-0.0825912	0.0393943	0.5925	0	0	0	RRP1	P56182	NA	NA	NA	NA	NA	NA	NA	NA	0
Q68FL6	Mars	4.4	Methionine--tRNA ligase, cytoplasmic	33.363	3	149300000	-0.296811	-0.329468	-0.329214	3	0.00115714	-0.329214	0.0187818	2.77159	1	0	0	MARS	P56192	NA	NA	NA	NA	NA	NA	NA	NA	0
P56379	Mp68	13.8	6.8 kDa mitochondrial proteolipid	2.1687	2	1558700000	0.17479	0.215244	0.209017	3	0.00394293	0.209017	0.0217821	1.71632	0	0	0	ATP5MPL	P56378	NA	NA	NA	NA	NA	NA	NA	NA	0
P56382	Atp5e	44.2	ATP synthase subunit epsilon, mitochondrial	2.1878	3	229020000	0.0817487	0.344601	0.320658	3	0.097276	0.320658	0.14534	1.30699	0	0	0	ATP5F1E	P56381	TrnSR	15	1.914	NA	NA	1.198	2.056	NA	1
Q06185	Atp5i	63.4	ATP synthase subunit e, mitochondrial	32.354	6	2900300000	0.0143553	0.0315364	0.055751	3	0.106	0.0315364	0.0207972	0.261069	0	0	0	ATP5ME	P56385	NA	NA	NA	NA	NA	NA	NA	NA	0
O55135	Eif6	51.8	Eukaryotic translation initiation factor 6	282.65	10	5242700000	-0.155261	-0.173824	-0.0720126	3	0.0506923	-0.155261	0.0542223	1.00673	0	0	0	EIF6	P56537	NA	NA	NA	NA	NA	NA	NA	NA	0
P56546	Ctbp2	8.8	C-terminal-binding protein 2	2.6957	4	50022000	0.0343566	0.207018	0.0801119	3	0.173675	0.0801119	0.0894528	0.422859	0	0	0	CTBP2	P56545	NA	NA	NA	NA	NA	NA	NA	NA	0
Q9CR67	Tmem33	7.7	Transmembrane protein 33	1.9367	2	255330000	-0.406178	-0.311972	-0.19626	3	0.0374497	-0.311972	0.105142	1.52076	0	0	0	TMEM33	P57088	NA	NA	NA	NA	NA	NA	NA	NA	0
Q9D6K5	Synj2bp	17.2	Synaptojanin-2-binding protein	6.3507	2	27506000	1.43077	0.0614306	0.249263	3	0.308323	0.249263	0.742329	0.295922	0	0	0	SYNJ2BP	P57105	NA	NA	NA	NA	NA	NA	NA	NA	0
Q8BH74	Nup107	39.2	Nuclear pore complex protein Nup107	323.31	25	4419400000	0.118891	0.105812	0.109829	3	0.00120113	0.109829	0.00669984	1.02932	0	0	0	NUP107	P57740	Impbeta	132	0.777	1485	-1.329	-1.317	0.434	0.632	1
Q9JHW4	Eefsec	14.6	Selenocysteine-specific elongation factor	24.901	4	206870000	-0.169728	-0.102357	0.016211	3	0.257141	-0.102357	0.0941371	0.52724	0	0	0	EEFSEC	P57772	NA	NA	NA	NA	NA	NA	NA	NA	0
P59999	Arpc4	55.4	Actin-related protein 2/3 complex subunit 4	89.812	9	7371800000	0.00489684	0.0920721	-0.0131741	3	0.48057	0.00489684	0.0562773	0.0313343	0	0	0	ARPC4	P59998	Imp5;Imp11;Imp13	149;23;161	0.741;1.261;0.567	1421;65;275	-1.438;0.18;-0.103	1.201;0.851;0.592	-2.492;1.593;-0.004	0.723;0.115;0.361	1
P60060	Sec61g	36.8	Protein transport protein Sec61 subunit gamma	14.358	2	1580200000	-0.329105	-0.353966	-0.361657	3	0.000794712	-0.353966	0.017014	3.02499	1	0	0	SEC61G	P60059	NA	NA	NA	NA	NA	NA	NA	NA	0
P17751	Tpi1	45.8	Triosephosphate isomerase	125.07	11	3488100000	-0.568987	-0.588509	-0.54494	3	0.000492618	-0.568987	0.0218236	4.67058	1	1	1	TPI1	P60174	NA	NA	NA	NA	NA	NA	NA	NA	0
P60229	Eif3e	36.4	Eukaryotic translation initiation factor 3 subunit E	257.21	14	4705600000	-0.539813	-0.493886	-0.471469	3	0.00160345	-0.493886	0.0348397	3.66276	1	1	1	EIF3E	P60228	Imp5;Imp8	248;247	0.566;0.643	1100;72	-0.845;0.603	0.546;0.195	-1.72;-0.045	0.657;-0.921	1
Q9CQS8	Sec61b	26	Protein transport protein Sec61 subunit beta	9.6436	2	125640000	-0.425172	-0.46939	-0.581346	3	0.00880659	-0.46939	0.0804981	2.60052	1	0	0	SEC61B	P60468	NA	NA	NA	NA	NA	NA	NA	NA	0
P60521	Gabarapl2	17.1	Gamma-aminobutyric acid receptor-associated protein-like 2	2.8373	2	80846000	1.03928	1.31939	1.27911	3	0.00515889	1.27911	0.151439	5.08717	1	0	0	GABARAPL2	P60520	NA	NA	NA	NA	NA	NA	NA	NA	0
Q60605	Myl6	55.6	Myosin light polypeptide 6	77.628	7	21900000000	-0.368346	-0.419565	-0.412731	3	0.00160554	-0.412731	0.0278091	3.22928	1	0	0	MYL6	P60660	Trn1;Imp13	231;204	0.367;0.473	1102;319	-1.532;-0.127	-3.003;0.291	0.564;-0.025	1.757;0.4	1
P60843	Eif4a1	63.3	Eukaryotic initiation factor 4A-I	323.31	22	23500000000	-0.413672	-0.440753	-0.38981	3	0.00125655	-0.413672	0.0254883	3.2965	1	1	1	EIF4A1	P60842	Trn1;Imp5;Imp11;Imp13	105;43;197;137	0.753;1.167;0.406;0.624	1157;1472;1057;1351	-1.862;-1.618;-0.751;-0.705	-3.467;1.463;0.192;0.698	0.916;-2.727;0.833;-0.538	1.897;1.122;-0.687;0.416	1
P60867	Rps20	44.5	40S ribosomal protein S20	20.032	7	10900000000	-0.505267	-0.54271	-0.484187	3	0.00112087	-0.505267	0.0296407	3.89744	1	0	0	RPS20	P60866	Imp8	226	0.664	197	0.372	-0.257	0.016	-0.833	1
Q9QUM9	Psma6	32.1	Proteasome subunit alpha type-6	82.149	6	1847600000	-0.256407	-0.272437	-0.335717	3	0.00698428	-0.272437	0.0419354	1.91944	1	0	0	PSMA6	P60900	NA	NA	NA	NA	NA	NA	NA	NA	0
P08207	S100a10	30.9	Protein S100-A10	55.724	3	3085800000	-0.484187	-0.172604	-0.402531	3	0.0632368	-0.402531	0.161564	1.53894	0	0	0	S100A10	P60903	Trn1	204	0.426	903	-0.787	-1.955	0.951	1.33	1
Q9R0P5	Dstn	24.2	Destrin	15.007	3	114350000	0.205768	0.0457225	-0.0598558	3	0.49507	0.0457225	0.133739	0.195613	0	0	0	DSTN	P60981	Trn1;Imp5;Imp13	71;260;169	0.909;0.549;0.544	1204;1446;543	-2.283;-1.525;-0.231	-4.059;0.668;0.363	1.059;-2.605;-0.117	2.444;0.542;0.887	1
Q9CQI3	Gmfb	24.6	Glia maturation factor beta	46.622	3	93954000	-0.418774	-0.383831	-0.314266	3	0.0067383	-0.383831	0.0532012	2.5054	1	0	0	GMFB	P60983	NA	NA	NA	NA	NA	NA	NA	NA	0
P14576	Srp54	47.8	Signal recognition particle 54 kDa protein	323.31	20	3983900000	-0.503159	-0.450636	-0.364701	3	0.00832612	-0.450636	0.069898	2.65239	1	0	0	SRP54	P61011	NA	NA	NA	NA	NA	NA	NA	NA	0
P53994	Rab2a	48.6	Ras-related protein Rab-2A;Ras-related protein Rab-2B	78.828	8	2565700000	-0.219959	-0.413788	-0.347656	3	0.0289332	-0.347656	0.0985306	1.75114	0	0	0	RAB2A	P61019	TrnSR;Imp7;Imp8;Imp13	211;235;99;182	0.437;0.535;0.963;0.521	NA;313;20;1558	NA;-0.136;0.929;-1.249	0.205;0.481;0.83;0.339	0.321;-0.721;0.318;-1.021	NA;-0.649;-0.489;1.478	1
P61021	Rab5b	30.2	Ras-related protein Rab-5B	15.079	5	325740000	0.0169241	0.244035	0.341303	3	0.171933	0.244035	0.166464	0.915826	0	0	0	RAB5B	P61020	TrnSR;Imp5;Imp8;Imp11	246;83;256;159	0.392;0.941;0.632;0.45	947;1063;NA;224	-0.579;-0.805;NA;-0.05	-0.067;1.446;0.216;0.226	-0.69;-1.668;-0.016;0.391	1.04;0.91;NA;0.417	1
P61027	Rab10	16.5	Ras-related protein Rab-10	11.036	4	258600000	-0.0576769	0.0835197	-0.611821	3	0.454492	-0.0576769	0.36754	0.123363	0	0	0	RAB10	P61026	Trn2;Imp5;Imp7;Imp8	100;183;73;93	0.616;0.669;1.022;0.987	52;468;298;30	0.052;-0.334;-0.123;0.789	-0.882;0.657;0.828;0.473	0.025;-1.056;-0.709;0.142	1.436;0.681;-0.068;0.037	1
Q91V41	Rab14	24.7	Ras-related protein Rab-14	13.331	4	260530000	-0.0946183	-0.132499	-0.306716	3	0.112433	-0.132499	0.113116	0.62172	0	0	0	RAB14	P61106	Imp4;Imp5;Imp7;Imp8;Imp13	210;120;180;89;253	0.333;0.8;0.625;1.015;0.403	244;668;328;15;978	-0.134;-0.474;-0.167;1.006;-0.425	-0.787;1.159;0.858;0.506;0.383	-0.045;-1.237;-0.753;0.437;-0.289	0.078;0.778;-0.542;-0.372;0.206	1
Q99JY9	Actr3	62.7	Actin-related protein 3	323.31	18	15700000000	0.0380147	-0.0169791	0.0401209	3	0.389328	0.0380147	0.0323758	0.287173	0	0	0	ACTR3	P61158	TrnSR;Imp5	270;290	0.359;0.507	600;630	-0.38;-0.448	-0.279;1.236	-0.492;-1.203	1.28;0.503	1
P61161	Actr2	60.7	Actin-related protein 2	323.31	20	15800000000	-0.0220973	0.0408223	-0.00297502	3	0.804508	-0.00297502	0.0322561	0.0224944	0	0	0	ACTR2	P61160	Trn1;Imp5;Imp11;Imp13	53;215;58;168	1.01;0.614;0.772;0.548	983;1406;330;207	-0.968;-1.395;-0.123;-0.062	-2.21;1.655;0.532;0.659	1.699;-2.436;1.116;0.033	1.969;0.603;-0.145;0.344	1
P61164	Actr1a	35.6	Alpha-centractin	159.62	10	4712800000	-0.196145	-0.182508	-0.2001	3	0.000762092	-0.196145	0.00922964	1.79571	0	0	0	ACTR1A	P61163	Trn2;Imp11	152;35	0.493;1.057	938;421	-0.824;-0.207	-2.046;0.694	-0.119;2.318	2.18;-0.218	1
P61202	Cops2	14.9	COP9 signalosome complex subunit 2	9.8736	5	109540000	-0.00430565	-0.496102	-0.612218	3	0.184805	-0.496102	0.322724	1.17358	0	0	0	COPS2	P61201	NA	NA	NA	NA	NA	NA	NA	NA	0
P61219	Polr2f	26.8	DNA-directed RNA polymerases I, II, and III subunit RPABC2	18.994	2	49110000	0.0199154	0.00302648	0.0448837	3	0.204032	0.0199154	0.0210582	0.164511	0	0	0	POLR2F	P61218	Impbeta	204	0.519	489	-0.247	-0.39	0.33	0.39	1
P61222	Abce1	32.4	ATP-binding cassette sub-family E member 1	323.31	14	4025500000	-0.418909	-0.313585	-0.403408	3	0.00743474	-0.403408	0.0568651	2.57169	1	0	0	ABCE1	P61221	Impbeta;Imp13	177;203	0.583;0.475	1382;1308	-1.084;-0.654	0.321;0.359	-2.651;-0.493	0.554;0.274	1
Q99JI6	Rap1b	50	Ras-related protein Rap-1b	141.44	8	4127700000	0.0496308	-0.0149514	0.0977456	3	0.308963	0.0496308	0.0565487	0.317031	0	0	0	RAP1B	P61224	Trn2;Imp7;Imp9;Exp4	117;240;155;233	0.561;0.521;0.766;0.577	181;54;66;45	-0.173;0.413;0.398;0.569	-0.206;-0.06;-0.386;-0.461	-0.003;0.215;-0.712;-0.24	0.476;-0.666;0.241;-0.347	1
P61226	Rap2b	27.3	Ras-related protein Rap-2b;Ras-related protein Rap-2a	98.624	4	328930000	-0.140826	-0.15109	-0.0941408	3	0.018045	-0.140826	0.0303534	1.08034	0	0	0	RAP2B	P61225	NA	NA	NA	NA	NA	NA	NA	NA	0
P28574	Max	19.4	Protein max	2.8507	2	45259000	0.0129262	0.693498	-0.301657	3	0.691036	0.0129262	0.508671	0.0212367	0	0	0	MAX	P61244	Impbeta	147	0.705	199	0.011	0.846	-0.166	-0.088	1
P97351	Rps3a	56.1	40S ribosomal protein S3a	209.76	19	31300000000	-0.420955	-0.435924	-0.457197	3	0.000575744	-0.435924	0.0182122	3.68764	1	1	1	RPS3A	P61247	NA	NA	NA	NA	NA	NA	NA	NA	0
P61255	Rpl26	37.2	60S ribosomal protein L26	33.849	11	7065500000	-0.404172	-0.447839	-0.341409	3	0.00597493	-0.404172	0.0534998	2.63304	1	0	0	RPL26	P61254	Imp7;Imp8	192;229	0.602;0.661	89;90	0.281;0.577	0.19;0.086	-0.297;-0.072	-0.339;-0.568	1
P61290	Psme3	23.6	Proteasome activator complex subunit 3	47.196	5	337120000	-0.628095	-0.426276	-0.484328	3	0.013404	-0.484328	0.103899	2.37533	1	0	0	PSME3	P61289	Impbeta	208	0.516	192	0.015	-0.165	-0.227	0.387	1
Q9CZM2	Rpl15	47.5	60S ribosomal protein L15	93.626	13	10800000000	-0.402035	-0.424378	-0.398532	3	0.000392807	-0.402035	0.0140208	3.52598	1	1	1	RPL15	P61313	Imp8;Imp9	244;205	0.645;0.648	256;45	0.258;0.47	0.068;-0.504	-0.394;-1.166	-0.806;0.457	1
P61327	Magoh	62.3	Protein mago nashi homolog;Protein mago nashi homolog 2	111.77	9	3541900000	0.0690147	0.0878701	0.090176	3	0.0065589	0.0878701	0.0116092	0.787302	0	0	0	MAGOH	P61326	Imp13	8	2.445	4	2.122	1.97	3.042	2.147	1
P61358	Rpl27	60.3	60S ribosomal protein L27	97.046	10	29800000000	-0.184064	-0.216904	-0.176218	3	0.00416919	-0.184064	0.0215845	1.51388	0	0	0	RPL27	P61353	Imp8;Exp4	192;216	0.717;0.595	119;133	0.505;0.293	0.153;-0.316	-0.144;-0.207	-0.802;-1.157	1
P51863	Atp6v0d1	32.8	V-type proton ATPase subunit d 1	190.72	12	3659500000	0.0614306	0.0655723	0.10742	3	0.0335645	0.0655723	0.0254408	0.522735	0	0	0	ATP6V0D1	P61421	NA	NA	NA	NA	NA	NA	NA	NA	0
P61514	Rpl37a	58.7	60S ribosomal protein L37a	56.55	6	842030000	-0.355147	-0.268434	-0.396574	3	0.0121024	-0.355147	0.06539	2.14733	1	0	0	RPL37A	P61513	Imp8;Imp9;Exp4	238;237;162	0.651;0.584;0.691	100;215;94	0.547;0.08;0.395	0.28;-0.518;-0.351	-0.102;-1.767;-0.035	-0.91;0.401;-1.007	1
Q9QUI0	Rhoa	37.3	Transforming protein RhoA;Rho-related GTP-binding protein RhoC	69.975	7	1456600000	0.0947766	-0.0188342	0.0409625	3	0.356905	0.0409625	0.0568316	0.261188	0	0	0	RHOA	P61586	NA	NA	NA	NA	NA	NA	NA	NA	0
P61600	Naa20	24.2	N-alpha-acetyltransferase 20	14.022	3	485540000	-0.397429	-0.434871	-0.352437	3	0.00362142	-0.397429	0.0412746	2.81317	1	0	0	NAA20	P61599	NA	NA	NA	NA	NA	NA	NA	NA	0
P61620	Sec61a1	23.3	Protein transport protein Sec61 subunit alpha isoform 1	130.17	10	1089600000	-0.386827	-0.345894	-0.345418	3	0.00145519	-0.345894	0.023771	2.79463	1	1	1	SEC61A1	P61619	NA	NA	NA	NA	NA	NA	NA	NA	0
P01887	B2m	15.1	Beta-2-microglobulin	1.416	2	233910000	0.0366088	-0.0391918	-0.015695	3	0.811151	-0.015695	0.0388019	0.113075	0	0	0	B2M	P61769	Trn1;Trn2;Imp9	224;208;186	0.388;0.387;0.682	431;767;236	-0.336;-0.615;0.044	0.226;0.23;-1.176	0.584;-0.22;-0.779	0.495;-0.062;0.486	1
P61804	Dad1	19.5	Dolichyl-diphosphooligosaccharide--protein glycosyltransferase subunit DAD1	24.509	2	2246800000	-0.2881	-0.408723	-0.193552	3	0.0413071	-0.2881	0.107848	1.38611	0	0	0	DAD1	P61803	NA	NA	NA	NA	NA	NA	NA	NA	0
P61924	Copz1	13	Coatomer subunit zeta-1	45.994	2	375000000	-0.353635	-0.584999	-0.360749	3	0.0294091	-0.360749	0.131572	1.55783	0	0	0	COPZ1	P61923	Imp5;Imp13	105;259	0.855;0.394	1210;709	-0.973;-0.303	0.859;0.21	-1.887;-0.181	1.047;0.437	1
P61957	Sumo2	23.2	Small ubiquitin-related modifier 2;Small ubiquitin-related modifier 3	8.8585	2	1111100000	0.133169	0.0515809	0.0611541	3	0.086125	0.0611541	0.0445989	0.422922	0	0	0	SUMO2	P61956	Imp13	118	0.688	24	0.405	0.509	0.448	0.752	1
P61963	Dcaf7	9.9	DDB1- and CUL4-associated factor 7	5.2244	2	414330000	0.248413	0.277747	-0.0160451	3	0.210361	0.248413	0.161819	0.948798	0	0	0	DCAF7	P61962	NA	NA	NA	NA	NA	NA	NA	NA	0
P61965	Wdr5	29.9	WD repeat-containing protein 5	20.49	8	1041100000	0.0409625	-0.100979	-0.0299121	3	0.540536	-0.0299121	0.0709708	0.174954	0	0	0	WDR5	P61964	TrnSR;Imp4	271;218	0.359;0.323	673;432	-0.416;-0.252	-0.061;-0.481	0.243;-0.15	0.183;0.01	1
P61979	Hnrnpk	51.6	Heterogeneous nuclear ribonucleoprotein K	323.31	20	85800000000	-0.00440694	-0.0133925	0.00575927	3	0.543569	-0.00440694	0.00958193	0.040216	0	1	0	HNRNPK	P61978	NA	NA	NA	NA	NA	NA	NA	NA	0
P61982	Ywhag	39.3	14-3-3 protein gamma;14-3-3 protein gamma, N-terminally processed	115.26	9	547180000	-0.252742	-0.280335	-0.263127	3	0.000917866	-0.263127	0.0139364	2.30942	1	1	1	YWHAG	P61981	NA	NA	NA	NA	NA	NA	NA	NA	0
P62073	Timm10	37.8	Mitochondrial import inner membrane translocase subunit Tim10	51.435	5	360140000	0.208892	0.131721	0.286408	3	0.0427411	0.208892	0.0773435	1.17789	0	0	0	TIMM10	P62072	NA	NA	NA	NA	NA	NA	NA	NA	0
P62082	Rps7	70.1	40S ribosomal protein S7	323.31	17	59200000000	-0.443379	-0.46939	-0.423488	3	0.00088907	-0.443379	0.023019	3.60415	1	0	0	RPS7	P62081	Imp9	81	1.127	31	0.568	-0.01	-1.017	0.983	1
P62137	Ppp1ca	69.4	Serine/threonine-protein phosphatase PP1-alpha catalytic subunit	240.99	18	6971300000	0.00906047	-0.0117916	0.0253123	3	0.55591	0.00906047	0.0185994	0.0763955	0	0	0	PPP1CA	P62136	Imp4	138	0.457	112	0.019	-0.608	0.091	0.317	1
P62141	Ppp1cb	51.4	Serine/threonine-protein phosphatase PP1-beta catalytic subunit	123.48	13	1173400000	-0.187954	-0.135618	-0.121079	3	0.0182589	-0.135618	0.0351727	1.00329	0	0	0	PPP1CB	P62140	TrnSR	290	0.337	108	-0.014	-0.115	0.221	0.61	1
P62192	Psmc1	34.5	26S protease regulatory subunit 4	156.6	11	3202500000	-0.16503	-0.1778	-0.132293	3	0.00724228	-0.16503	0.0234721	1.33658	0	0	0	PSMC1	P62191	NA	NA	NA	NA	NA	NA	NA	NA	0
P62196	Psmc5	43.3	26S protease regulatory subunit 8	184.72	13	4390600000	-0.139077	-0.119228	-0.109779	3	0.00491468	-0.119228	0.0149534	1.03719	0	0	0	PSMC5	P62195	NA	NA	NA	NA	NA	NA	NA	NA	0
P62242	Rps8	52.4	40S ribosomal protein S8	109.94	11	16400000000	-0.456187	-0.395492	-0.441909	3	0.00180055	-0.441909	0.031734	3.35455	1	1	1	RPS8	P62241	NA	NA	NA	NA	NA	NA	NA	NA	0
P62245	Rps15a	51.5	40S ribosomal protein S15a	64.945	6	12900000000	-0.471349	-0.457059	-0.422598	3	0.00103072	-0.457059	0.0250613	3.65468	1	0	0	RPS15A	P62244	NA	NA	NA	NA	NA	NA	NA	NA	0
P14131	Rps16	45.2	40S ribosomal protein S16	28.275	8	5865600000	-0.423913	-0.321045	-0.415595	3	0.00719431	-0.415595	0.0571416	2.64472	1	1	1	RPS16	P62249	NA	NA	NA	NA	NA	NA	NA	NA	0
P62259	Ywhae	55.7	14-3-3 protein epsilon	167.36	12	3318600000	-0.270608	-0.38257	-0.279529	3	0.0130912	-0.279529	0.062226	1.72308	0	1	0	YWHAE	P62258	NA	NA	NA	NA	NA	NA	NA	NA	0
P62264	Rps14	66.9	40S ribosomal protein S14	323.31	10	4950000000	-0.500095	-0.365871	-0.432902	3	0.00791428	-0.432902	0.067112	2.59049	1	0	0	RPS14	P62263	NA	NA	NA	NA	NA	NA	NA	NA	0
P62267	Rps23	49.7	40S ribosomal protein S23	81.533	8	1932500000	-0.461561	-0.441419	-0.370005	3	0.00425787	-0.441419	0.0481115	2.98031	1	0	0	RPS23	P62266	NA	NA	NA	NA	NA	NA	NA	NA	0
P62270	Rps18	51.3	40S ribosomal protein S18	37.313	12	13500000000	-0.461104	-0.400435	-0.45336	3	0.0018865	-0.45336	0.0330199	3.40821	1	0	0	RPS18	P62269	NA	NA	NA	NA	NA	NA	NA	NA	0
P62301	Rps13	42.4	40S ribosomal protein S13	43.045	11	12500000000	-0.527304	-0.47301	-0.536189	3	0.00148313	-0.527304	0.0342016	3.9292	1	0	0	RPS13	P62277	NA	NA	NA	NA	NA	NA	NA	NA	0
P62281	Rps11	63.3	40S ribosomal protein S11	140.32	14	15800000000	-0.397467	-0.394828	-0.422849	3	0.000486039	-0.397467	0.0154725	3.44209	1	1	1	RPS11	P62280	NA	NA	NA	NA	NA	NA	NA	NA	0
P62311	Lsm3	40.2	U6 snRNA-associated Sm-like protein LSm3	9.6525	3	1154100000	0.120086	0.0604625	0.0427844	3	0.0861176	0.0604625	0.0405034	0.430328	0	0	0	LSM3	P62310	Trn2	215	0.375	774	-0.619	0.055	-0.231	-0.067	1
P62313	Lsm6	33.8	U6 snRNA-associated Sm-like protein LSm6	5.9422	4	445790000	0.225028	0.350497	0.334797	3	0.0164997	0.334797	0.0683596	1.98858	1	0	0	LSM6	P62312	NA	NA	NA	NA	NA	NA	NA	NA	0
P62315	Snrpd1	54.6	Small nuclear ribonucleoprotein Sm D1	82.313	4	6570000000	0.0434845	0.0545012	0.117828	3	0.0899214	0.0545012	0.0401219	0.388956	0	0	0	SNRPD1	P62314	Trn2;Imp4;Imp9	241;166;196	0.334;0.4;0.667	417;349;127	-0.339;-0.201;0.274	-0.508;-0.313;-0.408	0.083;0.43;-0.864	0.274;-0.502;0.134	1
P62317	Snrpd2	71.2	Small nuclear ribonucleoprotein Sm D2	157	12	11000000000	0.0909889	0.0277203	0.0751903	3	0.0766998	0.0751903	0.032929	0.565643	0	0	0	SNRPD2	P62316	Trn2;Exp4	238;227	0.335;0.587	531;236	-0.42;0.118	-0.506;-0.066	-0.059;-0.8	0.175;-0.721	1
P62320	Snrpd3	53.2	Small nuclear ribonucleoprotein Sm D3	107.78	5	9178800000	0.215119	0.0589399	0.0487942	3	0.183613	0.0589399	0.0932372	0.305013	0	0	0	SNRPD3	P62318	Trn2;Imp7;Imp8;Imp9;Exp4	226;260;162;217;256	0.352;0.49;0.751;0.63;0.527	631;53;88;77;183	-0.501;0.418;0.577;0.37;0.218	-0.484;0.481;0.277;-0.045;-0.064	-0.034;-0.158;-0.071;-0.921;-0.292	0.076;-0.703;-0.759;0.216;-1.269	1
P62334	Psmc6	40.6	26S protease regulatory subunit 10B	227.56	11	2766200000	-0.159573	-0.147442	-0.12268	3	0.00569583	-0.147442	0.0188035	1.24106	0	0	0	PSMC6	P62333	NA	NA	NA	NA	NA	NA	NA	NA	0
P62342	Selt	16.9	Selenoprotein T	27.828	2	173070000	-0.376133	-0.163203	-0.270365	3	0.0481516	-0.270365	0.106466	1.30949	0	0	0	SELENOT	P62341	NA	NA	NA	NA	NA	NA	NA	NA	0
P62488	Polr2g	62.8	DNA-directed RNA polymerase II subunit RPB7	37.089	8	1269400000	0.148869	0.0900404	0.046002	3	0.0859408	0.0900404	0.0516104	0.593893	0	0	0	POLR2G	P62487	NA	NA	NA	NA	NA	NA	NA	NA	0
Q8BWY3	Etf1	31.6	Eukaryotic peptide chain release factor subunit 1	86.764	11	2520400000	-0.327004	-0.333607	-0.370807	3	0.00156894	-0.333607	0.0236151	2.69876	1	0	0	ETF1	P62495	Imp11;Imp13	21;185	1.299;0.511	860;248	-0.506;-0.088	0.998;0.329	1.581;1.401	-0.476;-0.262	1
P62751	Rpl23a	49.4	60S ribosomal protein L23a	126.48	14	15300000000	-0.402455	-0.399216	-0.407268	3	3.37e-05	-0.402455	0.00405133	3.86785	1	0	0	RPL23A	P62750	Imp7;Imp8;Imp9	162;222;165	0.67;0.672;0.729	106;132;39	0.234;0.478;0.522	0.397;-0.13;-0.661	-0.345;0.157;-0.768	-0.488;-0.878;0.639	1
P62806	Hist1h4a	61.2	Histone H4	54.65	11	62300000000	0.256648	0.231064	0.22132	3	0.00198085	0.231064	0.0182464	1.95409	1	0	0	HIST1H4I	P62805	Impbeta;Trn1;Trn2;Imp7;Imp8;Imp9;Imp11;Imp13;Exp4	42;187;33;37;7;63;62;272;39	1.404;0.48;1.453;1.455;2.619;1.254;0.756;0.376;1.327	151;37;427;5;10;75;23;1112;42	0.081;0.191;-0.346;1.258;1.352;0.376;0.376;-0.501;0.587	1.076;0.45;3.569;1.313;0.906;0.127;2.234;2.107;0.307	0.805;0.405;0.795;0.908;1.993;0.192;1.102;-0.357;-0.216	-0.022;1.389;0.264;0.213;2.858;0.222;0.285;0.18;0.377	1
P62821	Rab1A	52.7	Ras-related protein Rab-1A	150.7	9	3840000000	-0.120828	-0.213822	-0.136331	3	0.0319689	-0.136331	0.0498216	0.909956	0	1	0	RAB1A	P62820	Trn2;Imp5;Imp7;Imp8;Imp13	102;196;142;67;139	0.61;0.649;0.715;1.156;0.62	416;270;243;17;1517	-0.338;-0.177;-0.044;0.969;-0.996	-1.401;0.858;1.23;0.452;0.44	-0.008;-0.851;-0.628;0.621;-0.797	2.048;0.636;-0.435;-0.146;0.461	1
P62830	Rpl23	77.1	60S ribosomal protein L23	135.6	15	14600000000	-0.361694	-0.387147	-0.332517	3	0.00191172	-0.361694	0.0273366	2.84046	1	0	0	RPL23	P62829	NA	NA	NA	NA	NA	NA	NA	NA	0
P62835	Rap1a	35.9	Ras-related protein Rap-1A	13.737	7	670930000	-0.148113	-0.132594	-0.164545	3	0.00384088	-0.148113	0.0159777	1.27708	0	0	0	RAP1A	P62834	NA	NA	NA	NA	NA	NA	NA	NA	0
P62849	Rps24	27.1	40S ribosomal protein S24	54.552	6	7980000000	-0.390888	-0.400301	-0.355867	3	0.00124773	-0.390888	0.0234148	3.16727	1	0	0	RPS24	P62847	NA	NA	NA	NA	NA	NA	NA	NA	0
P62858	Rps28	30.4	40S ribosomal protein S28	16.514	2	4681200000	-0.376133	-0.377407	-0.458505	3	0.00451759	-0.377407	0.047194	2.56401	1	0	0	RPS28	P62857	NA	NA	NA	NA	NA	NA	NA	NA	0
P62874	Gnb1	30.6	Guanine nucleotide-binding protein G(I)/G(S)/G(T) subunit beta-1	31.918	10	224850000	0.0453032	-0.0900042	-0.120577	3	0.392737	-0.0900042	0.0882788	0.478037	0	0	0	GNB1	P62873	Imp7;Imp8	151;90	0.7;1.011	46;133	0.445;0.477	-0.017;-0.132	0.13;0.371	-0.287;-0.366	1
P62876	Polr2l	74.6	DNA-directed RNA polymerases I, II, and III subunit RPABC5	12.676	3	511950000	0.194717	-0.0392362	-0.040853	3	0.673648	-0.0392362	0.135542	0.166578	0	0	0	POLR2L	P62875	NA	NA	NA	NA	NA	NA	NA	NA	0
P62880	Gnb2	40.9	Guanine nucleotide-binding protein G(I)/G(S)/G(T) subunit beta-2	313.06	14	5182400000	-0.0815527	-0.0782286	-0.106218	3	0.00976852	-0.0815527	0.015291	0.707364	0	1	0	GNB2	P62879	Trn1;TrnSR;Imp5	190;230;119	0.471;0.409;0.801	1048;1094;29	-1.23;-0.75;0.388	-0.188;-1.333;0.353	-0.89;0.293;0.421	2.805;1.57;0.858	1
Q9CXW4	Rpl11	33.1	60S ribosomal protein L11	136.52	6	16500000000	-0.377332	-0.413461	-0.368272	3	0.00127395	-0.377332	0.0239077	3.04527	1	0	0	RPL11	P62913	Imp8;Imp9	40;201	1.498;0.653	7;59	1.48;0.418	1.08;-0.313	0.841;-1.246	0.49;0.461	1
P62918	Rpl8	56	60S ribosomal protein L8	130.54	15	9781200000	-0.451169	-0.40878	-0.466776	3	0.00153148	-0.451169	0.0300106	3.47025	1	1	1	RPL8	P62917	Imp8;Imp9;Imp11	246;153;234	0.644;0.773;0.363	194;104;112	0.378;0.32;0.073	0.066;-0.391;0.579	-0.273;-1.397;0.499	-0.887;0.618;0.274	1
P62983	Rps27a	39.7	Ubiquitin-40S ribosomal protein S27a;Ubiquitin;40S ribosomal protein S27a;Ubiquitin-60S ribosomal protein L40;Ubiquitin;60S ribosomal protein L40;Polyubiquitin-B;Ubiquitin;Polyubiquitin-C;Ubiquitin;Ubiquitin-related 1;Ubiquitin-related 2	53.837	5	1570000000	-0.11973	-0.141064	0.227987	3	0.935492	-0.11973	0.207188	0.389761	0	0	0	RPS27A	P62979	NA	NA	NA	NA	NA	NA	NA	NA	0
P62996	Tra2b	22.2	Transformer-2 protein homolog beta	77.725	10	9836100000	0.133827	0.215244	0.149389	3	0.0218188	0.149389	0.0432199	1.04308	0	0	0	TRA2B	P62995	Trn1;Trn2;Exp4	243;56;218	0.339;0.946;0.592	371;145;NA	-0.303;-0.137;NA	-0.373;0.306;NA	1.627;0.557;-0.211	0.532;0.519;-0.012	1
P63001	Rac1	28.6	Ras-related C3 botulinum toxin substrate 1;Ras-related C3 botulinum toxin substrate 3	30.866	6	2374600000	0.0112094	-0.0382433	0.0124972	3	0.79905	0.0112094	0.0289304	0.0869411	0	0	0	RAC1	P63000	NA	NA	NA	NA	NA	NA	NA	NA	0
Q9DBG3	Ap2b1	41.3	AP-2 complex subunit beta	323.31	32	10700000000	-0.074988	-0.0439731	-0.0884695	3	0.0344339	-0.074988	0.0228167	0.610569	0	0	0	AP2B1	P63010	Imp8	1	3.253	NA	NA	NA	2.634	6.2	1
Q6P1F6	Ppp2r2a	7.6	Serine/threonine-protein phosphatase 2A 55 kDa regulatory subunit B alpha isoform	8.5221	3	37848000	-0.164626	-0.258097	-0.484489	3	0.0860626	-0.258097	0.16447	0.975902	0	0	0	PPP2R2A	P63151	Imp11	211	0.389	197	-0.029	0.179	0.942	-0.064	1
P63166	Sumo1	18.8	Small ubiquitin-related modifier 1	4.1418	2	1058800000	0.373286	0.509138	0.480162	3	0.00817116	0.480162	0.0715516	2.79893	1	0	0	SUMO1	P63165	Trn2;Imp4;Imp9;Exp4	169;224;204;170	0.455;0.309;0.652;0.669	784;140;233;41	-0.627;-0.028;0.048;0.59	-0.346;-0.212;-0.103;-0.372	0.03;0.049;-0.887;-0.024	-0.077;-0.004;-0.062;-0.717	1
P63168	Dynll1	33.7	Dynein light chain 1, cytoplasmic;Dynein light chain 2, cytoplasmic	5.9236	4	337910000	0.0110662	0.156785	0.451013	3	0.251906	0.156785	0.224112	0.483737	0	0	0	DYNLL1	P63167	NA	NA	NA	NA	NA	NA	NA	NA	0
Q9JJI8	Rpl38	54.3	60S ribosomal protein L38	40.747	7	5039500000	-0.379057	-0.456187	-0.378476	3	0.00404444	-0.379057	0.0447	2.61961	1	0	0	RPL38	P63173	Imp7;Imp8	280;210	0.467;0.688	335;124	-0.176;0.491	0.039;0.119	-0.762;-0.159	-0.73;-0.68	1
Q9WTX5	Skp1	35	S-phase kinase-associated protein 1	50.58	5	1136900000	-0.0520272	-0.119887	-0.104744	3	0.0463069	-0.104744	0.0356213	0.772327	0	0	0	SKP1	P63208	NA	NA	NA	NA	NA	NA	NA	NA	0
Q9CQR2	Rps21	60.2	40S ribosomal protein S21	113.14	6	13100000000	-0.451899	-0.513255	-0.388167	3	0.00634737	-0.451899	0.0625478	2.7801	1	0	0	RPS21	P63220	NA	NA	NA	NA	NA	NA	NA	NA	0
P68040	Gnb2l1	90.9	Guanine nucleotide-binding protein subunit beta-2-like 1;Guanine nucleotide-binding protein subunit beta-2-like 1, N-terminally processed	323.31	24	41600000000	-0.469789	-0.440459	-0.455455	3	0.0003458	-0.455455	0.0146663	3.97201	1	1	1	RACK1	P63244	NA	NA	NA	NA	NA	NA	NA	NA	0
P63260	Actg1	80	Actin, cytoplasmic 2;Actin, cytoplasmic 2, N-terminally processed	323.31	33	764000000000	-0.0610594	-0.0593596	-0.0489195	3	0.00449014	-0.0593596	0.00657342	0.556983	0	1	0	ACTG1	P63261	NA	NA	NA	NA	NA	NA	NA	NA	0
P63268	Actg2	55.3	Actin, gamma-enteric smooth muscle;Actin, aortic smooth muscle	4.8132	25	189700000	0.2529	0.418136	0.148218	3	0.0737385	0.2529	0.136086	1.07122	0	0	0	ACTG2	P63267	NA	NA	NA	NA	NA	NA	NA	NA	0
P63280	Ube2i	49.4	SUMO-conjugating enzyme UBC9	54.963	7	2963800000	0.068602	0.162597	0.176323	3	0.0568576	0.162597	0.0586333	1.02499	0	0	0	UBE2I	P63279	Imp13	244	0.414	58	0.141	0.23	0.213	0.281	1
P63330	Ppp2ca	28.2	Serine/threonine-protein phosphatase 2A catalytic subunit alpha isoform;Serine/threonine-protein phosphatase 2A catalytic subunit beta isoform	87.203	5	858740000	0.0558898	0.0182069	-0.300591	3	0.573055	0.0182069	0.195844	0.061542	0	0	0	PPP2CA	P67775	NA	NA	NA	NA	NA	NA	NA	NA	0
Q9R0P6	Sec11a	19	Signal peptidase complex catalytic subunit SEC11A	17.844	4	683590000	-0.178682	-0.165483	-0.200465	3	0.00314146	-0.178682	0.0176657	1.51855	0	0	0	SEC11A	P67812	Imp7;Imp8	185;11	0.616;2.467	NA;223	NA;0.321	1.225;-0.317	NA;2.027	-0.553;1.837	1
P67871	Csnk2b	33	Casein kinase II subunit beta	12.347	5	1100300000	-0.03143	-0.0515487	-0.0267635	3	0.0405991	-0.03143	0.013171	0.277721	0	0	0	CSNK2B	P67870	NA	NA	NA	NA	NA	NA	NA	NA	0
P68033	Actc1	55.2	Actin, alpha cardiac muscle 1;Actin, alpha skeletal muscle	323.31	27	88600000000	0.0705267	0.0593553	-0.0662763	3	0.676544	0.0593553	0.075964	0.337315	0	0	0	ACTC1	P68032	Trn1;Imp5;Imp8;Imp13	85;268;264;304	0.838;0.54;0.621;0.333	1078;984;533;932	-1.353;-0.724;-0.218;-0.401	-2.752;0.988;0.039;0.791	0.994;-1.563;-0.022;-0.268	1.854;0.534;-2.224;0.139	1
P68037	Ube2l3	24	Ubiquitin-conjugating enzyme E2 L3	17.081	2	164490000	-0.674337	-0.628385	-0.567939	3	0.0024324	-0.628385	0.0533637	4.09735	1	0	0	UBE2L3	P68036	Imp4;Imp11	100;136	0.616;0.502	NA;NA	NA;NA	NA;0.272	0.622;NA	0.614;0.393	1
P05213	Tuba1b	58.3	Tubulin alpha-1B chain	323.31	23	58300000000	0.261591	0.25882	0.264116	3	3.42e-05	0.261591	0.00264876	2.54841	1	0	0	TUBA1B	P68363	NA	NA	NA	NA	NA	NA	NA	NA	0
P68368	Tuba4a	51.8	Tubulin alpha-4A chain	18.644	20	1623200000	0.391988	0.271426	0.343806	3	0.0107153	0.343806	0.0606844	2.13963	1	1	0	TUBA4A	P68366	Imp5;Imp11;Imp13	115;231;248	0.816;0.367;0.409	1372;1045;1285	-1.31;-0.721;-0.628	0.817;0.208;0.649	-2.326;0.758;-0.47	0.927;-0.661;0.211	1
P68372	Tubb4b	63.6	Tubulin beta-4B chain	323.31	24	56700000000	0.282973	0.253142	0.28948	3	0.00164841	0.282973	0.0193766	2.37043	1	1	0	TUBB4B	P68371	Trn1;Imp4;Imp5;Imp13	193;239;55;69	0.468;0.297;1.078;0.889	1170;210;1435;1018	-1.936;-0.109;-1.471;-0.446	-3.571;-0.557;1.101;0.714	1.156;0.338;-2.534;-0.308	1.376;-0.412;1.097;1.123	1
P68433	Hist1h3a	45.6	Histone H3.1	47.882	6	26500000	0.457121	0.281431	0.0851527	3	0.125026	0.281431	0.186079	0.983752	0	0	0	HIST1H3H	P68431	NA	NA	NA	NA	NA	NA	NA	NA	0
Q8R3N1	Nop14	11.2	Nucleolar protein 14	22.629	8	502950000	-0.00190562	0.0272956	-0.079097	3	0.629519	-0.00190562	0.0549706	0.0122966	0	0	0	NOP14	P78316	NA	NA	NA	NA	NA	NA	NA	NA	0
O88796	Rpp30	40.3	Ribonuclease P protein subunit p30	113.35	8	1991800000	0.123534	0.0309716	-0.0230645	3	0.413674	0.0309716	0.0741381	0.177857	0	0	0	RPP30	P78346	NA	NA	NA	NA	NA	NA	NA	NA	0
Q9ESZ8	Gtf2i	36.4	General transcription factor II-I	183.85	25	2424400000	-0.0839514	0.00129784	-0.0664878	3	0.196006	-0.0664878	0.045032	0.458435	0	0	0	GTF2I	P78347	Trn2;Imp9;Exp4	148;96;120	0.497;1.005;0.788	722;189;17	-0.582;0.129;0.776	-0.291;0.003;-0.077	0.085;-0.344;0.033	-0.022;0.008;-0.441	1
P80314	Cct2	75.5	T-complex protein 1 subunit beta	323.31	37	26500000000	-0.0562512	-0.0290433	-0.0676515	3	0.046937	-0.0562512	0.0198361	0.469401	0	0	0	CCT2	P78371	NA	NA	NA	NA	NA	NA	NA	NA	0
Q8C570	Rae1	54.9	mRNA export factor	323.31	14	9081300000	0.231187	0.175557	0.168514	3	0.0105174	0.175557	0.0343322	1.30688	0	0	0	RAE1	P78406	Impbeta;Imp9	271;91	0.411;1.064	145;108	0.091;0.31	-0.1;-0.078	-0.575;-1.412	0.498;0.823	1
O09131	Gsto1	15.8	Glutathione S-transferase omega-1	7.9319	3	119870000	-1.05385	-0.0738335	-0.084135	3	0.339821	-0.084135	0.562864	0.126926	0	0	0	GSTO1	P78417	NA	NA	NA	NA	NA	NA	NA	NA	0
Q924W7	St5	2.3	Suppression of tumorigenicity 5 protein	4.0718	2	42924000	-0.154072	-0.00222346	-0.146244	3	0.177783	-0.146244	0.0854998	0.788377	0	0	0	ST5	P78524	NA	NA	NA	NA	NA	NA	NA	NA	0
P97313	Prkdc	1.2	DNA-dependent protein kinase catalytic subunit	37.538	4	83231000	0.0825664	-0.0767519	-0.122366	3	0.595553	-0.0767519	0.107595	0.36972	0	0	0	PRKDC	P78527	Trn2	164	0.466	935	-0.82	-0.246	-0.145	-0.312	1
Q91ZS8	Adarb1	4.9	Double-stranded RNA-specific editase 1	15.033	3	104120000	0.211511	0.217975	0.189666	3	0.00171768	0.211511	0.0148343	1.84188	0	0	0	ADARB1	P78563	NA	NA	NA	NA	NA	NA	NA	NA	0
Q9D8C4	Ifi35	54.9	Interferon-induced 35 kDa protein homolog	239.97	10	2384500000	-0.265969	-0.270243	-0.314069	3	0.00292811	-0.270243	0.0266226	2.13424	1	0	0	IFI35	P80217	Imp5	74	0.971	1438	-1.501	0.985	-2.574	1.864	1
Q9CXW2	Mrps22	30.6	28S ribosomal protein S22, mitochondrial	37.22	10	1907800000	0.0567222	0.045443	0.0437644	3	0.00692292	0.045443	0.0070468	0.424515	0	0	0	MRPS22	P82650	NA	NA	NA	NA	NA	NA	NA	NA	0
Q9D125	Mrps25	12.9	28S ribosomal protein S25, mitochondrial	16.789	3	238570000	-0.0217751	0.0932897	-0.0836304	3	0.944993	-0.0217751	0.0897837	0.114736	0	0	0	MRPS25	P82663	NA	NA	NA	NA	NA	NA	NA	NA	0
Q99N87	Mrps5	18.5	28S ribosomal protein S5, mitochondrial	17.756	7	868560000	-0.0277779	0.00820001	0.0207689	3	0.980707	0.00820001	0.0251965	0.0654972	0	0	0	MRPS5	P82675	NA	NA	NA	NA	NA	NA	NA	NA	0
Q9CQX8	Mrps36	56.9	28S ribosomal protein S36, mitochondrial	46.903	3	1412700000	0.1149	-0.0259113	0.0912598	3	0.301579	0.0912598	0.0754053	0.520279	0	0	0	MRPS36	P82909	NA	NA	NA	NA	NA	NA	NA	NA	0
Q9DC71	Mrps15	17.4	28S ribosomal protein S15, mitochondrial	21.662	4	684940000	0.0152121	0.0132121	0.0422241	3	0.128166	0.0152121	0.0162036	0.130909	0	0	0	MRPS15	P82914	NA	NA	NA	NA	NA	NA	NA	NA	0
Q9JIK9	Mrps34	25.7	28S ribosomal protein S34, mitochondrial	6.2666	6	1068100000	0.0114956	0.0856966	0.0913952	3	0.134587	0.0856966	0.0445761	0.592744	0	0	0	MRPS34	P82930	NA	NA	NA	NA	NA	NA	NA	NA	0
P58064	Mrps6	42.4	28S ribosomal protein S6, mitochondrial	21.29	4	463850000	0.243547	0.275365	0.147567	3	0.0286162	0.243547	0.0665291	1.46249	0	0	0	MRPS6	P82932	NA	NA	NA	NA	NA	NA	NA	NA	0
Q9D7N3	Mrps9	19.7	28S ribosomal protein S9, mitochondrial	38.668	5	319270000	0.275126	0.127501	0.0735461	3	0.118922	0.127501	0.104354	0.623922	0	0	0	MRPS9	P82933	NA	NA	NA	NA	NA	NA	NA	NA	0
Q9D1J3	Sarnp	45.7	SAP domain-containing ribonucleoprotein	229.29	12	9711800000	0.073409	0.0749164	0.077243	3	0.000219904	0.0749164	0.00193155	0.734968	0	0	0	SARNP	P82979	Impbeta;Trn2;TrnSR	270;194;227	0.411;0.409;0.418	82;736;514	0.29;-0.591;-0.334	0.07;-0.408;-0.145	-0.108;-0.154;0.302	0.288;-0.033;0.27	1
Q9EP89	Lactb	26.3	Serine beta-lactamase-like protein LACTB, mitochondrial	86.555	10	1253100000	-0.047398	0.00532812	-0.00533339	3	0.429754	-0.00533339	0.0278782	0.0417068	0	0	0	LACTB	P83111	NA	NA	NA	NA	NA	NA	NA	NA	0
Q8BP67	Rpl24	28.7	60S ribosomal protein L24	30.442	5	5217600000	-0.443693	-0.525538	-0.428896	3	0.0041326	-0.443693	0.0520532	2.91801	1	1	1	RPL24	P83731	Imp11	139	0.493	186	-0.02	0.367	0.417	0.386	1
P83877	Txnl4a	38.7	Thioredoxin-like protein 4A	89.676	4	276320000	0.182311	0.0265876	0.0724488	3	0.179501	0.0724488	0.0800236	0.402441	0	0	0	TXNL4A	P83876	NA	NA	NA	NA	NA	NA	NA	NA	0
Q8BUN5	Smad3	12	Mothers against decapentaplegic homolog 3;Mothers against decapentaplegic homolog 2;Mothers against decapentaplegic homolog 9	2.4686	3	82472000	-0.717003	0.748719	-0.408799	3	0.804632	-0.408799	0.772785	0.468385	0	0	0	SMAD3	P84022	NA	NA	NA	NA	NA	NA	NA	NA	0
P84089	Erh	44.2	Enhancer of rudimentary homolog	115.28	6	19000000000	0.221073	0.15004	0.181293	3	0.0122326	0.181293	0.0356017	1.33696	0	0	0	ERH	P84090	Trn2;Imp7;Imp8;Imp9;Exp4	229;261;236;150;214	0.344;0.489;0.653;0.776;0.598	520;81;63;267;36	-0.413;0.327;0.621;-0.006;0.597	-0.234;0.041;0.039;-0.219;-0.322	-0.261;-0.25;0.005;-0.697;-0.204	0.183;-0.279;-0.247;-0.108;-0.706	1
P84104	Srsf3	41.5	Serine/arginine-rich splicing factor 3	191.47	9	25400000000	-0.038347	-0.00103911	0.0432045	3	0.961844	-0.00103911	0.0408249	0.00737877	0	0	0	SRSF3	P84103	Impbeta;TrnSR;Imp4;Imp7;Imp8;Imp9;Imp11;Exp4	274;90;243;110;118;49;236;92	0.409;0.75;0.295;0.803;0.868;1.398;0.361;0.883	180;45;61;68;47;248;67;49	0.034;0.262;0.146;0.369;0.666;0.022;0.174;0.552	-0.15;1.327;0.145;0.455;0.332;0.289;0.157;-0.129	0.125;0.632;0.336;-0.207;0.018;0.259;0.588;-0.26	0.286;0.901;-0.163;0.031;-0.013;-0.084;0.393;-0.283	1
P84244	H3f3a	45.6	Histone H3.3;Histone H3.3C	131.02	6	724510000	0.122606	0.088413	0.135535	3	0.0144867	0.122606	0.0243475	0.985999	0	0	0	H3F3B	P84243	Imp5;Exp4	81;176	0.95;0.655	225;213	-0.13;0.161	-0.209;-0.386	1.648;0.495	0.918;-1.353	1
P42128	Foxk1	4.6	Forkhead box protein K1	2.5747	4	73498000	-0.0976717	-0.273779	-0.244463	3	0.0637518	-0.244463	0.0943583	1.2578	0	0	0	FOXK1	P85037	NA	NA	NA	NA	NA	NA	NA	NA	0
P37889	Fbln2	3.4	Fibulin-2	11.248	3	159990000	0.454176	0.673285	0.582363	3	0.0122078	0.582363	0.110081	2.77208	1	0	0	FBLN2	P98095	NA	NA	NA	NA	NA	NA	NA	NA	0
Q9D8T0	Fam3a	20.9	Protein FAM3A	22.638	3	198810000	0.400429	0.271665	0.253263	3	0.0217919	0.271665	0.0801836	1.50771	0	0	0	FAM3A	P98173	NA	NA	NA	NA	NA	NA	NA	NA	0
Q99KG3	Rbm10	21.8	RNA-binding protein 10	161.85	18	3119800000	0.10608	0.107018	0.12075	3	0.00181036	0.107018	0.00821224	0.988966	0	0	0	RBM10	P98175	NA	NA	NA	NA	NA	NA	NA	NA	0
O89086	Rbm3	68.6	RNA-binding protein 3	323.31	10	27300000000	-0.113426	-0.102744	-0.0735451	3	0.0148938	-0.102744	0.0206447	0.851625	0	0	0	RBM3	P98179	Imp5;Imp7;Imp8	223;94;77	0.597;0.849;1.083	745;337;18	-0.53;-0.177;0.969	0.58;0.891;0.597	-1.311;-0.763;0.324	0.659;-0.274;-0.257	1
Q80XR2	Atp2c1	5	Calcium-transporting ATPase type 2C member 1	31.934	3	68683000	0.0554733	-0.0509358	-0.150129	3	0.499539	-0.0509358	0.102822	0.251135	0	0	0	ATP2C1	P98194	NA	NA	NA	NA	NA	NA	NA	NA	0
P70290	Mpp1	29.6	55 kDa erythrocyte membrane protein	94.199	9	1593900000	-0.453478	-0.520707	-0.557433	3	0.00353534	-0.520707	0.0527181	3.4096	1	0	0	MPP1	Q00013	NA	NA	NA	NA	NA	NA	NA	NA	0
P40630	Tfam	27.2	Transcription factor A, mitochondrial	54.768	7	1223500000	0.199751	0.173639	0.155231	3	0.00532976	0.173639	0.0223707	1.41896	0	0	0	TFAM	Q00059	Trn2;Imp4;Imp9	6;137;51	2.913;0.457;1.365	1229;632;1246	-2.055;-0.393;-1.425	3.01;1.111;0.246	2.184;0.481;0.557	-1.815;-0.69;-1.332	1
Q8VEM8	Slc25a3	47.9	Phosphate carrier protein, mitochondrial	129.1	16	33100000000	0.052555	0.0540844	0.0721744	3	0.0109893	0.0540844	0.0109126	0.487631	0	1	0	SLC25A3	Q00325	Impbeta;Trn1;TrnSR	89;89;252	0.979;0.817;0.388	651;NA;NA	-0.352;NA;NA	0.837;0.299;-0.252	0.214;1.095;0.78	-0.43;NA;NA	1
Q8VDJ3	Hdlbp	53.2	Vigilin	323.31	56	23200000000	-0.459754	-0.447033	-0.44234	3	0.000133789	-0.447033	0.00901045	4.10083	1	0	0	HDLBP	Q00341	Trn1;Imp5;Imp13	165;23;286	0.521;1.436;0.36	1016;1235;156	-1.072;-1.021;-0.025	-2.357;1.489;0.175	1.153;-1.949;0.065	1.434;1.4;0.537	1
P62915	Gtf2b	9.8	Transcription initiation factor IIB	5.3228	3	244880000	-0.311685	-0.39121	-0.0396217	3	0.145622	-0.311685	0.184371	1.09605	0	0	0	GTF2B	Q00403	NA	NA	NA	NA	NA	NA	NA	NA	0
P42669	Pura	21.8	Transcriptional activator protein Pur-alpha	238.48	5	1530100000	-0.410141	-0.399255	-0.357178	3	0.00172013	-0.399255	0.02797	3.11991	1	0	0	PURA	Q00577	NA	NA	NA	NA	NA	NA	NA	NA	0
Q68FD5	Cltc	50.9	Clathrin heavy chain 1	323.31	73	47100000000	-0.0377842	-0.0274103	-0.0420557	3	0.0144742	-0.0377842	0.00753162	0.351377	0	1	0	CLTC	Q00610	Impbeta;Imp5;Imp8;Exp4	164;2;49;28	0.62;2.547;1.387;1.652	245;1546;832;113	-0.054;-2.287;-0.639;0.344	-0.225;3.51;1.67;4.021	0.276;2.695;-1.302;-0.519	0.485;-2.119;0.204;0.859	1
Q62446	Fkbp3	45.5	Peptidyl-prolyl cis-trans isomerase FKBP3	99.401	10	4857200000	-0.339272	-0.318182	-0.364329	3	0.00153005	-0.339272	0.023102	2.75602	1	0	0	FKBP3	Q00688	Trn1;TrnSR;Imp5	120;254;48	0.68;0.386;1.114	1080;1265;1384	-1.36;-1.019;-1.329	-2.761;-0.254;1.172	1.537;-1.128;-2.35	1.608;1.042;1.072	1
Q8VEK3	Hnrnpu	46.5	Heterogeneous nuclear ribonucleoprotein U	323.31	39	90400000000	-0.0478752	-0.0526256	-0.0516533	3	0.000815075	-0.0516533	0.0025095	0.503888	0	1	0	HNRNPU	Q00839	Impbeta;Trn2	123;205	0.827;0.389	62;627	0.39;-0.5	0.53;-0.435	0.236;-0.062	0.268;0.077	1
Q9D883	U2af1	30.1	Splicing factor U2AF 35 kDa subunit;Splicing factor U2AF 26 kDa subunit	283.65	6	7875400000	0.0688771	-0.00911773	0.00144197	3	0.491537	0.00144197	0.0423127	0.0101324	0	0	0	U2AF1	Q01081	Impbeta;Trn1;Trn2;TrnSR;Imp5;Imp7;Imp8;Imp9;Imp11;Exp4	190;154;201;202;175;99;148;48;177;66	0.549;0.548;0.399;0.457;0.686;0.829;0.776;1.412;0.432;1.024	1134;153;201;63;18;549;35;330;21;34	-0.739;-0.165;-0.193;0.153;0.537;-0.431;0.745;-0.097;0.381;0.609	-0.812;0.356;0.624;1.215;1.49;0.721;1.134;0.297;0.173;-0.02	0.357;0.729;-0.208;0.341;0.272;-1.022;0.098;0.565;0.816;-0.189	0.418;0.683;0.451;0.786;0.531;-0.298;-0.72;-0.186;0.779;-0.073	1
Q62261	Sptbn1	55.2	Spectrin beta chain, non-erythrocytic 1	323.31	118	91500000000	-0.0477708	-0.0587134	-0.0566412	3	0.00378743	-0.0566412	0.00581259	0.535298	0	0	0	SPTBN1	Q01082	NA	NA	NA	NA	NA	NA	NA	NA	0
P70318	Tial1	23.2	Nucleolysin TIAR	41.507	7	2373700000	-0.10084	-0.00242577	-0.0821787	3	0.177092	-0.0821787	0.0522719	0.539684	0	0	0	TIAL1	Q01085	NA	NA	NA	NA	NA	NA	NA	NA	0
Q9EQU5	Set	19	Protein SET	36.038	3	1210900000	-0.331935	-0.367955	-0.223728	3	0.0192453	-0.331935	0.0750644	1.89608	1	0	0	SET	Q01105	NA	NA	NA	NA	NA	NA	NA	NA	0
P40124	Cap1	19.6	Adenylyl cyclase-associated protein 1	67.631	5	246210000	-0.527408	-0.634397	-0.407823	3	0.0152858	-0.527408	0.113345	2.47209	1	1	1	CAP1	Q01518	NA	NA	NA	NA	NA	NA	NA	NA	0
Q9CQW9	Ifitm3	33.6	Interferon-induced transmembrane protein 3	216.64	3	3632600000	0.856229	1.20771	1.23616	3	0.0121122	1.20771	0.211617	3.87561	1	0	0	IFITM2	Q01629	NA	NA	NA	NA	NA	NA	NA	NA	0
Q91WV0	Dr1	25.6	Protein Dr1	20.051	3	236900000	-0.000476168	-0.0373399	-0.0379915	3	0.178406	-0.0373399	0.0214739	0.307391	0	0	0	DR1	Q01658	NA	NA	NA	NA	NA	NA	NA	NA	0
P56960	Exosc10	27.3	Exosome component 10	156.4	21	1949600000	-0.0149368	-0.104713	0.0413832	3	0.602156	-0.0149368	0.0736837	0.0860001	0	0	0	EXOSC10	Q01780	Trn1;Trn2	192;126	0.469;0.542	35;706	0.217;-0.57	-0.19;-0.231	0.667;0.499	1.101;-0.008	1
B2RRE7	Otud4	7.5	OTU domain-containing protein 4	54.926	6	416580000	-0.354852	-0.480035	-0.546962	3	0.0146134	-0.480035	0.0975162	2.43036	1	0	0	OTUD4	Q01804	NA	NA	NA	NA	NA	NA	NA	NA	0
Q61545	Ewsr1	5	RNA-binding protein EWS	33.575	3	7237100000	-0.259495	-0.30075	-0.296775	3	0.00210877	-0.296775	0.022758	2.41756	1	0	0	EWSR1	Q01844	Trn1;Trn2	19;23	1.756;1.717	14;13	1.279;1.217	1.619;1.331	2.229;1.535	2.264;2.167	1
P97817	Cdr2	9	Cerebellar degeneration-related protein 2	22.276	2	29544000	-0.382081	-0.861841	-1.03404	3	0.0601035	-0.861841	0.337855	1.96832	1	0	0	CDR2	Q01850	NA	NA	NA	NA	NA	NA	NA	NA	0
P51432	Plcb3	7	1-phosphatidylinositol 4,5-bisphosphate phosphodiesterase beta-3	46.864	6	117430000	-0.068907	-0.129608	-0.0823315	3	0.0365605	-0.0823315	0.0318848	0.624268	0	0	0	PLCB3	Q01970	NA	NA	NA	NA	NA	NA	NA	NA	0
O35435	Dhodh	7.8	Dihydroorotate dehydrogenase (quinone), mitochondrial	35.377	2	83828000	0.848638	0.875151	0.848478	3	0.000106868	0.848638	0.0153538	7.35683	1	0	0	DHODH	Q02127	NA	NA	NA	NA	NA	NA	NA	NA	0
Q60597	Ogdh	35.3	2-oxoglutarate dehydrogenase, mitochondrial	323.31	24	7865800000	0.146916	0.160533	0.121148	3	0.00647078	0.146916	0.0200024	1.22427	0	0	0	OGDH	Q02218	Impbeta;Imp5;Imp13	26;37;21	1.93;1.194;1.679	35;NA;78	0.625;NA;0.075	1.589;2.036;1.519	1.534;NA;1.884	0.489;1.147;-0.106	1
E9Q5G3	Kif23	16.5	Kinesin-like protein KIF23	100.52	10	1015800000	0.142348	0.126841	-0.0204721	3	0.251152	0.126841	0.0898628	0.668065	0	0	0	KIF23	Q02241	Trn1	118	0.681	854	-0.697	1.137	-0.404	1.609	1
P43275	Hist1h1a	14.1	Histone H1.1	18.415	3	969910000	-0.0233284	0.131326	0.129745	3	0.262343	0.129745	0.0888368	0.687073	0	0	0	HIST1H1A	Q02539	NA	NA	NA	NA	NA	NA	NA	NA	0
P62717	Rpl18a	42	60S ribosomal protein L18a	53.681	10	7647500000	-0.425617	-0.367322	-0.424726	3	0.00224985	-0.424726	0.0334025	3.1838	1	1	1	RPL18A	Q02543	Imp9	232	0.59	73	0.381	-0.588	-1.303	0.543	1
Q9R0E2	Plod1	11.7	Procollagen-lysine,2-oxoglutarate 5-dioxygenase 1	30.366	7	1041500000	-0.188184	-0.236503	-0.248536	3	0.0066861	-0.236503	0.0319427	1.79247	0	0	0	PLOD1	Q02809	Trn2	134	0.527	121	-0.1	-0.251	0.306	0.565	1
P47911	Rpl6	39.2	60S ribosomal protein L6	101.96	13	16300000000	-0.445853	-0.394923	-0.394107	3	0.00172419	-0.394923	0.0296428	3.04624	1	1	1	RPL6	Q02878	NA	NA	NA	NA	NA	NA	NA	NA	0
Q64511	Top2b	17.1	DNA topoisomerase 2-beta	173.82	25	923450000	0.104471	0.179638	0.0339339	3	0.127935	0.104471	0.0728645	0.604351	0	0	0	TOP2B	Q02880	NA	NA	NA	NA	NA	NA	NA	NA	0
Q9CR62	Slc25a11	53.8	Mitochondrial 2-oxoglutarate/malate carrier protein	168.87	13	3629400000	0.0508847	0.054779	0.0880059	3	0.0317135	0.054779	0.0204008	0.454972	0	0	0	SLC25A11	Q02978	Imp9;Exp4	113;5	0.903;3.135	NA;NA	NA;NA	NA;2.027	-0.501;3.335	1.216;NA	1
Q91ZU6	Dst	14.8	Dystonin	323.31	74	5176300000	-0.00524651	0.0107798	0.0268709	3	0.364174	0.0107798	0.0160587	0.0928826	0	0	0	DST	Q03001	NA	NA	NA	NA	NA	NA	NA	NA	0
P49817	Cav1	24.2	Caveolin-1	80.914	4	1653200000	-0.251264	-0.264894	-0.380258	3	0.018239	-0.264894	0.0708688	1.55028	0	0	0	CAV1	Q03135	NA	NA	NA	NA	NA	NA	NA	NA	0
P55200	Kmt2a	1.1	Histone-lysine N-methyltransferase 2A;MLL cleavage product N320;MLL cleavage product C180	3.6918	3	329440000	0.166201	-0.302333	-0.293925	3	0.452173	-0.293925	0.268114	0.798461	0	0	0	KMT2A	Q03164	Imp9	55	1.323	17	0.948	-0.202	0.144	1.607	1
P49452	Cenpc	1.9	Centromere protein C	2.3673	2	13256000	0.137241	0.14965	0.0401209	3	0.0878237	0.137241	0.0599762	0.857885	0	0	0	CENPC	Q03188	NA	NA	NA	NA	NA	NA	NA	NA	0
P21619	Lmnb2	36.9	Lamin-B2	209.83	20	2382200000	0.122474	0.122871	0.118891	3	0.000108659	0.122474	0.00219225	1.19847	0	0	0	LMNB2	Q03252	NA	NA	NA	NA	NA	NA	NA	NA	0
P21958	Tap1	14.2	Antigen peptide transporter 1	108.19	4	507380000	-0.491632	-0.370676	-0.511156	3	0.00908433	-0.491632	0.0760988	2.7918	1	0	0	TAP1	Q03518	NA	NA	NA	NA	NA	NA	NA	NA	0
P36371	Tap2	14.5	Antigen peptide transporter 2	103.7	6	415180000	-0.562453	-0.473811	-0.516409	3	0.00243673	-0.516409	0.044332	3.57792	1	0	0	TAP2	Q03519	NA	NA	NA	NA	NA	NA	NA	NA	0
Q922Y1	Ubxn1	26.6	UBX domain-containing protein 1	51.175	4	350120000	-0.265032	-0.37962	-0.31493	3	0.0105838	-0.31493	0.0574527	2.00016	1	0	0	UBXN1	Q04323	Imp4	91	0.653	1062	-1.174	-2.964	0.654	0.816	1
Q6NZJ6	Eif4g1	23.1	Eukaryotic translation initiation factor 4 gamma 1	323.31	33	10300000000	-0.658561	-0.613299	-0.616923	3	0.000531515	-0.616923	0.0251508	4.92944	1	1	1	EIF4G1	Q04637	Trn1;Imp5;Imp13	185;245;186	0.482;0.572;0.51	1112;1118;418	-1.59;-0.864;-0.172	-3.084;0.959;0.328	0.669;-1.744;-0.065	2.026;0.564;0.551	1
P68510	Ywhah	40.7	14-3-3 protein eta	77.227	7	377570000	0.0193461	-0.0541227	0.348119	3	0.487268	0.0193461	0.214199	0.0615727	0	1	0	YWHAH	Q04917	NA	NA	NA	NA	NA	NA	NA	NA	0
Q99LC2	Cstf1	28.5	Cleavage stimulation factor subunit 1	96.709	10	3644300000	0.0625362	0.0698396	0.161694	3	0.0916151	0.0698396	0.0552614	0.44982	0	0	0	CSTF1	Q05048	Imp4	4	2.296	NA	NA	2.049	5.792	NA	1
P34152	Ptk2	5.9	Focal adhesion kinase 1	18.862	5	112100000	-0.17454	0.00129784	-0.204133	3	0.188785	-0.17454	0.111053	0.826996	0	0	0	PTK2	Q05397	NA	NA	NA	NA	NA	NA	NA	NA	0
Q9JHI7	Exosc9	10.5	Exosome complex component RRP45	15.692	4	921980000	0.123666	0.0568609	0.0432045	3	0.095466	0.0568609	0.0430572	0.39747	0	0	0	EXOSC9	Q06265	NA	NA	NA	NA	NA	NA	NA	NA	0
P97371	Psme1	24.5	Proteasome activator complex subunit 1	6.3949	5	327030000	-0.211949	-0.268104	-0.267618	3	0.0055461	-0.267618	0.0322817	2.02309	1	0	0	PSME1	Q06323	NA	NA	NA	NA	NA	NA	NA	NA	0
P31266	Rbpj	13.7	Recombining binding protein suppressor of hairless	29.888	6	824950000	0.0356239	0.10165	0.0683269	3	0.0693944	0.0683269	0.0330136	0.513683	0	0	0	RBPJ	Q06330	NA	NA	NA	NA	NA	NA	NA	NA	0
Q06335	Aplp2	6.9	Amyloid-like protein 2	48.885	3	130230000	1.95754	1.81274	2.06423	3	0.00140109	1.95754	0.126222	8.6532	1	0	0	APLP2	Q06481	NA	NA	NA	NA	NA	NA	NA	NA	0
Q00422	Gabpa	9.7	GA-binding protein alpha chain	14.872	3	147430000	-0.118429	-0.16146	-0.0645553	3	0.0547595	-0.118429	0.0485532	0.797219	0	0	0	GABPA	Q06546	NA	NA	NA	NA	NA	NA	NA	NA	0
O35730	Ring1	11.6	E3 ubiquitin-protein ligase RING1	13.71	3	42655000	-0.0373843	-0.242533	0.836005	3	0.63151	-0.0373843	0.572733	0.0555709	0	0	0	RING1	Q06587	TrnSR	241	0.396	144	-0.071	-0.244	1.208	0.549	1
P35700	Prdx1	44.2	Peroxiredoxin-1	22.751	8	2006100000	-0.6534	-0.666943	-0.731542	3	0.00124019	-0.666943	0.0417582	4.70479	1	0	0	PRDX1	Q06830	NA	NA	NA	NA	NA	NA	NA	NA	0
P35980	Rpl18	34	60S ribosomal protein L18	54.949	7	7014800000	-0.39876	-0.393463	-0.405987	3	8.26e-05	-0.39876	0.00628652	3.75174	1	0	0	RPL18	Q07020	Imp7	248	0.508	441	-0.289	0.311	-0.877	-0.682	1
Q8BMK4	Ckap4	48.3	Cytoskeleton-associated protein 4	323.31	23	19300000000	-0.365462	-0.347013	-0.397087	3	0.00155908	-0.365462	0.0253241	2.91614	1	0	0	CKAP4	Q07065	Imp7;Imp8	13;56	2.109;1.283	1176;515	-1.049;-0.188	-1.986;-0.921	2.246;0.803	1.228;0.046	1
P39447	Tjp1	31.4	Tight junction protein ZO-1	323.31	35	10900000000	-0.0154179	0.0274372	0.00963382	3	0.620178	0.00963382	0.0215295	0.0792715	0	0	0	TJP1	Q07157	NA	NA	NA	NA	NA	NA	NA	NA	0
Q60749	Khdrbs1	18.3	KH domain-containing, RNA-binding, signal transduction-associated protein 1	323.31	10	18100000000	0.108223	0.0716254	0.118493	3	0.0198486	0.108223	0.0246354	0.86832	0	0	0	KHDRBS1	Q07666	Trn1;Trn2	2;4	3.839;3.45	2;3	3.167;2.509	4.548;3.634	4.598;3.467	4.331;3.741	1
Q6PDM2	Srsf1	45.6	Serine/arginine-rich splicing factor 1	117.23	16	26500000000	0.0594937	0.0436245	0.0760117	3	0.0236541	0.0594937	0.0161947	0.512017	0	0	0	SRSF1	Q07955	Trn2;TrnSR;Imp7;Imp8;Imp9;Exp4	113;55;105;84;238;145	0.568;0.955;0.817;1.043;0.578;0.727	580;18;21;125;160;145	-0.453;0.636;0.701;0.489;0.192;0.281	-0.197;1.2;1.273;0.629;-0.171;-0.16	-0.022;0.519;0.13;-0.161;-1.001;-0.043	0.135;1.636;-0.313;-0.317;0.063;-1.175	1
Q5FWK3	Arhgap1	7.3	Rho GTPase-activating protein 1	4.5263	2	26500000	0.512075	0.342213	0.460585	3	0.012909	0.460585	0.0870978	2.46174	1	0	0	ARHGAP1	Q07960	NA	NA	NA	NA	NA	NA	NA	NA	0
P63328	Ppp3ca	7.5	Serine/threonine-protein phosphatase 2B catalytic subunit alpha isoform;Serine/threonine-protein phosphatase 2B catalytic subunit beta isoform	10.949	3	49880000	-0.836244	-0.592223	-0.652221	3	0.0110192	-0.652221	0.127155	2.87126	1	0	0	PPP3CA	Q08209	NA	NA	NA	NA	NA	NA	NA	NA	0
Q07797	Lgals3bp	19.1	Galectin-3-binding protein	58.132	7	534550000	-0.119996	-0.0710878	-0.122523	3	0.0246972	-0.119996	0.0289942	0.930246	0	0	0	LGALS3BP	Q08380	NA	NA	NA	NA	NA	NA	NA	NA	0
P21956	Mfge8	25.9	Lactadherin	111.84	10	1062700000	0.420617	0.192573	0.295841	3	0.0442234	0.295841	0.114191	1.3812	0	0	0	MFGE8	Q08431	NA	NA	NA	NA	NA	NA	NA	NA	0
Q9CR16	Ppid	17	Peptidyl-prolyl cis-trans isomerase D	79.587	4	340720000	-0.237711	-0.284335	-0.352547	3	0.0128314	-0.284335	0.0577555	1.80238	0	0	0	PPID	Q08752	Trn2;TrnSR	216;193	0.37;0.471	NA;197	NA;-0.135	NA;-0.122	0.337;-0.248	1.136;1.123	1
Q08943	Ssrp1	33.2	FACT complex subunit SSRP1	241.09	22	11400000000	0.0985543	0.117695	0.0720372	3	0.0184524	0.0985543	0.022928	0.801724	0	0	0	SSRP1	Q08945	Trn2;TrnSR;Imp4;Exp4	170;176;170;255	0.455;0.497;0.393;0.528	807;241;456;650	-0.649;-0.175;-0.265;-0.586	-0.346;-0.148;0;-0.266	-0.068;0.676;-0.162;-1.675	-0.104;0.439;0.078;-0.809	1
Q8BUR9	Mzt1	37.2	Mitotic-spindle organizing protein 1	22.328	2	83542000	1.02326	-0.513131	-0.838693	3	0.866322	-0.513131	0.994428	0.468858	0	0	0	MZT1	Q08AG7	NA	NA	NA	NA	NA	NA	NA	NA	0
Q80WQ2	Vac14	6.6	Protein VAC14 homolog	30.683	3	104150000	-0.261068	-0.14229	0.170438	3	0.607612	-0.14229	0.222899	0.440663	0	0	0	VAC14	Q08AM6	NA	NA	NA	NA	NA	NA	NA	NA	0
Q1HFZ0	Nsun2	48.6	tRNA (cytosine(34)-C(5))-methyltransferase	323.31	28	11900000000	-0.201261	-0.197765	-0.190734	3	0.000247863	-0.197765	0.00536168	1.87701	1	0	0	NSUN2	Q08J23	NA	NA	NA	NA	NA	NA	NA	NA	0
Q60972	Rbbp4	52.2	Histone-binding protein RBBP4	323.31	15	5509300000	-0.0230352	0.0395596	0.047678	3	0.439197	0.0395596	0.0386962	0.285225	0	0	0	RBBP4	Q09028	NA	NA	NA	NA	NA	NA	NA	NA	0
Q3UYV9	Ncbp1	34.3	Nuclear cap-binding protein subunit 1	108.98	19	2614800000	0.0164963	-0.0437054	0.00805655	3	0.766738	0.00805655	0.0325954	0.0607604	0	0	0	NCBP1	Q09161	Impbeta	25	1.961	8	1.891	1.441	1.7	1.745	1
B2RWS6	Ep300	1.8	Histone acetyltransferase p300	2.7827	4	108920000	-0.194823	-0.0636504	-0.00193451	3	0.266481	-0.0636504	0.0985065	0.320646	0	0	0	EP300	Q09472	TrnSR	298	0.33	590	-0.375	-0.307	0.367	0.227	1
Q99M31	Hspa14	38.1	Heat shock 70 kDa protein 14	127.36	15	1987800000	-0.55385	-0.510889	-0.518928	3	0.000623374	-0.518928	0.0228392	4.22445	1	0	0	HSPA14	Q0VDF9	TrnSR	269	0.36	1486	-1.621	-0.279	-1.726	1.345	1
Q8CF66	Lamtor4	28.3	Ragulator complex protein LAMTOR4;Ragulator complex protein LAMTOR4, N-terminally processed	10.276	2	91485000	0.32262	0.513693	0.414569	3	0.0170609	0.414569	0.0955587	2.11992	1	0	0	LAMTOR4	Q0VGL1	NA	NA	NA	NA	NA	NA	NA	NA	0
Q7TPW1	Nexn	5.9	Nexilin	30.334	4	364620000	-0.0340421	0.0306892	-0.117067	3	0.446987	-0.0340421	0.0740668	0.195569	0	0	0	NEXN	Q0ZGT2	NA	NA	NA	NA	NA	NA	NA	NA	0
Q6PB93	Galnt2	14.6	Polypeptide N-acetylgalactosaminyltransferase 2;Polypeptide N-acetylgalactosaminyltransferase 2 soluble form	19.188	6	285120000	-0.102976	-0.176463	-0.327529	3	0.0922106	-0.176463	0.114488	0.822714	0	0	0	GALNT2	Q10471	Impbeta;Trn1;Trn2;TrnSR;Imp7	234;172;167;149;134	0.46;0.501;0.463;0.56;0.734	267;562;469;385;NA	-0.069;-0.417;-0.37;-0.268;NA	1.643;0.189;0.707;-0.089;3.813	-0.507;0.687;-0.147;0.656;0.164	-0.163;0.407;0.235;0.341;NA	1
O08912	Galnt1	8.6	Polypeptide N-acetylgalactosaminyltransferase 1;Polypeptide N-acetylgalactosaminyltransferase 1 soluble form	8.713	4	59690000	-0.763881	0.232906	0.840363	3	0.845919	0.232906	0.809957	0.255953	0	0	0	GALNT1	Q10472	NA	NA	NA	NA	NA	NA	NA	NA	0
O35643	Ap1b1	25.6	AP-1 complex subunit beta-1	80.267	19	378300000	-0.329758	-0.0681052	-0.236724	3	0.109872	-0.236724	0.132633	1.01759	0	0	0	AP1B1	Q10567	NA	NA	NA	NA	NA	NA	NA	NA	0
Q9EPU4	Cpsf1	24.5	Cleavage and polyadenylation specificity factor subunit 1	252.82	31	4726700000	0.123004	0.149389	0.104202	3	0.0107242	0.123004	0.0226993	1.00248	0	0	0	CPSF1	Q10570	Imp4;Imp7;Imp9;Exp4	231;48;56;114	0.305;1.241;1.311;0.809	216;583;1114;426	-0.113;-0.473;-1.048;-0.32	1.447;-1.227;0.188;-0.236	0.346;0.68;0.543;-1.344	-0.416;0.407;-1.007;0.3	1
Q8R2Q8	Bst2	27.9	Bone marrow stromal antigen 2	70.728	6	2123900000	0.0746424	-0.034441	-0.101304	3	0.729593	-0.034441	0.0888135	0.182408	0	0	0	BST2	Q10589	NA	NA	NA	NA	NA	NA	NA	NA	0
Q9DC61	Pmpca	6.3	Mitochondrial-processing peptidase subunit alpha	8.1268	2	51105000	-0.00011542	0.0816123	0.0182069	3	0.311589	0.0182069	0.0428863	0.127422	0	0	0	PMPCA	Q10713	Impbeta;Trn1;TrnSR	135;136;1	0.772;0.599;4.034	1603;NA;1386	-3.073;NA;-1.254	0.483;0.245;3.213	0.189;NA;4.132	-2.989;1.519;-0.703	1
Q8C2E7	Kiaa0196	9.4	WASH complex subunit strumpellin	29.279	6	796620000	-0.132119	-0.295695	-0.502178	3	0.101455	-0.295695	0.185444	1.03591	0	0	0	WASHC5	Q12768	NA	NA	NA	NA	NA	NA	NA	NA	0
Q9Z0W3	Nup160	32.2	Nuclear pore complex protein Nup160	323.31	30	5190800000	0.145221	0.128557	0.169925	3	0.00653669	0.145221	0.0208136	1.20202	0	0	0	NUP160	Q12769	NA	NA	NA	NA	NA	NA	NA	NA	0
Q8C4J7	Tbl3	28	Transducin beta-like protein 3	181.77	16	3071400000	0.0166389	0.033793	0.0130691	3	0.0804541	0.0166389	0.0110791	0.149794	0	0	0	TBL3	Q12788	Imp8	102	0.956	NA	NA	0.913	NA	-0.449	1
Q8K284	Gtf3c1	6.4	General transcription factor 3C polypeptide 1	77.468	10	293160000	-0.0081018	0.0676387	0.00475305	3	0.45645	0.00475305	0.0405308	0.0338222	0	0	0	GTF3C1	Q12789	Trn1;TrnSR;Imp7	241;221;93	0.341;0.428;0.86	NA;NA;182	NA;NA;0.066	-0.371;0.191;0.648	NA;0.312;0.292	1.534;NA;-1.209	1
Q91YR1	Twf1	14.3	Twinfilin-1	31.537	3	196640000	-0.400282	-0.641694	-0.358713	3	0.0338962	-0.400282	0.152799	1.5834	0	0	0	TWF1	Q12792	NA	NA	NA	NA	NA	NA	NA	NA	0
Q8BSY0	Asph	20.2	Aspartyl/asparaginyl beta-hydroxylase	123.06	14	2200100000	-0.247851	-0.23528	-0.268278	3	0.00147045	-0.247851	0.0166541	2.12467	1	0	0	ASPH	Q12797	NA	NA	NA	NA	NA	NA	NA	NA	0
Q9Z0H3	Smarcb1	34.5	SWI/SNF-related matrix-associated actin-dependent regulator of chromatin subfamily B member 1	262.06	9	2170400000	0.216858	0.195096	0.127105	3	0.02189	0.195096	0.0468188	1.32882	0	0	0	SMARCB1	Q12824	NA	NA	NA	NA	NA	NA	NA	NA	0
Q9JJ66	Cdc20	8.2	Cell division cycle protein 20 homolog	23.69	2	82959000	-0.205014	-0.0434824	-0.490679	3	0.20016	-0.205014	0.226452	0.628009	0	0	0	CDC20	Q12834	NA	NA	NA	NA	NA	NA	NA	NA	0
P70452	Stx4	17.4	Syntaxin-4	62.988	3	106240000	0.0968016	0.224658	0.179256	3	0.0467718	0.179256	0.0648167	1.08761	0	0	0	STX4	Q12846	NA	NA	NA	NA	NA	NA	NA	NA	0
Q8C5Q4	Grsf1	44.9	G-rich sequence factor 1	170.43	13	903030000	0.114234	0.102725	0.0954519	3	0.00274532	0.102725	0.00947017	0.938386	0	0	0	GRSF1	Q12849	Impbeta;Imp7;Imp8	64;123;201	1.132;0.774;0.702	1462;59;253	-1.268;0.398;0.26	1.73;-0.079;0.135	0.427;0.204;0.179	-1.291;1.712;-1.501	1
Q02780	Nfia	9.8	Nuclear factor 1 A-type	4.3383	2	44700000	-0.326009	-0.259806	-0.349621	3	0.00735043	-0.326009	0.0465602	2.22441	1	0	0	NFIA	Q12857	NA	NA	NA	NA	NA	NA	NA	NA	0
Q3USH5	Sfswap	10.5	Splicing factor, suppressor of white-apricot homolog	14.564	9	604520000	0.144438	0.0486547	0.0343566	3	0.159495	0.0486547	0.0598565	0.304365	0	0	0	SFSWAP	Q12872	NA	NA	NA	NA	NA	NA	NA	NA	0
Q9D554	Sf3a3	52.3	Splicing factor 3A subunit 3	323.31	21	9350100000	0.113834	0.0589399	0.0533894	3	0.0596713	0.0589399	0.0334108	0.441792	0	0	0	SF3A3	Q12874	Imp4;Imp7;Imp8;Imp9;Imp11;Exp4	114;222;243;231;227;160	0.548;0.558;0.647;0.595;0.371;0.693	539;57;111;81;947;132	-0.321;0.401;0.521;0.366;-0.591;0.294	0.169;0.323;0.069;-0.017;0.165;0.003	0.562;-0.175;-0.129;-0.974;-0.087;-0.085	-0.619;-0.622;-0.763;0.213;0.625;-1.157	1
P70399	Tp53bp1	15.1	Tumor suppressor p53-binding protein 1	175.18	15	1378700000	0.183201	0.154454	0.214622	3	0.00879059	0.183201	0.0300942	1.40822	0	0	0	TP53BP1	Q12888	NA	NA	NA	NA	NA	NA	NA	NA	0
Q99PN3	Trim26	11.4	Tripartite motif-containing protein 26	43.298	4	309150000	-0.155181	-0.0228886	-0.103426	3	0.135009	-0.103426	0.0666658	0.620559	0	0	0	TRIM26	Q12899	NA	NA	NA	NA	NA	NA	NA	NA	0
Q9CXY6	Ilf2	59.7	Interleukin enhancer-binding factor 2	319.8	20	10900000000	0.160791	0.0743684	0.0897693	3	0.0554112	0.0897693	0.046098	0.614446	0	0	0	ILF2	Q12905	NA	NA	NA	NA	NA	NA	NA	NA	0
Q9Z1X4	Ilf3	33.4	Interleukin enhancer-binding factor 3	323.31	25	13900000000	0.119024	0.0938306	0.14483	3	0.0149076	0.119024	0.0255001	0.948399	0	0	0	ILF3	Q12906	NA	NA	NA	NA	NA	NA	NA	NA	0
Q9DBH5	Lman2	20.4	Vesicular integral-membrane protein VIP36	39.783	5	426230000	-0.471069	-0.427246	-0.104635	3	0.10156	-0.427246	0.200113	1.42362	0	0	0	LMAN2	Q12907	NA	NA	NA	NA	NA	NA	NA	NA	0
Q08509	Eps8	43.6	Epidermal growth factor receptor kinase substrate 8	323.31	29	9259400000	-0.097363	-0.0735451	-0.0489046	3	0.0345737	-0.0735451	0.0242303	0.592006	0	0	0	EPS8	Q12929	NA	NA	NA	NA	NA	NA	NA	NA	0
G5E8K5	Ank3	6.2	Ankyrin-3	38.26	8	345030000	-0.131029	0.065848	-0.211765	3	0.379249	-0.131029	0.142798	0.539661	0	0	0	ANK3	Q12955	NA	NA	NA	NA	NA	NA	NA	NA	0
Q811D0	Dlg1	24.8	Disks large homolog 1	83.901	13	1411800000	-0.0315184	-0.0809575	0.0326651	3	0.503539	-0.0315184	0.0569705	0.200792	0	0	0	DLG1	Q12959	NA	NA	NA	NA	NA	NA	NA	NA	0
Q8K0H5	Taf10	21.6	Transcription initiation factor TFIID subunit 10	158.12	3	249490000	0.210015	-0.0478156	0.0071955	3	0.546191	0.0071955	0.135793	0.0305162	0	0	0	TAF10	Q12962	NA	NA	NA	NA	NA	NA	NA	NA	0
E9Q634	Myo1e	6.1	Unconventional myosin-Ie	20.005	4	124030000	-0.412635	-0.276241	-0.319262	3	0.0140502	-0.319262	0.0697291	1.88101	1	0	0	MYO1E	Q12965	NA	NA	NA	NA	NA	NA	NA	NA	0
Q8R3G1	Ppp1r8	29.1	Nuclear inhibitor of protein phosphatase 1	105.22	8	2457300000	0.133169	0.201132	0.202136	3	0.0159042	0.201132	0.0395314	1.44148	0	0	0	PPP1R8	Q12972	Imp11	28	1.148	NA	NA	NA	1.447	1.005	1
Q99LI7	Cstf3	29.7	Cleavage stimulation factor subunit 3	191.59	14	1442900000	0.0586628	0.169668	0.178874	3	0.0723118	0.169668	0.066905	1.01656	0	0	0	CSTF3	Q12996	NA	NA	NA	NA	NA	NA	NA	NA	0
O35459	Ech1	25.4	Delta(3,5)-Delta(2,4)-dienoyl-CoA isomerase, mitochondrial	23.663	5	257330000	0.0683269	0.00288251	0.1121	3	0.194038	0.0683269	0.0549657	0.440916	0	0	0	ECH1	Q13011	Exp4	15	1.957	NA	NA	NA	3.366	1.311	1
Q9ERG2	Strn3	11.3	Striatin-3	22.231	4	290620000	0.00532812	-0.0571215	0.172231	3	0.616961	0.00532812	0.118574	0.0243767	0	0	0	STRN3	Q13033	NA	NA	NA	NA	NA	NA	NA	NA	0
Q8R349	Cdc16	14.7	Cell division cycle protein 16 homolog	42.695	8	705560000	-0.0658534	0.0335111	0.0271541	3	0.961949	0.0271541	0.0556239	0.174485	0	0	0	CDC16	Q13042	NA	NA	NA	NA	NA	NA	NA	NA	0
Q9JJ28	Flii	13.5	Protein flightless-1 homolog	76.573	11	4897100000	-0.234262	-0.328489	-0.132973	3	0.0544614	-0.234262	0.0977792	1.18446	0	0	0	FLII	Q13045	Exp4	237	0.566	530	-0.457	-1.467	-0.243	-0.249	1
Q9D1B9	Mrpl28	35.4	39S ribosomal protein L28, mitochondrial	19.84	7	630550000	-0.0516832	0.0382957	0.0475384	3	0.753492	0.0382957	0.0548127	0.247368	0	0	0	MRPL28	Q13084	NA	NA	NA	NA	NA	NA	NA	NA	0
Q9QWF0	Chaf1a	20.7	Chromatin assembly factor 1 subunit A	152.07	13	1403200000	-0.0442408	0.030548	0.0542233	3	0.693547	0.030548	0.0513957	0.201776	0	0	0	CHAF1A	Q13111	NA	NA	NA	NA	NA	NA	NA	NA	0
Q9D0N7	Chaf1b	12.6	Chromatin assembly factor 1 subunit B	30.248	6	336500000	0.00992041	0.026021	0.110096	3	0.257553	0.026021	0.0537943	0.169193	0	0	0	CHAF1B	Q13112	Impbeta	233	0.462	NA	NA	0.217	0.318	NA	1
Q9Z1M8	Ik	26.6	Protein Red	303.55	11	4946800000	0.0326651	0.0024505	0.0437644	3	0.166911	0.0326651	0.0213813	0.269112	0	0	0	IK	Q13123	TrnSR;Exp4	259;69	0.38;0.975	1550;351	-2.274;-0.169	-2.782;1.169	1.551;-1.156	1.026;-0.146	1
Q9CQ65	Mtap	32.2	S-methyl-5-thioadenosine phosphorylase	89.964	5	837470000	-0.613344	-0.701389	-0.571107	3	0.00370626	-0.613344	0.0664694	3.68442	1	0	0	MTAP	Q13126	NA	NA	NA	NA	NA	NA	NA	NA	0
Q8CHW4	Eif2b5	2.9	Translation initiation factor eIF-2B subunit epsilon	3.6464	2	131730000	-0.571407	-0.746277	-0.757111	3	0.00748605	-0.746277	0.104229	3.65411	1	0	0	EIF2B5	Q13144	TrnSR	173	0.5	NA	NA	-0.145	NA	1.421	1
Q921F2	Tardbp	55.1	TAR DNA-binding protein 43	323.31	17	27100000000	0.0856966	0.200881	0.0736832	3	0.0975948	0.0856966	0.0702271	0.503425	0	1	0	TARDBP	Q13148	Imp7;Exp4	267;250	0.485;0.536	207;227	0.005;0.136	0.036;-0.322	-0.578;-0.28	-0.664;-1.39	1
Q9CX86	Hnrnpa0	49.8	Heterogeneous nuclear ribonucleoprotein A0	323.31	15	71000000000	0.0536674	-0.00358233	0.045443	3	0.216727	0.045443	0.0309533	0.347016	0	1	0	HNRNPA0	Q13151	Impbeta;Trn1;Trn2;TrnSR;Imp4;Imp5;Imp7;Imp9;Imp11;Exp4	247;11;13;145;50;137;92;105;7;82	0.436;2.338;2.485;0.571;0.944;0.764;0.864;0.947;1.928;0.916	102;11;8;1116;356;53;1449;226;795;16	0.206;1.538;1.687;-0.785;-0.206;0.232;-2.296;0.062;-0.465;0.793	-0.002;2.438;2.351;0.689;0.095;0.76;0.535;0.929;1.364;-0.251	1.714;2.472;2.186;0.454;1.448;-0.319;-2.92;-0.433;0.025;0.307	0.312;2.547;2.74;-0.207;-0.506;0.822;-0.088;-0.049;2.158;-0.233	1
Q8R010	Aimp2	20.3	Aminoacyl tRNA synthase complex-interacting multifunctional protein 2	83.424	4	268240000	-0.330701	-0.523691	-0.259098	3	0.0424549	-0.330701	0.136858	1.3962	0	0	0	AIMP2	Q13155	NA	NA	NA	NA	NA	NA	NA	NA	0
O08807	Prdx4	10.6	Peroxiredoxin-4	4.7838	3	699230000	-0.390604	-0.474873	-0.264287	3	0.0254027	-0.390604	0.10599	1.89623	1	0	0	PRDX4	Q13162	NA	NA	NA	NA	NA	NA	NA	NA	0
Q9JI10	Stk3	9.5	Serine/threonine-protein kinase 3;Serine/threonine-protein kinase 3 36kDa subunit;Serine/threonine-protein kinase 3 20kDa subunit	12.511	4	100440000	-0.244668	-0.583549	-0.25827	3	0.0821724	-0.25827	0.191847	0.884949	0	0	0	STK3	Q13188	NA	NA	NA	NA	NA	NA	NA	NA	0
Q8K1E0	Stx5	9.9	Syntaxin-5	18.401	2	80130000	-0.213772	0.00532812	0.127501	3	0.812294	0.00532812	0.172915	0.019523	0	0	0	STX5	Q13190	NA	NA	NA	NA	NA	NA	NA	NA	0
Q8VDM4	Psmd2	32.2	26S proteasome non-ATPase regulatory subunit 2	151.04	22	2971600000	-0.235467	-0.166033	-0.16558	3	0.0147571	-0.166033	0.0402191	1.1841	0	0	0	PSMD2	Q13200	NA	NA	NA	NA	NA	NA	NA	NA	0
Q80Y44	Ddx10	14.9	Probable ATP-dependent RNA helicase DDX10	113.05	8	613320000	0.015783	0.00963382	0.0360461	3	0.124074	0.015783	0.0138204	0.138666	0	0	0	DDX10	Q13206	NA	NA	NA	NA	NA	NA	NA	NA	0
Q91YW3	Dnajc3	17.3	DnaJ homolog subfamily C member 3	36.971	6	999930000	0.162081	0.16633	0.374288	3	0.0789631	0.16633	0.12131	0.751569	0	0	0	DNAJC3	Q13217	NA	NA	NA	NA	NA	NA	NA	NA	0
Q9D0B0	Srsf9	35.1	Serine/arginine-rich splicing factor 9	47.188	9	4697700000	-0.00958239	0.0285692	0.0261627	3	0.346792	0.0261627	0.021366	0.215568	0	0	0	SRSF9	Q13242	TrnSR	72	0.849	NA	NA	NA	2.581	1.523	1
O35326	Srsf5	28.3	Serine/arginine-rich splicing factor 5	66.524	10	8121300000	0.105812	0.0791562	0.0612923	3	0.0239424	0.0791562	0.0224041	0.646679	0	0	0	SRSF5	Q13243	Trn1;Imp9	213;212	0.408;0.64	241;276	-0.227;-0.016	-0.143;-0.206	0.602;-0.905	0.615;-0.117	1
Q3TWW8	Srsf6	26.5	Serine/arginine-rich splicing factor 6	87.223	11	20900000000	0.00432161	0.0344975	0.0374525	3	0.138288	0.0344975	0.0183347	0.291524	0	0	0	SRSF6	Q13247	Trn1;TrnSR;Imp9	212;16;124	0.41;1.862;0.862	370;4;502	-0.302;1.694;-0.351	-0.273;1.482;0.173	0.694;1.572;-0.564	0.533;2.595;-0.406	1
P97772	Grm1	0.7	Metabotropic glutamate receptor 1	1.5011	2	92401000	0.0805212	0.129217	-0.0205014	3	0.28882	0.0805212	0.0763681	0.456552	0	0	0	GRM1	Q13255	NA	NA	NA	NA	NA	NA	NA	NA	0
Q62318	Trim28	33.2	Transcription intermediary factor 1-beta	323.31	23	14800000000	0.130404	0.090718	0.127105	3	0.0117865	0.127105	0.0220222	1.04165	0	0	0	TRIM28	Q13263	NA	NA	NA	NA	NA	NA	NA	NA	0
P97855	G3bp1	43	Ras GTPase-activating protein-binding protein 1	323.31	18	31500000000	-0.489565	-0.497527	-0.521391	3	0.000361427	-0.497527	0.0165618	4.26835	1	0	0	G3BP1	Q13283	Imp5;Imp7;Imp8;Imp13	93;212;193;288	0.888;0.582;0.716;0.356	1099;635;50;815	-0.845;-0.538;0.647;-0.345	0.894;1.114;0.226;0.474	-1.72;-1.131;0.069;-0.219	1.01;-0.594;-0.915;0.16	1
O35309	Nmi	32.5	N-myc-interactor	116.38	7	1810000000	-0.29736	-0.200084	-0.230008	3	0.0137827	-0.230008	0.0498238	1.53519	0	0	0	NMI	Q13287	NA	NA	NA	NA	NA	NA	NA	NA	0
Q62388	Atm	7.6	Serine-protein kinase ATM	116.09	17	631830000	-0.11652	0.0136409	0.00590296	3	0.523351	0.00590296	0.0730172	0.0341177	0	0	0	ATM	Q13315	NA	NA	NA	NA	NA	NA	NA	NA	0
Q8K4B0	Mta1	31.6	Metastasis-associated protein MTA1	106.11	21	2500000000	0.117961	0.0522768	0.172231	3	0.0812079	0.117961	0.0600678	0.736944	0	0	0	MTA1	Q13330	Impbeta;Imp11	33;206	1.595;0.396	21;1194	0.989;-1.223	1.748;-1.063	1.07;0.784	0.832;0.493	1
Q9QZD9	Eif3i	61.8	Eukaryotic translation initiation factor 3 subunit I	257.95	15	5760000000	-0.466317	-0.434598	-0.524832	3	0.00307817	-0.466317	0.0457754	3.19887	1	0	0	EIF3I	Q13347	NA	NA	NA	NA	NA	NA	NA	NA	0
Q9D787	Ppil2	16.1	Peptidyl-prolyl cis-trans isomerase-like 2	31.603	7	177330000	-0.00326418	-0.121141	0.126048	3	0.994577	-0.00326418	0.123639	0.0145958	0	0	0	PPIL2	Q13356	NA	NA	NA	NA	NA	NA	NA	NA	0
Q60996	Ppp2r5c	5	Serine/threonine-protein phosphatase 2A 56 kDa regulatory subunit gamma isoform;Serine/threonine-protein phosphatase 2A 56 kDa regulatory subunit epsilon isoform	16.616	2	42157000	-0.302208	-0.0499198	0.03492	3	0.405944	-0.0499198	0.175358	0.181291	0	0	0	PPP2R5C	Q13362	Impbeta	286	0.39	143	0.093	-0.098	-0.604	0.271	1
O88712	Ctbp1	25.4	C-terminal-binding protein 1	77.991	10	729000000	0.100843	0.16337	0.149129	3	0.0183411	0.149129	0.0327718	1.1232	0	0	0	CTBP1	Q13363	NA	NA	NA	NA	NA	NA	NA	NA	0
P97479	Myo7a	3	Unconventional myosin-VIIa	11.285	4	65765000	-0.0514739	0.156138	0.264116	3	0.315615	0.156138	0.160395	0.599619	0	0	0	MYO7A	Q13402	NA	NA	NA	NA	NA	NA	NA	NA	0
Q9CQ40	Mrpl49	45.2	39S ribosomal protein L49, mitochondrial	79.742	7	1457200000	0.0287106	0.168899	0.0935602	3	0.138815	0.0935602	0.0701594	0.549838	0	0	0	MRPL49	Q13405	NA	NA	NA	NA	NA	NA	NA	NA	0
O88487	Dync1i2	22.4	Cytoplasmic dynein 1 intermediate chain 2	82.1	6	1460000000	-0.230804	-0.319298	-0.230702	3	0.0126171	-0.230804	0.0511213	1.52728	0	0	0	DYNC1I2	Q13409	Trn1;Exp4	242;262	0.339;0.522	NA;498	NA;-0.419	3.181;-1.43	NA;-0.297	1.235;1.563	1
Q60862	Orc2	7.5	Origin recognition complex subunit 2	47.022	2	206120000	-0.0186295	-0.0565812	-0.0402447	3	0.0727707	-0.0402447	0.0190369	0.338086	0	0	0	ORC2	Q13416	NA	NA	NA	NA	NA	NA	NA	NA	0
O55222	Ilk	32.1	Integrin-linked protein kinase	57.636	13	1603100000	-0.345509	-0.510991	-0.420878	3	0.0123864	-0.420878	0.0828504	2.30176	1	0	0	ILK	Q13418	Trn1	196	0.463	NA	NA	NA	0.652	1.588	1
Q61468	Msln	9	Mesothelin;Megakaryocyte-potentiating factor;Mesothelin, cleaved form	29.521	4	885170000	0.023894	0.0518593	0.0352016	3	0.0449951	0.0352016	0.0140677	0.308603	0	0	0	MSLN	Q13421	NA	NA	NA	NA	NA	NA	NA	NA	0
Q61234	Snta1	8.9	Alpha-1-syntrophin	41.289	2	66450000	0.710261	-0.649457	-0.161686	3	0.940318	-0.161686	0.688845	0.204965	0	0	0	SNTA1	Q13424	NA	NA	NA	NA	NA	NA	NA	NA	0
Q61235	Sntb2	11	Beta-2-syntrophin	11.946	6	724410000	-0.141382	-0.198113	-0.109686	3	0.0285702	-0.141382	0.0448004	0.976395	0	0	0	SNTB2	Q13425	NA	NA	NA	NA	NA	NA	NA	NA	0
A2AR02	Ppig	13.8	Peptidyl-prolyl cis-trans isomerase G	72.105	7	2419400000	0.175301	0.233765	0.210015	3	0.00669927	0.210015	0.029403	1.62295	0	0	0	PPIG	Q13427	TrnSR	53	0.971	NA	NA	0.302	1.152	NA	1
O08784	Tcof1	21	Treacle protein	323.31	17	6639900000	0.247928	0.262313	0.293841	3	0.00254924	0.262313	0.0234842	2.12426	1	0	0	TCOF1	Q13428	Impbeta;TrnSR;Imp7;Imp11;Imp13	90;105;263;169;206	0.974;0.682;0.488;0.442;0.469	83;576;402;156;227	0.282;-0.367;-0.249;0.005;-0.07	0.063;0.45;-0.931;-0.117;-0.262	0.206;0.564;-0.086;0.824;0.511	1.116;0.236;-0.537;0.355;0.268	1
Q91VW5	Golga4	2.5	Golgin subfamily A member 4	6.7242	5	208080000	-0.461323	-0.715273	-0.767167	3	0.0206145	-0.715273	0.163669	2.71277	1	0	0	GOLGA4	Q13439	Imp13	148	0.591	44	0.222	0.411	0.285	1.211	1
Q3UHX2	Pdap1	18.2	28 kDa heat- and acid-stable phosphoprotein	15.328	5	347180000	-0.461919	-0.606957	-0.536419	3	0.00606818	-0.536419	0.0725283	3.10917	1	0	0	PDAP1	Q13442	Imp11	87	0.632	492	-0.252	0.462	0.992	-0.257	1
P70335	Rock1	3.8	Rho-associated protein kinase 1	3.0886	4	21190000	-1.21893	0.10165	-0.678441	3	0.258777	-0.678441	0.663905	0.888123	0	0	0	ROCK1	Q13464	NA	NA	NA	NA	NA	NA	NA	NA	0
P97471	Smad4	7.4	Mothers against decapentaplegic homolog 4	4.6714	2	62261000	-0.351645	0.163756	-0.524728	3	0.369496	-0.351645	0.358145	0.767541	0	0	0	SMAD4	Q13485	NA	NA	NA	NA	NA	NA	NA	NA	0
Q7M6Y3	Picalm	32.9	Phosphatidylinositol-binding clathrin assembly protein	323.31	16	3876400000	-0.0345592	0.0382957	-0.0380211	3	0.691111	-0.0345592	0.043097	0.241509	0	0	0	PICALM	Q13492	Imp4;Imp7;Imp8	12;131;213	1.825;0.747;0.687	17;790;178	0.471;-0.667;0.399	-0.588;0.835;0.118	3.258;-1.262;-0.251	1.475;-0.397;-0.253	1
Q64337	Sqstm1	51.1	Sequestosome-1	305.1	12	6464100000	2.04953	2.27983	2.26987	3	0.00116547	2.26987	0.130186	9.86105	1	0	0	SQSTM1	Q13501	Trn2;Imp8	230;257	0.343;0.632	186;229	-0.178;0.311	-0.495;0.051	-0.232;-0.341	0.469;-0.486	1
Q9CQ39	Med21	27.1	Mediator of RNA polymerase II transcription subunit 21	21.177	2	652320000	-0.0841808	-0.101072	-0.0332004	3	0.070308	-0.0841808	0.0353338	0.622024	0	0	0	MED21	Q13503	NA	NA	NA	NA	NA	NA	NA	NA	0
Q9WV54	Asah1	16.8	Acid ceramidase;Acid ceramidase subunit alpha;Acid ceramidase subunit beta	59.057	4	152220000	-1.01127	-0.240009	-0.528199	3	0.118789	-0.528199	0.389711	1.07859	0	0	0	ASAH1	Q13510	NA	NA	NA	NA	NA	NA	NA	NA	0
Q61136	Prpf4b	16.1	Serine/threonine-protein kinase PRP4 homolog	164.3	16	2187600000	0.189413	0.185105	0.131721	3	0.0118751	0.185105	0.0321373	1.40086	0	0	0	PRPF4B	Q13523	NA	NA	NA	NA	NA	NA	NA	NA	0
Q9QUR7	Pin1	49.1	Peptidyl-prolyl cis-trans isomerase NIMA-interacting 1	92.296	4	765320000	-0.153687	-0.326516	-0.430431	3	0.0639881	-0.326516	0.139795	1.36165	0	0	0	PIN1	Q13526	Imp4	78	0.718	1225	-1.875	-3.977	2.204	0.395	1
O09106	Hdac1	33	Histone deacetylase 1	323.31	13	4237200000	0.227248	0.194717	0.196607	3	0.00260418	0.196607	0.0182606	1.66249	0	0	0	HDAC1	Q13547	NA	NA	NA	NA	NA	NA	NA	NA	0
Q923T9	Camk2g	11.9	Calcium/calmodulin-dependent protein kinase type II subunit gamma;Calcium/calmodulin-dependent protein kinase type II subunit beta	18	5	146070000	-0.381498	-0.339272	-0.43651	3	0.00528321	-0.381498	0.0487588	2.56454	1	0	0	CAMK2G	Q13555	TrnSR	92	0.737	NA	NA	NA	0.745	1.404	1
Q99KJ8	Dctn2	47.3	Dynactin subunit 2	190.39	16	4309500000	-0.206712	-0.232888	-0.19712	3	0.00252668	-0.206712	0.0185134	1.7442	0	0	0	DCTN2	Q13561	Imp13	241	0.418	294	-0.113	0.436	-0.012	0.219	1
Q8BGA5	Krr1	25	KRR1 small subunit processome component homolog	60.656	7	1178800000	0.00575927	0.077243	0.0558898	3	0.160462	0.0558898	0.0366946	0.408866	0	0	0	KRR1	Q13601	NA	NA	NA	NA	NA	NA	NA	NA	0
Q99LL5	Pwp1	23.2	Periodic tryptophan protein 1 homolog	97.587	8	1781400000	-0.361064	-0.249325	-0.202306	3	0.0289028	-0.249325	0.0815481	1.37333	0	0	0	PWP1	Q13610	Trn1	65	0.942	161	-0.168	0.475	1.181	0.679	1
Q9Z2C4	Mtmr1	4.9	Myotubularin-related protein 1	10.312	2	59529000	-0.108939	0.0519985	-0.144329	3	0.382409	-0.108939	0.10464	0.532341	0	0	0	MTMR1	Q13613	NA	NA	NA	NA	NA	NA	NA	NA	0
Q9Z2D1	Mtmr2	15.2	Myotubularin-related protein 2	37.979	7	556490000	-0.232905	-0.313764	-0.339546	3	0.01162	-0.313764	0.0556407	2.01595	1	0	0	MTMR2	Q13614	NA	NA	NA	NA	NA	NA	NA	NA	0
Q9WTX6	Cul1	25.8	Cullin-1	187.79	13	2787600000	-0.0517879	-0.0755808	-0.0483227	3	0.0207365	-0.0517879	0.0148387	0.450962	0	0	0	CUL1	Q13616	Imp4	219	0.318	73	0.106	-1.115	0.357	0.615	1
Q9D4H8	Cul2	8.7	Cullin-2	28.256	5	89107000	-0.240503	-0.309145	-0.3191	3	0.00720106	-0.309145	0.0427944	2.16497	1	0	0	CUL2	Q13617	NA	NA	NA	NA	NA	NA	NA	NA	0
Q9JLV5	Cul3	7.6	Cullin-3	20.68	6	98590000	-0.084502	-0.0755656	0.0388575	3	0.416029	-0.0755656	0.0687872	0.447697	0	0	0	CUL3	Q13618	TrnSR	187	0.486	70	0.128	-0.5	0.432	1.138	1
A2A432	Cul4b	13.6	Cullin-4B	107.29	9	416150000	0.146655	0.289598	0.290778	3	0.0368377	0.289598	0.082871	1.58362	0	0	0	CUL4B	Q13620	Imp4	202	0.346	459	-0.268	-0.768	-0.164	1.885	1
Q80UM7	Mogs	26.4	Mannosyl-oligosaccharide glucosidase	134.25	13	2057300000	-0.433039	-0.304238	-0.497873	3	0.0185728	-0.433039	0.0985629	2.18086	1	0	0	MOGS	Q13724	NA	NA	NA	NA	NA	NA	NA	NA	0
Q64131	Runx3	7.6	Runt-related transcription factor 3	1.2856	2	65926000	0.118493	0.0839282	-0.15396	3	0.867795	0.0839282	0.148333	0.337966	0	0	0	RUNX3	Q13761	NA	NA	NA	NA	NA	NA	NA	NA	0
A2ALU4	Shroom2	10.4	Protein Shroom2	45.886	9	459680000	-0.130302	0.270469	0.0263043	3	0.681083	0.0263043	0.201974	0.087108	0	0	0	SHROOM2	Q13796	NA	NA	NA	NA	NA	NA	NA	NA	0
P16546	Sptan1	63.7	Spectrin alpha chain, non-erythrocytic 1	323.31	162	96800000000	-0.0503231	-0.0507564	-0.0479498	3	0.000308233	-0.0503231	0.00151095	0.495741	0	0	0	SPTAN1	Q13813	NA	NA	NA	NA	NA	NA	NA	NA	0
Q99LH1	Gnl2	19.4	Nucleolar GTP-binding protein 2	51.37	12	2640500000	-0.255563	-0.156772	-0.158397	3	0.0282349	-0.158397	0.0565739	1.01164	0	0	0	GNL2	Q13823	Imp8;Exp4	2;11	2.845;2.069	NA;NA	NA;NA	2.678;NA	2.816;1.625	NA;2.335	1
Q9Z1N5	Ddx39b	48.6	Spliceosome RNA helicase Ddx39b	319.94	25	35500000000	0.137241	0.1145	0.153027	3	0.00679858	0.137241	0.0193677	1.14973	0	0	0	DDX39B	Q13838	Exp4	3	3.787	1	2.9	3.28	3.76	2.711	1
Q8VBV3	Exosc2	43.7	Exosome complex component RRP4	175.75	9	1442200000	-0.00708658	-0.00366911	0.0385767	3	0.592256	-0.00366911	0.0254346	0.0292512	0	0	0	EXOSC2	Q13868	Trn2	186	0.424	715	-0.576	-0.388	-0.044	-0.015	1
Q7TMM9	Tubb2a	59.8	Tubulin beta-2A chain;Tubulin beta-2B chain	49.707	23	8717100000	0.344601	0.215492	0.186754	3	0.0359782	0.215492	0.0840741	1.17068	0	0	0	TUBB2A	Q13885	Exp4	172	0.668	NA	NA	0.687	-0.117	NA	1
Q9Z0Z7	Klf5	13	Krueppel-like factor 5	4.9782	3	89871000	-0.221304	0.054779	-0.0864461	3	0.400985	-0.0864461	0.138054	0.363137	0	0	0	KLF5	Q13887	Trn1;Trn2	107;64	0.739;0.861	NA;NA	NA;NA	1.834;1.027	NA;NA	1.672;1.735	1
Q9JIB4	Gtf2h2	6.8	General transcription factor IIH subunit 2	3.3699	3	133820000	0.133037	0.159371	0.123666	3	0.00588604	0.133037	0.0185117	1.12257	0	0	0	GTF2H2	Q13888	NA	NA	NA	NA	NA	NA	NA	NA	0
Q8VD76	Gtf2h3	12.6	General transcription factor IIH subunit 3	40.874	2	150990000	0.637657	0.427177	0.503451	3	0.0135691	0.503451	0.10656	2.43731	1	0	0	GTF2H3	Q13889	NA	NA	NA	NA	NA	NA	NA	NA	0
O54825	Bysl	20	Bystin	30.391	8	992660000	0.0511633	0.0672257	0.0316775	3	0.0397172	0.0511633	0.0178015	0.434317	0	0	0	BYSL	Q13895	Trn1	9	2.504	5	2	3.28	2.511	3.052	1
Q08775	Runx2	12.2	Runt-related transcription factor 2	16.475	4	751890000	-0.0637409	-0.102047	0.00100953	3	0.209335	-0.0637409	0.0520907	0.419098	0	0	0	RUNX2	Q13950	NA	NA	NA	NA	NA	NA	NA	NA	0
Q08024	Cbfb	16	Core-binding factor subunit beta	14.355	4	264030000	0.0802483	-0.0200478	-0.0632735	3	0.982963	-0.0200478	0.0736278	0.115464	0	0	0	CBFB	Q13951	NA	NA	NA	NA	NA	NA	NA	NA	0
P70353	Nfyc	9.9	Nuclear transcription factor Y subunit gamma	7.4952	3	79584000	-0.0188195	0.0882773	-0.00827591	3	0.610288	-0.00827591	0.0590246	0.0520417	0	0	0	NFYC	Q13952	Imp13	147	0.593	NA	NA	3.705	NA	0.387	1
Q69ZA1	Cdk13	3.9	Cyclin-dependent kinase 13	16.35	4	94649000	-0.0304571	-0.0302509	-0.138823	3	0.207209	-0.0304571	0.0626245	0.187285	0	0	0	CDK13	Q14004	Imp9;Imp11	58;217	1.289;0.38	140;115	0.252;0.071	0.409;0.172	0.092;0.498	0.115;1	1
P60824	Cirbp	25.6	Cold-inducible RNA-binding protein	98.433	2	316800000	-0.304006	0.0471195	-0.0645252	3	0.409643	-0.0645252	0.179399	0.230942	0	0	0	CIRBP	Q14011	NA	NA	NA	NA	NA	NA	NA	NA	0
Q60668	Hnrnpd	30.7	Heterogeneous nuclear ribonucleoprotein D0	323.31	17	37200000000	0.0780633	0.068602	-0.00359679	3	0.205655	0.068602	0.0446664	0.474208	0	0	0	HNRNPD	Q14103	Trn1;Trn2	8;8	2.654;2.813	10;12	1.659;1.444	3.262;2.788	2.648;2.21	2.679;2.443	1
P97452	Bop1	48.1	Ribosome biogenesis protein BOP1	323.31	25	9886900000	-0.0829884	-0.0728621	-0.0563712	3	0.0118103	-0.0728621	0.0134348	0.642325	0	0	0	BOP1	Q14137	TrnSR;Imp5;Imp8	112;27;30	0.658;1.353;1.699	469;6;71	-0.314;1.063;0.604	0.004;1.399;0.019	-0.426;0.764;1.062	4.191;4.044;0.982	1
Q9R1T4	2019-09-06	16.8	Septin-6	7.0855	8	414210000	-0.322126	-0.182148	-0.166389	3	0.045686	-0.182148	0.0857287	0.980718	0	0	0	2019-09-06	Q14141	NA	NA	NA	NA	NA	NA	NA	NA	0
Q9Z2X8	Keap1	8	Kelch-like ECH-associated protein 1	8.6512	5	268190000	1.29543	1.04789	1.25236	3	0.0040338	1.25236	0.132249	5.39229	1	0	0	KEAP1	Q14145	NA	NA	NA	NA	NA	NA	NA	NA	0
Q80YR5	Safb2	19.8	Scaffold attachment factor B2	111.5	14	2200300000	0.0705267	0.106616	0.0807941	3	0.0152362	0.0807941	0.0185951	0.68126	0	0	0	SAFB2	Q14151	Imp13	261	0.389	NA	NA	0.205	NA	0.933	1
P23116	Eif3a	33.7	Eukaryotic translation initiation factor 3 subunit A	323.31	45	10100000000	-0.459259	-0.496753	-0.460469	3	0.000678093	-0.460469	0.0213067	3.79591	1	1	1	EIF3A	Q14152	Imp8	203	0.699	70	0.605	0.25	0.052	-0.979	1
Q9ES28	Arhgef7	9.4	Rho guanine nucleotide exchange factor 7	22.079	5	510930000	-0.119557	-0.206895	-0.0756416	3	0.0737802	-0.119557	0.066813	0.716715	0	0	0	ARHGEF7	Q14155	Impbeta;Imp7;Imp13	165;78;25	0.619;0.987;1.464	1593;150;NA	-2.574;0.125;NA	0.352;0.697;1.3	0.675;-0.456;2.444	-2.52;1.465;NA	1
Q8BG67	Efr3a	10.9	Protein EFR3 homolog A	61.774	5	114780000	0.321928	0.273695	0.235727	3	0.00800438	0.273695	0.0432023	1.91125	1	0	0	EFR3A	Q14156	NA	NA	NA	NA	NA	NA	NA	NA	0
Q80X50	Ubap2l	19.6	Ubiquitin-associated protein 2-like	323.31	13	6776700000	-0.28365	-0.281965	-0.230093	3	0.00436353	-0.281965	0.0304465	2.16154	1	0	0	UBAP2L	Q14157	Imp5;Imp13	77;122	0.959;0.68	1287;622	-1.108;-0.259	1.201;0.785	-2.063;-0.142	0.927;0.469	1
Q80U72	Scrib	29.1	Protein scribble homolog	323.31	31	4479500000	-0.209295	-0.206995	-0.188956	3	0.00101438	-0.206995	0.0111378	1.8625	0	0	0	SCRIB	Q14160	Imp7	270	0.476	1425	-1.922	0.024	-2.539	-0.262	1
Q9JLQ2	Git2	6.9	ARF GTPase-activating protein GIT2	25.363	3	129230000	0.0343566	0.507211	0.324235	3	0.170984	0.324235	0.238433	0.958047	0	0	0	GIT2	Q14161	NA	NA	NA	NA	NA	NA	NA	NA	0
Q6ZQI3	Mlec	20.6	Malectin	16.925	6	553860000	-0.267357	-0.209762	-0.292369	3	0.00896974	-0.267357	0.0423612	1.87802	1	0	0	MLEC	Q14165	NA	NA	NA	NA	NA	NA	NA	NA	0
Q9WV34	Mpp2	9.8	MAGUK p55 subfamily member 2	7.9952	4	87011000	0.0522768	0.0626744	-0.178861	3	0.812318	0.0522768	0.136548	0.220998	0	0	0	MPP2	Q14168	NA	NA	NA	NA	NA	NA	NA	NA	0
P33611	Pola2	16	DNA polymerase alpha subunit B	37.2	6	273210000	-0.206329	-0.114285	-0.507788	3	0.14577	-0.206329	0.205829	0.674654	0	0	0	POLA2	Q14181	TrnSR;Imp13	151;307	0.557;0.326	104;NA	-0.006;NA	0.001;NA	0.44;1.803	0.617;0.133	1
Q8BUR4	Dock1	5.4	Dedicator of cytokinesis protein 1	33.894	7	117550000	-0.314607	0.0432045	-0.296811	3	0.245277	-0.296811	0.201642	0.983984	0	0	0	DOCK1	Q14185	NA	NA	NA	NA	NA	NA	NA	NA	0
Q08639	Tfdp1	12.7	Transcription factor Dp-1	41.624	3	136730000	0.26123	-0.0526256	-0.0581275	3	0.681467	-0.0526256	0.182814	0.186079	0	0	0	TFDP1	Q14186	NA	NA	NA	NA	NA	NA	NA	NA	0
O70433	Fhl2	6.5	Four and a half LIM domains protein 2	2.5522	2	194580000	-0.0551715	-0.39498	0.114767	3	0.53341	-0.0551715	0.259548	0.153447	0	0	0	FHL2	Q14192	NA	NA	NA	NA	NA	NA	NA	NA	0
Q62188	Dpysl3	25.4	Dihydropyrimidinase-related protein 3	47.224	9	784250000	0.131194	-0.0826828	-0.030855	3	0.935528	-0.030855	0.111572	0.145837	0	0	0	DPYSL3	Q14195	NA	NA	NA	NA	NA	NA	NA	NA	0
Q8R035	Ict1	12.6	Peptidyl-tRNA hydrolase ICT1, mitochondrial	9.3174	2	345390000	-0.0169499	0.0455828	0.0441843	3	0.360169	0.0441843	0.0357064	0.325587	0	0	0	MRPL58	Q14197	NA	NA	NA	NA	NA	NA	NA	NA	0
Q9JLM4	Zmym3	3.9	Zinc finger MYM-type protein 3	3.7974	2	20679000	-0.206279	0.180021	0.444985	3	0.537286	0.180021	0.32751	0.42109	0	0	0	ZMYM3	Q14202	TrnSR;Imp4;Exp4	162;180;169	0.537;0.374;0.67	1023;32;143	-0.669;0.286;0.281	0.119;-0.855;-0.371	0.421;0.407;-0.022	-0.084;0.456;-1.175	1
O08788	Dctn1	19.3	Dynactin subunit 1	197.42	17	3347300000	-0.198295	-0.162686	-0.180659	3	0.00322594	-0.180659	0.0178045	1.53355	0	0	0	DCTN1	Q14203	Trn1;Imp13	183;212	0.484;0.461	695;1367	-0.51;-0.716	-1.567;0.278	0.75;-0.548	1.393;0.743	1
Q9JHU4	Dync1h1	38.6	Cytoplasmic dynein 1 heavy chain 1	323.31	147	29600000000	-0.220412	-0.23766	-0.226223	3	0.000492978	-0.226223	0.00877521	2.07973	1	1	1	DYNC1H1	Q14204	NA	NA	NA	NA	NA	NA	NA	NA	0
Q8BMA5	Npat	3.2	Protein NPAT	7.2866	3	270560000	-0.0315037	0.371949	0.35727	3	0.220389	0.35727	0.228814	1.08654	0	0	0	NPAT	Q14207	NA	NA	NA	NA	NA	NA	NA	NA	0
Q99LC8	Eif2b1	13.8	Translation initiation factor eIF-2B subunit alpha	9.3046	3	39536000	-0.838641	-0.494739	-0.403962	3	0.048487	-0.494739	0.229294	1.50242	0	0	0	EIF2B1	Q14232	NA	NA	NA	NA	NA	NA	NA	NA	0
P10630	Eif4a2	31.2	Eukaryotic initiation factor 4A-II;Eukaryotic initiation factor 4A-II, N-terminally processed	57.21	10	12291000	-0.442732	-0.642257	-0.332517	3	0.034888	-0.442732	0.157001	1.72268	0	0	0	EIF4A2	Q14240	Imp8	158	0.757	NA	NA	0.349	0.11	NA	1
Q60598	Cttn	35	Src substrate cortactin	184.48	24	8319700000	0.0593553	0.00934717	0.0936954	3	0.157641	0.0593553	0.0424159	0.416774	0	0	0	CTTN	Q14247	Trn1;Imp5;Imp11;Imp13	92;159;163;43	0.81;0.712;0.449;1.078	1103;1444;102;942	-1.533;-1.521;0.087;-0.404	-3.004;1.505;0.414;1.065	1.195;-2.6;0.83;-0.271	1.751;0.695;0.035;0.848	1
Q60634	Flot2	34.6	Flotillin-2	87.957	12	1790200000	0.552869	0.46289	0.553557	3	0.00329643	0.552869	0.0521492	3.63373	1	0	0	FLOT2	Q14254	NA	NA	NA	NA	NA	NA	NA	NA	0
Q8BP92	Rcn2	23.4	Reticulocalbin-2	68.859	3	150370000	-0.110075	0.103128	-0.00096693	3	0.969711	-0.00096693	0.106611	0.00467994	0	0	0	RCN2	Q14257	NA	NA	NA	NA	NA	NA	NA	NA	0
Q61510	Trim25	21.1	E3 ubiquitin/ISG15 ligase TRIM25	105.65	10	856820000	-0.812106	-0.560324	-0.724278	3	0.0109619	-0.724278	0.127795	3.17952	1	0	0	TRIM25	Q14258	TrnSR	297	0.332	145	-0.072	-0.305	-0.185	1.201	1
Q8VHX6	Flnc	24.7	Filamin-C	323.31	57	16300000000	-0.427421	-0.431092	-0.412155	3	0.000187346	-0.427421	0.0100428	3.88413	1	0	0	FLNC	Q14315	NA	NA	NA	NA	NA	NA	NA	NA	0
O35465	Fkbp8	26.9	Peptidyl-prolyl cis-trans isomerase FKBP8	151.03	7	1347200000	-0.113489	-0.132404	-0.192596	3	0.0256072	-0.132404	0.0413092	0.936981	0	0	0	FKBP8	Q14318	NA	NA	NA	NA	NA	NA	NA	NA	0
Q9WV03	Fam50a	8.8	Protein FAM50A	7.6378	2	134020000	0.314871	0.0364682	-0.166697	3	0.702339	0.0364682	0.241761	0.106707	0	0	0	FAM50A	Q14320	Imp4	127	0.493	NA	NA	-0.556	NA	0.964	1
P27601	Gna13	4.8	Guanine nucleotide-binding protein subunit alpha-13	1.7724	2	40228000	-0.182983	-0.387147	-0.301977	3	0.0390655	-0.301977	0.102548	1.49089	0	0	0	GNA13	Q14344	NA	NA	NA	NA	NA	NA	NA	NA	0
Q64516	Gk	16.1	Glycerol kinase	43.713	7	732860000	0.173895	0.297602	0.359409	3	0.036655	0.297602	0.0944624	1.53038	0	0	0	GK3P	Q14409	NA	NA	NA	NA	NA	NA	NA	NA	0
Q60865	Caprin1	23.3	Caprin-1	323.31	15	13500000000	-0.401997	-0.368756	-0.328036	3	0.00339231	-0.368756	0.0370432	2.6908	1	0	0	CAPRIN1	Q14444	Imp5;Imp7;Imp8;Imp13	199;152;189;183	0.646;0.7;0.721;0.516	925;576;149;671	-0.672;-0.466;0.452;-0.282	0.632;0.823;0.198;0.334	-1.495;-1.058;-0.198;-0.162	1.057;-0.453;-0.804;0.314	1
Q8VH51	Rbm39	42.8	RNA-binding protein 39	323.31	21	13300000000	-0.0390732	-0.014587	-0.0121553	3	0.125312	-0.014587	0.0148888	0.126966	0	0	0	RBM39	Q14498	Impbeta;Trn1;TrnSR;Imp4;Imp5;Imp7;Imp8;Imp9;Imp11;Exp4	85;244;200;160;189;120;224;66;47;93	0.997;0.337;0.466;0.411;0.659;0.778;0.671;1.237;0.847;0.877	779;149;121;191;12;735;92;320;10;35	-0.444;-0.161;-0.04;-0.09;0.659;-0.624;0.562;-0.087;0.491;0.599	-0.559;0.501;1.04;0.766;1.335;0.766;1.087;0.108;0.541;0.054	0.319;0.537;0.349;-0.006;0.237;-1.218;-0.087;0.559;0.867;-0.202	0.839;0.687;0.582;0.096;0.645;-0.36;-0.88;-0.178;0.691;-0.291	1
Q921X9	Pdia5	20.3	Protein disulfide-isomerase A5	99.497	6	1101500000	0.0889557	0.00417776	0.136979	3	0.186843	0.0889557	0.0672429	0.531895	0	0	0	PDIA5	Q14554	NA	NA	NA	NA	NA	NA	NA	NA	0
A2A4P0	Dhx8	15.7	ATP-dependent RNA helicase DHX8	184.58	12	715340000	-0.00727507	-0.0957279	-0.151442	3	0.180719	-0.0957279	0.0727004	0.5543	0	0	0	DHX8	Q14562	NA	NA	NA	NA	NA	NA	NA	NA	0
P97311	Mcm6	41.2	DNA replication licensing factor MCM6	302.54	27	10200000000	-0.0513244	-0.0108319	-0.0180305	3	0.165349	-0.0180305	0.0216023	0.148274	0	0	0	MCM6	Q14566	NA	NA	NA	NA	NA	NA	NA	NA	0
Q9Z329	Itpr2	3.6	Inositol 1,4,5-trisphosphate receptor type 2	22.401	9	197090000	-0.145765	-0.0723766	0.12499	3	0.737912	-0.0723766	0.140028	0.301534	0	0	0	ITPR2	Q14571	NA	NA	NA	NA	NA	NA	NA	NA	0
P70227	Itpr3	13	Inositol 1,4,5-trisphosphate receptor type 3	323.31	29	3051800000	-0.00872579	-0.0144704	-0.0293525	3	0.104222	-0.0144704	0.0106453	0.130782	0	0	0	ITPR3	Q14573	NA	NA	NA	NA	NA	NA	NA	NA	0
P97432	Nbr1	7.1	Next to BRCA1 gene 1 protein	38.659	5	320480000	2.33182	2.37384	2.21263	3	0.000438058	2.33182	0.0836271	12.6987	1	0	0	NBR1	Q14596	NA	NA	NA	NA	NA	NA	NA	NA	0
P11881	Itpr1	6.4	Inositol 1,4,5-trisphosphate receptor type 1	24.576	14	184780000	-0.153944	0.0172093	0.0813396	3	0.817202	0.0172093	0.121631	0.0776484	0	0	0	ITPR1	Q14643	Impbeta;TrnSR	83;23	1.016;1.485	68;1578	0.339;-3.599	0.112;0.791	0.265;3.484	1.58;-3.187	1
Q60790	Rasa3	7.7	Ras GTPase-activating protein 3	21.852	7	623730000	0.52687	0.436268	0.427284	3	0.00467577	0.436268	0.0550858	2.81308	1	0	0	RASA3	Q14644	NA	NA	NA	NA	NA	NA	NA	NA	0
G5E870	Trip12	15.4	E3 ubiquitin-protein ligase TRIP12	168.3	22	1078300000	-0.130208	-0.0553214	-0.098521	3	0.0487307	-0.098521	0.0375903	0.716046	0	0	0	TRIP12	Q14669	NA	NA	NA	NA	NA	NA	NA	NA	0
Q80U78	Pum1	2.7	Pumilio homolog 1	7.9698	3	82445000	-0.354003	-0.176789	-0.378907	3	0.0413217	-0.354003	0.11021	1.68405	0	0	0	PUM1	Q14671	NA	NA	NA	NA	NA	NA	NA	NA	0
Q61846	Melk	9.8	Maternal embryonic leucine zipper kinase	1.7009	4	32231000	-0.42711	-0.355368	-0.409911	3	0.00294712	-0.409911	0.0374557	2.98213	1	0	0	MELK	Q14680	NA	NA	NA	NA	NA	NA	NA	NA	0
Q9CU62	Smc1a	37.6	Structural maintenance of chromosomes protein 1A	323.31	46	15200000000	0.140517	0.151079	0.122076	3	0.00375611	0.140517	0.0146788	1.22531	0	0	0	SMC1A	Q14683	Trn2;TrnSR	159;287	0.474;0.338	819;459	-0.66;-0.308	-0.321;-0.212	0.249;0.222	-0.117;0.298	1
Q91YK2	Rrp1b	19.3	Ribosomal RNA processing protein 1 homolog B	71.332	9	922700000	0.173511	0.0492125	0.233765	3	0.107361	0.173511	0.0941103	0.89388	0	0	0	RRP1B	Q14684	NA	NA	NA	NA	NA	NA	NA	NA	0
Q8BWT5	Dip2a	1.6	Disco-interacting protein 2 homolog A;Disco-interacting protein 2 homolog B	3.8088	2	23823000	0.135272	-0.000245279	-0.0157971	3	0.494555	-0.000245279	0.0830951	0.00133963	0	0	0	DIP2A	Q14689	NA	NA	NA	NA	NA	NA	NA	NA	0
Q6NS46	Pdcd11	18.2	Protein RRP5 homolog	311.94	22	2140000000	-0.0352391	0.0315364	0.0938306	3	0.504774	0.0315364	0.0645478	0.191655	0	0	0	PDCD11	Q14690	Imp9;Imp13	79;30	1.136;1.266	69;1310	0.386;-0.656	1.969;1.098	-0.144;-0.494	0.231;1.223	1
P52479	Usp10	33.6	Ubiquitin carboxyl-terminal hydrolase 10	222.06	16	1579600000	-0.589181	-0.549958	-0.669946	3	0.00341357	-0.589181	0.061181	3.6554	1	0	0	USP10	Q14694	NA	NA	NA	NA	NA	NA	NA	NA	0
Q9D2V8	Mfsd10	6.8	Major facilitator superfamily domain-containing protein 10	11.063	2	165680000	-0.126439	-0.177849	-0.185605	3	0.0126797	-0.177849	0.0321556	1.34576	0	0	0	MFSD10	Q14728	NA	NA	NA	NA	NA	NA	NA	NA	0
Q3U9G9	Lbr	17.6	Lamin-B receptor	170.13	10	3991800000	0.102053	0.0302654	0.0545012	3	0.0980645	0.0545012	0.0365196	0.399219	0	1	0	LBR	Q14739	NA	NA	NA	NA	NA	NA	NA	NA	0
Q8CES0	Naa30	7.7	N-alpha-acetyltransferase 30	5.8202	2	38143000	-0.465799	-0.54061	-0.0815985	3	0.125431	-0.465799	0.246272	1.34518	0	0	0	NAA30	Q147X3	NA	NA	NA	NA	NA	NA	NA	NA	0
Q3V300	Kif22	37	Kinesin-like protein KIF22	219.48	17	1434400000	0.0623981	-0.0320936	0.0680516	3	0.419054	0.0623981	0.0562579	0.399327	0	0	0	KIF22	Q14807	NA	NA	NA	NA	NA	NA	NA	NA	0
Q63943	Mef2d	5.1	Myocyte-specific enhancer factor 2D;Myocyte-specific enhancer factor 2C;Myocyte-specific enhancer factor 2A	2.9105	2	110440000	-0.369669	0.0396999	0.0962619	3	0.648667	0.0396999	0.254255	0.112066	0	0	0	MEF2D	Q14814	NA	NA	NA	NA	NA	NA	NA	NA	0
Q6PDQ2	Chd4	32.7	Chromodomain-helicase-DNA-binding protein 4	323.31	56	12300000000	0.119157	0.101516	0.133827	3	0.00619021	0.119157	0.0161782	1.02564	0	0	0	CHD4	Q14839	Trn1;Trn2	189;131	0.475;0.53	63;841	0.004;-0.68	-0.181;-0.247	0.895;0.27	0.867;-0.141	1
Q61792	Lasp1	22.1	LIM and SH3 domain protein 1	49.368	5	464990000	-0.326335	-0.360471	-0.357992	3	0.000994109	-0.357992	0.0190332	3.00749	1	0	0	LASP1	Q14847	Trn1;Imp5;Imp11;Imp13	43;204;158;120	1.099;0.64;0.454;0.684	1188;1491;916;212	-2.131;-1.726;-0.561;-0.064	-3.845;1.77;0.229;0.505	1.759;-2.867;1.389;0.031	2.067;0.627;-0.523;0.586	1
Q9D6N5	Drap1	11.2	Dr1-associated corepressor	6.5799	3	136190000	-0.138251	-0.141732	0.112367	3	0.574914	-0.138251	0.14571	0.56266	0	0	0	DRAP1	Q14919	NA	NA	NA	NA	NA	NA	NA	NA	0
P70257	Nfix	16.8	Nuclear factor 1 X-type	20.185	4	534180000	0.0663992	0.122341	0.173895	3	0.0600601	0.122341	0.0537628	0.79565	0	0	0	NFIX	Q14938	NA	NA	NA	NA	NA	NA	NA	NA	0
Q61464	Znf638	10.1	Zinc finger protein 638	196.39	12	568590000	-0.0821024	-0.0623392	-0.025177	3	0.0771585	-0.0623392	0.0289024	0.483616	0	0	0	ZNF638	Q14966	Imp4;Imp9;Exp4	38;46;98	1.103;1.425;0.856	824;743;19	-0.609;-0.581;0.74	0.325;2.027;-0.191	-0.467;0.301;0.361	1.034;-0.604;-0.495	1
P70168	Kpnb1	38.9	Importin subunit beta-1	323.31	27	11500000000	-0.17674	-0.187526	-0.184556	3	0.000309057	-0.184556	0.00557174	1.74815	0	1	0	KPNB1	Q14974	Impbeta;Imp13	1;133	5.437;0.629	1;573	4.43;-0.241	4.76;0.449	6.406;0.757	4.068;-0.407	1
Q5SSW2	Psme4	4.5	Proteasome activator complex subunit 4	15.01	6	97271000	-0.538283	-0.631869	-0.0594047	3	0.146965	-0.538283	0.307082	1.32229	0	0	0	PSME4	Q14997	NA	NA	NA	NA	NA	NA	NA	NA	0
Q7TPQ3	Shprh	2.3	E3 ubiquitin-protein ligase SHPRH	5.8062	3	17737000	-0.347821	-0.699326	-0.408206	3	0.0465676	-0.408206	0.187951	1.41762	0	0	0	SHPRH	Q149N8	NA	NA	NA	NA	NA	NA	NA	NA	0
Q8BWZ3	Naa25	17.5	N-alpha-acetyltransferase 25, NatB auxiliary subunit	41.572	13	943400000	-0.465241	-0.375515	-0.492931	3	0.00629404	-0.465241	0.0613784	2.88292	1	0	0	NAA25	Q14CX7	NA	NA	NA	NA	NA	NA	NA	NA	0
Q8C156	Ncaph	17.2	Condensin complex subunit 2	91.954	9	1126800000	-0.281211	-0.277849	-0.211381	3	0.00774747	-0.277849	0.0393816	1.99344	1	0	0	NCAPH	Q15003	NA	NA	NA	NA	NA	NA	NA	NA	0
Q9CYN2	Spcs2	31.9	Signal peptidase complex subunit 2	222.99	8	2370400000	-0.213688	-0.194691	-0.174003	3	0.0034666	-0.194691	0.0198486	1.62447	0	0	0	SPCS2	Q15005	NA	NA	NA	NA	NA	NA	NA	NA	0
Q9CRD2	Emc2	38	ER membrane protein complex subunit 2	129.05	7	322610000	-0.10552	0.00590296	0.0377336	3	0.68162	0.00590296	0.0752216	0.0336885	0	0	0	EMC2	Q15006	NA	NA	NA	NA	NA	NA	NA	NA	0
Q9ER69	Wtap	17.4	Pre-mRNA-splicing regulator WTAP	42.921	7	517060000	0.188528	0.108491	0.335369	3	0.0866141	0.188528	0.115067	0.876601	0	0	0	WTAP	Q15007	NA	NA	NA	NA	NA	NA	NA	NA	0
Q99JI4	Psmd6	21.6	26S proteasome non-ATPase regulatory subunit 6	31.333	7	1140800000	-0.0840891	-0.162751	-0.134667	3	0.0312279	-0.134667	0.0398634	0.962847	0	0	0	PSMD6	Q15008	NA	NA	NA	NA	NA	NA	NA	NA	0
Q9R0Q4	Morf4l2	10.1	Mortality factor 4-like protein 2	7.2831	2	204820000	-0.196955	-0.0608938	-0.16955	3	0.0755342	-0.16955	0.0719604	0.985983	0	0	0	MORF4L2	Q15014	Impbeta;Imp4	148;144	0.704;0.442	NA;84	NA;0.081	0.425;0.144	0.665;0.146	NA;0.125	1
P42208	2019-09-02	70.9	Septin-2	323.31	21	33800000000	-0.0926786	-0.137235	-0.0952192	3	0.0173104	-0.0952192	0.0250236	0.76161	0	0	0	2019-09-02	Q15019	Trn1;Imp11;Imp13	140;96;289	0.593;0.598;0.354	998;359;989	-1.025;-0.155;-0.432	-2.29;0.34;0.479	1.181;0.991;0.402	1.513;-0.173;-0.588	1
Q80U70	Suz12	19.3	Polycomb protein Suz12	63.068	10	874670000	0.0802483	0.140779	-0.0417587	3	0.38149	0.0802483	0.092978	0.415842	0	0	0	SUZ12	Q15022	NA	NA	NA	NA	NA	NA	NA	NA	0
Q9D0M0	Exosc7	33.3	Exosome complex exonuclease RRP42	109.87	8	1709700000	-0.0141062	0.0210533	0.0395596	3	0.428475	0.0210533	0.0272601	0.165435	0	0	0	EXOSC7	Q15024	NA	NA	NA	NA	NA	NA	NA	NA	0
O08810	Eftud2	46.8	116 kDa U5 small nuclear ribonucleoprotein component	323.31	37	24000000000	0.139339	0.128161	0.123931	3	0.00123846	0.128161	0.00796048	1.18711	0	0	0	EFTUD2	Q15029	NA	NA	NA	NA	NA	NA	NA	NA	0
Q99MN1	Kars	18.7	Lysine--tRNA ligase	34.617	8	673210000	-0.351571	-0.392592	-0.383153	3	0.00108771	-0.383153	0.0214831	3.15396	1	0	0	KARS	Q15046	NA	NA	NA	NA	NA	NA	NA	NA	0
Q9CYH6	Rrs1	39.7	Ribosome biogenesis regulatory protein homolog	240.1	18	7280600000	-0.0608637	-0.0220534	-0.0587434	3	0.0643833	-0.0587434	0.0218208	0.482212	0	0	0	RRS1	Q15050	Imp9;Imp11	129;39	0.837;0.993	NA;NA	NA;NA	1.63;NA	NA;1.534	0.619;0.817	1
Q9WUK2	Eif4h	35.5	Eukaryotic translation initiation factor 4H	56.3	5	733470000	-0.416	-0.137489	-0.355941	3	0.0698574	-0.355941	0.14657	1.44357	0	0	0	EIF4H	Q15056	Imp5;Imp13	138;53	0.764;1.024	1468;1458	-1.612;-0.855	1.456;0.851	-2.718;-0.671	0.743;1.469	1
L0N7N1	Kif14	7.4	Kinesin-like protein KIF14	72.617	11	311250000	0.0107798	-0.0500841	0.0104934	3	0.681919	0.0104934	0.0350574	0.077696	0	0	0	KIF14	Q15058	NA	NA	NA	NA	NA	NA	NA	NA	0
Q8K2F0	Brd3	16.4	Bromodomain-containing protein 3	45.334	9	859860000	0.0657102	0.105946	0.11703	3	0.0252606	0.105946	0.0270047	0.834191	0	0	0	BRD3	Q15059	Trn2;TrnSR;Exp4	59;239;192	0.93;0.399;0.638	947;1004;NA	-0.835;-0.645;NA	0.338;0.211;0.367	0.297;0.283;-0.153	-0.33;-0.058;NA	1
Q6ZQL4	Wdr43	26.7	WD repeat-containing protein 43	190.36	18	4768500000	0.0672257	0.0908534	0.1038	3	0.0147134	0.0908534	0.0185452	0.766403	0	0	0	WDR43	Q15061	Impbeta	43	1.374	1341	-1.004	3.078	-2.54	1.194	1
Q62009	Postn	6.2	Periostin	17.183	3	26102000	0.266397	0.294665	0.933648	3	0.14948	0.294665	0.377342	0.617303	0	0	0	POSTN	Q15063	NA	NA	NA	NA	NA	NA	NA	NA	0
Q9R0H0	Acox1	17.7	Peroxisomal acyl-coenzyme A oxidase 1	103.57	7	572860000	0.224781	0.196103	0.304628	3	0.0175517	0.224781	0.0562368	1.43872	0	0	0	ACOX1	Q15067	NA	NA	NA	NA	NA	NA	NA	NA	0
Q8BGA9	Oxa1l	14.5	Mitochondrial inner membrane protein OXA1L	9.764	5	905890000	0.169155	0.169668	0.334683	3	0.055271	0.169668	0.0954195	0.868227	0	0	0	OXA1L	Q15070	Trn2	24	1.655	NA	NA	1.828	0.986	NA	1
Q61398	Pcolce	23.3	Procollagen C-endopeptidase enhancer 1	61.443	7	1746300000	0.298541	0.400757	0.307079	3	0.00939234	0.307079	0.0567104	1.95953	1	0	0	PCOLCE	Q15113	NA	NA	NA	NA	NA	NA	NA	NA	0
Q8BFP9	Pdk1	11.5	[Pyruvate dehydrogenase (acetyl-transferring)] kinase isozyme 1, mitochondrial	9.2393	3	77793000	-0.103457	-0.112475	-0.0928017	3	0.00303849	-0.103457	0.00984788	0.94182	0	0	0	PDK1	Q15118	NA	NA	NA	NA	NA	NA	NA	NA	0
Q922H2	Pdk3	14.9	[Pyruvate dehydrogenase (acetyl-transferring)] kinase isozyme 3, mitochondrial	28.679	4	373500000	0.20364	0.238298	0.295018	3	0.0115516	0.238298	0.0461307	1.63072	0	0	0	PDK3	Q15120	NA	NA	NA	NA	NA	NA	NA	NA	0
P70245	Ebp	10.9	3-beta-hydroxysteroid-Delta(8),Delta(7)-isomerase	31.821	2	876220000	-0.162428	-0.104372	-0.0672736	3	0.0566294	-0.104372	0.0479604	0.705403	0	0	0	EBP	Q15125	NA	NA	NA	NA	NA	NA	NA	NA	0
Q9QXS1	Plec	57.9	Plectin	323.31	270	252000000000	-0.0831412	-0.0873961	-0.0717851	3	0.00331088	-0.0831412	0.00807022	0.769326	0	0	0	PLEC	Q15149	Trn2;Imp4;Imp9;Exp4	220;213;138;231	0.364;0.329;0.807;0.579	69;438;118;58	0.001;-0.256;0.284;0.52	-0.151;-0.222;-0.355;0.465	-0.242;0.367;0.119;-0.3	0.688;-0.555;0.142;-0.734	1
Q9R0L6	Pcm1	14.4	Pericentriolar material 1 protein	238.75	20	1407500000	0.255319	0.241108	0.327687	3	0.00938887	0.255319	0.0464311	1.74362	0	0	0	PCM1	Q15154	NA	NA	NA	NA	NA	NA	NA	NA	0
Q6GQT9	Nomo1	23.4	Nodal modulator 1	127.75	23	3792400000	-0.247971	-0.294296	-0.283492	3	0.00257446	-0.283492	0.0242368	2.28187	1	0	0	NOMO1	Q15155	NA	NA	NA	NA	NA	NA	NA	NA	0
Q62086	Pon2	10.7	Serum paraoxonase/arylesterase 2	5.3121	2	42831000	-0.112506	-0.342214	-0.678741	3	0.148369	-0.342214	0.284792	0.889347	0	0	0	PON2	Q15165	NA	NA	NA	NA	NA	NA	NA	NA	0
Q99K48	Nono	57.5	Non-POU domain-containing octamer-binding protein	323.31	24	68700000000	0.0433445	0.0536674	0.0443242	3	0.00484099	0.0443242	0.00569824	0.419346	0	0	0	NONO	Q15233	Trn2;Imp4;Imp7;Imp8;Imp9;Exp4	83;63;236;71;17;156	0.707;0.848;0.534;1.133;2.184;0.699	769;1157;108;137;282;29	-0.616;-1.461;0.226;0.473;-0.023;0.627	2.203;1.381;-0.305;1.026;5.721;-0.279	0.084;0.828;-0.039;-0.177;1.467;-0.168	-0.064;-1.731;-0.031;-0.181;-0.123;-0.555	1
P35822	Ptprk	2.3	Receptor-type tyrosine-protein phosphatase kappa	9.5095	2	120010000	0.4336	0.591584	0.47176	3	0.00897531	0.47176	0.0824344	2.58591	1	0	0	PTPRK	Q15262	NA	NA	NA	NA	NA	NA	NA	NA	0
Q8BU03	Pwp2	16.6	Periodic tryptophan protein 2 homolog	60.626	12	1644600000	0.124196	0.0989585	0.0640551	3	0.0316044	0.0989585	0.0301995	0.760052	0	0	0	PWP2	Q15269	NA	NA	NA	NA	NA	NA	NA	NA	0
Q6PHN9	Rab35	13.4	Ras-related protein Rab-35	29.138	2	331490000	-0.169599	-0.0313857	0.123004	3	0.787478	-0.0313857	0.146376	0.12739	0	0	0	RAB35	Q15286	Trn2;Imp4;Imp7;Imp8;Exp4	171;116;136;169;147	0.455;0.547;0.73;0.741;0.721	132;83;65;82;46	-0.123;0.083;0.385;0.588;0.566	-0.347;-0.18;0.359;0.181;-0.109	-0.11;0.561;-0.191;-0.061;-0.05	0.536;-0.225;0.089;-0.312;-0.752	1
Q99M28	Rnps1	20.7	RNA-binding protein with serine-rich domain 1	143.22	5	7356800000	0.139862	0.143524	0.0859685	3	0.022082	0.139862	0.0322247	1.05776	0	0	0	RNPS1	Q15287	Exp4	29	1.649	NA	NA	0.581	1.108	NA	1
Q8BX09	Rbbp5	17.5	Retinoblastoma-binding protein 5	20.909	6	756330000	0.0988238	0.0965317	0.0270125	3	0.0879399	0.0965317	0.0408147	0.685523	0	0	0	RBBP5	Q15291	NA	NA	NA	NA	NA	NA	NA	NA	0
Q8K1C9	Lrrc41	3.8	Leucine-rich repeat-containing protein 41	24.114	2	65554000	-0.298744	-0.186131	-0.189894	3	0.0259101	-0.189894	0.0639585	1.15818	0	0	0	LRRC41	Q15345	NA	NA	NA	NA	NA	NA	NA	NA	0
Q9R0Q3	Tmed2	28.4	Transmembrane emp24 domain-containing protein 2	42.958	5	1279400000	-0.305664	-0.254461	-0.223947	3	0.00821817	-0.254461	0.0412926	1.80095	0	0	0	TMED2	Q15363	NA	NA	NA	NA	NA	NA	NA	NA	0
P60335	Pcbp1	54.2	Poly(rC)-binding protein 1	162.74	11	7171200000	0.0457225	0.0086303	0.0287106	3	0.122873	0.0287106	0.0185673	0.242146	0	0	0	PCBP1	Q15365	NA	NA	NA	NA	NA	NA	NA	NA	0
Q61990	Pcbp2	66.3	Poly(rC)-binding protein 2	323.31	13	20000000000	-0.213487	-0.142019	-0.162686	3	0.0147774	-0.162686	0.0367777	1.18942	0	0	0	PCBP2	Q15366	Trn1;Imp5;Imp13	90;172;246	0.813;0.686;0.413	1026;1322;1262	-1.109;-1.185;-0.608	-2.409;0.676;0.229	0.971;-2.163;-0.452	1.797;0.882;0.475	1
P83940	Tceb1	29.5	Transcription elongation factor B polypeptide 1	95.942	3	726650000	-0.020004	-0.146819	-0.0600964	3	0.180656	-0.0600964	0.0648205	0.364618	0	0	0	ELOC	Q15369	NA	NA	NA	NA	NA	NA	NA	NA	0
P62869	Tceb2	38.1	Transcription elongation factor B polypeptide 2	4.4339	4	669550000	-0.0672282	-0.134477	0.0396999	3	0.398491	-0.0672282	0.0878385	0.357904	0	0	0	ELOB	Q15370	NA	NA	NA	NA	NA	NA	NA	NA	0
Q9DCC8	Tomm20	29.7	Mitochondrial import receptor subunit TOM20 homolog	125.03	3	303340000	-0.00862419	0.00776959	-0.0597806	3	0.425133	-0.00862419	0.0352344	0.0637722	0	0	0	TOMM20	Q15388	NA	NA	NA	NA	NA	NA	NA	NA	0
Q921M3	Sf3b3	40.1	Splicing factor 3B subunit 3	323.31	41	26300000000	0.108357	0.072586	0.0889557	3	0.0129498	0.0889557	0.017907	0.754457	0	0	0	SF3B3	Q15393	Imp4;Imp9;Imp11;Exp4	172;192;71;207	0.39;0.672;0.685;0.604	340;57;654;150	-0.197;0.422;-0.359;0.274	0.093;0.093;0.407;-0.097	0.421;-0.856;0.118;-0.196	-0.498;0.261;0.76;-1.185	1
Q9DAW9	Cnn3	54.5	Calponin-3	323.31	15	30900000000	-0.0535087	-0.00611554	0.0444641	3	0.874675	-0.00611554	0.048995	0.0410453	0	0	0	CNN3	Q15417	NA	NA	NA	NA	NA	NA	NA	NA	0
D3YXK2	Safb	14.4	Scaffold attachment factor B1	282.97	12	6700000000	0.154324	0.159758	0.15095	3	0.000273902	0.154324	0.00444436	1.47757	0	0	0	SAFB	Q15424	Imp9	2	4.092	NA	NA	4.422	NA	3.427	1
Q8QZY9	Sf3b4	29.7	Splicing factor 3B subunit 4	270.92	9	5621500000	-0.0182058	0.0593553	0.0152121	3	0.490929	0.0152121	0.0389039	0.109515	0	0	0	SF3B4	Q15427	Trn2;Imp4;Imp8;Imp9;Imp11;Exp4	214;215;217;180;126;217	0.377;0.326;0.68;0.699;0.532;0.594	407;776;48;89;626;59	-0.33;-0.555;0.664;0.349;-0.342;0.519	-0.45;0.147;0.295;-0.012;0.289;-0.099	0.322;0.364;0.016;-0.814;0.132;-0.208	0.284;-0.847;-0.866;0.199;0.625;-0.822	1
Q8VC70	Rbms2	18.8	RNA-binding motif, single-stranded-interacting protein 2	91.041	4	490580000	-0.301515	-0.18508	-0.296545	3	0.0205501	-0.296545	0.0658356	1.78819	0	0	0	RBMS2	Q15434	NA	NA	NA	NA	NA	NA	NA	NA	0
Q9D662	Sec23b	21.3	Protein transport protein Sec23B	118.64	11	789840000	-0.186196	-0.179662	-0.238374	3	0.00840085	-0.186196	0.0321777	1.40868	0	0	0	SEC23B	Q15437	NA	NA	NA	NA	NA	NA	NA	NA	0
Q8K4Z5	Sf3a1	47	Splicing factor 3A subunit 1	323.31	34	14100000000	0.103531	0.0873271	0.0848807	3	0.0040291	0.0873271	0.0101358	0.792904	0	0	0	SF3A1	Q15459	Imp4;Imp7;Imp8;Imp9;Imp11;Exp4	118;206;228;190;184;150	0.542;0.584;0.662;0.677;0.419;0.713	530;40;97;82;723;148	-0.316;0.467;0.551;0.365;-0.414;0.277	0.234;0.345;0.087;0.089;0.202;0.054	0.556;-0.108;-0.098;-0.849;0.07;-0.061	-0.614;-0.59;-0.744;0.212;0.666;-1.181	1
Q62231	Six1	7.4	Homeobox protein SIX1;Homeobox protein SIX2	3.5593	2	16044000	-0.264928	0.0532504	0.155231	3	0.895425	0.0532504	0.219154	0.166848	0	0	0	SIX1	Q15475	NA	NA	NA	NA	NA	NA	NA	NA	0
P09925	Surf1	16	Surfeit locus protein 1	43.97	3	372500000	-0.123701	-0.0675306	-0.0978569	3	0.0272218	-0.0978569	0.0281151	0.763821	0	0	0	SURF1	Q15526	NA	NA	NA	NA	NA	NA	NA	NA	0
Q9R1C0	Taf7	14.1	Transcription initiation factor TFIID subunit 7	31.853	3	124560000	0.111833	-0.120671	-0.00515964	3	0.950903	-0.00515964	0.116252	0.0238593	0	0	0	TAF7	Q15545	NA	NA	NA	NA	NA	NA	NA	NA	0
O35144	Terf2	5.2	Telomeric repeat-binding factor 2	7.806	3	93725000	-0.0559662	0.0677764	-0.0694822	3	0.70282	-0.0559662	0.075647	0.318629	0	0	0	TERF2	Q15554	NA	NA	NA	NA	NA	NA	NA	NA	0
Q8R001	Mapre2	12	Microtubule-associated protein RP/EB family member 2	3.102	3	35179000	-0.144664	-0.326281	0.0760117	3	0.375161	-0.144664	0.201462	0.479875	0	0	0	MAPRE2	Q15555	NA	NA	NA	NA	NA	NA	NA	NA	0
Q91V04	Tram1	8	Translocating chain-associated membrane protein 1	2.3875	3	162850000	-0.164044	-0.252673	0.232292	3	0.7201	-0.164044	0.25824	0.457915	0	0	0	TRAM1	Q15629	NA	NA	NA	NA	NA	NA	NA	NA	0
Q64213	Sf1	27.4	Splicing factor 1	280.63	13	11900000000	-0.0332447	-0.06924	-0.086967	3	0.0573018	-0.06924	0.0273739	0.543596	0	0	0	SF1	Q15637	NA	NA	NA	NA	NA	NA	NA	NA	0
Q8VI94	Oasl1	22.3	2-5-oligoadenylate synthase-like protein 1	139.4	9	809940000	-0.320216	-0.277691	-0.298336	3	0.00168466	-0.298336	0.0212653	2.46019	1	0	0	OASL	Q15646	NA	NA	NA	NA	NA	NA	NA	NA	0
Q925J9	Med1	8	Mediator of RNA polymerase II transcription subunit 1	145.2	11	1042100000	0.00532812	0.167486	0.0706641	3	0.227034	0.0706641	0.081587	0.389147	0	0	0	MED1	Q15648	NA	NA	NA	NA	NA	NA	NA	NA	0
Q69ZK6	Jmjd1c	6.4	Probable JmjC domain-containing histone demethylation protein 2C	29.11	8	277600000	0.348799	0.330329	0.406972	3	0.00404421	0.348799	0.0399987	2.49144	1	0	0	JMJD1C	Q15652	NA	NA	NA	NA	NA	NA	NA	NA	0
Q61166	Mapre1	45.1	Microtubule-associated protein RP/EB family member 1	171.42	12	3424200000	-0.212049	-0.188282	-0.296899	3	0.0195325	-0.212049	0.0570993	1.34978	0	0	0	MAPRE1	Q15691	NA	NA	NA	NA	NA	NA	NA	NA	0
Q64707	Zrsr1	4	U2 small nuclear ribonucleoprotein auxiliary factor 35 kDa subunit-related protein 1;U2 small nuclear ribonucleoprotein auxiliary factor 35 kDa subunit-related protein 2	3.2609	2	101270000	-0.0334366	0.0659858	0.172359	3	0.369257	0.0659858	0.102918	0.325185	0	0	0	ZRSR2	Q15696	NA	NA	NA	NA	NA	NA	NA	NA	0
P70372	Elavl1	64.4	ELAV-like protein 1	322.08	18	27700000000	0.123799	0.153287	0.141433	3	0.00374974	0.141433	0.0148381	1.23158	0	0	0	ELAVL1	Q15717	Impbeta;Trn1;Trn2;Imp7;Imp8;Imp9;Imp13;Exp4	158;51;37;58;191;244;94;249	0.659;1.032;1.27;1.132;0.717;0.575;0.778;0.538	78;17;21;280;41;1238;100;270	0.311;0.8;0.643;-0.113;0.712;-1.4;0.049;0.033	0.587;1.345;1.086;0.888;0.147;-2.73;0.745;-0.991	-0.713;0.959;0.621;-0.699;0.07;-0.828;0.132;-0.064	0.521;1.993;1.469;0.77;-0.406;0.393;0.562;-0.794	1
Q9JHC9	Elf2	7.3	ETS-related transcription factor Elf-2	22.55	4	172540000	0.205393	0.00475305	0.207393	3	0.174221	0.205393	0.116421	0.949041	0	0	0	ELF2	Q15723	NA	NA	NA	NA	NA	NA	NA	NA	0
Q99KX1	Mlf2	23.1	Myeloid leukemia factor 2	15.531	3	142800000	-0.323715	-0.202356	-0.119761	3	0.0680604	-0.202356	0.102589	0.998851	0	0	0	MLF2	Q15773	Impbeta;TrnSR	9;31	2.608;1.16	NA;NA	NA;NA	2.764;2.324	NA;1.04	2.354;NA	1
Q9Z0R4	Itsn1	1.8	Intersectin-1	2.7565	2	52291000	-0.0111954	0.0408223	0.0140696	3	0.434429	0.0140696	0.0260124	0.111652	0	0	0	ITSN1	Q15811	NA	NA	NA	NA	NA	NA	NA	NA	0
Q64324	Stxbp2	4.2	Syntaxin-binding protein 2	11.815	2	32043000	0.35095	0.127501	0.211635	3	0.0717092	0.211635	0.112854	0.994274	0	0	0	STXBP2	Q15833	NA	NA	NA	NA	NA	NA	NA	NA	0
Q62481	Vps72	19.3	Vacuolar protein sorting-associated protein 72 homolog	48.333	3	291480000	-0.203103	0.0187766	-0.237745	3	0.222083	-0.203103	0.139184	0.849149	0	0	0	VPS72	Q15906	NA	NA	NA	NA	NA	NA	NA	NA	0
P46638	Rab11b	38.1	Ras-related protein Rab-11B;Ras-related protein Rab-11A	129.43	6	599550000	-0.230567	-0.186935	-0.186147	3	0.00527837	-0.186935	0.0254213	1.49046	0	0	0	RAB11B	Q15907	Imp5;Imp8;Imp13	230;282;266	0.589;0.604;0.383	872;NA;650	-0.631;NA;-0.271	0.571;0.272;0.851	-1.442;NA;-0.153	0.82;-0.981;0.187	1
Q61188	Ezh2	15.8	Histone-lysine N-methyltransferase EZH2	45.874	10	1909800000	0.132248	0.0521376	0.136191	3	0.0598384	0.132248	0.0474311	0.897015	0	0	0	EZH2	Q15910	NA	NA	NA	NA	NA	NA	NA	NA	0
Q62523	Zyx	8.7	Zyxin	79.49	3	198670000	-0.168982	-0.0640123	-0.195269	3	0.0706328	-0.168982	0.0694478	0.997252	0	0	0	ZYX	Q15942	Trn2;Imp11;Imp13	144;241;250	0.506;0.357;0.408	44;840;31	0.096;-0.493;0.339	-0.823;0.154;0.153	-0.106;0.903;0.45	2.97;-0.465;0.658	1
Q921G7	Etfdh	5.4	Electron transfer flavoprotein-ubiquinone oxidoreductase, mitochondrial	22.186	3	95877000	0.382612	0.188021	0.39835	3	0.0411652	0.382612	0.117155	1.76193	0	0	0	ETFDH	Q16134	NA	NA	NA	NA	NA	NA	NA	NA	0
Q9JKV1	Adrm1	5.9	Proteasomal ubiquitin receptor ADRM1	13.312	2	322050000	-0.179106	-0.274983	-0.297608	3	0.0203733	-0.274983	0.0629114	1.68793	0	0	0	ADRM1	Q16186	NA	NA	NA	NA	NA	NA	NA	NA	0
Q8BWW9	Pkn2	6.2	Serine/threonine-protein kinase N2	17.601	4	60278000	-0.137045	-0.205497	-0.191706	3	0.0134973	-0.191706	0.0362024	1.40751	0	0	0	PKN2	Q16513	NA	NA	NA	NA	NA	NA	NA	NA	0
P97314	Csrp2	37.3	Cysteine and glycine-rich protein 2	64.746	6	4042600000	-0.419584	-0.437467	-0.472349	3	0.00122015	-0.437467	0.0268349	3.44911	1	0	0	CSRP2	Q16527	NA	NA	NA	NA	NA	NA	NA	NA	0
Q3U1J4	Ddb1	28.3	DNA damage-binding protein 1	228.35	29	5504100000	0.0328061	0.0608775	0.0697022	3	0.0392745	0.0608775	0.0192665	0.510432	0	0	0	DDB1	Q16531	NA	NA	NA	NA	NA	NA	NA	NA	0
O35972	Mrpl23	63.7	39S ribosomal protein L23, mitochondrial	57.269	6	1058300000	0.0194884	0.151209	0.108892	3	0.138416	0.108892	0.0672486	0.651081	0	0	0	MRPL23	Q16540	Exp4	143	0.729	NA	NA	2.567	-0.04	NA	1
O08553	Dpysl2	42.3	Dihydropyrimidinase-related protein 2	203.79	15	1694500000	0.382169	0.30381	0.31313	3	0.00546148	0.31313	0.0428047	2.19271	1	0	0	DPYSL2	Q16555	NA	NA	NA	NA	NA	NA	NA	NA	0
Q60973	Rbbp7	56.7	Histone-binding protein RBBP7	323.31	17	15500000000	0.135404	0.175557	0.187894	3	0.00895926	0.175557	0.0274462	1.37749	0	0	0	RBBP7	Q16576	NA	NA	NA	NA	NA	NA	NA	NA	0
Q8VI33	Taf9	14.4	Transcription initiation factor TFIID subunit 9;Transcription initiation factor TFIID subunit 9B	4.7091	4	334130000	0.0415234	0.174023	0.133564	3	0.0972235	0.133564	0.0679025	0.795483	0	0	0	TAF9	Q16594	NA	NA	NA	NA	NA	NA	NA	NA	0
O08734	Bak1	41.6	Bcl-2 homologous antagonist/killer	67.391	5	754170000	0.350724	0.307662	0.332966	3	0.00142654	0.332966	0.0216408	2.73728	1	0	0	BAK1	Q16611	NA	NA	NA	NA	NA	NA	NA	NA	0
Q8BL97	Srsf7	31.1	Serine/arginine-rich splicing factor 7	213.14	10	37200000000	0.0233263	0.0024505	0.0255958	3	0.145663	0.0233263	0.0127584	0.20687	0	0	0	SRSF7	Q16629	TrnSR;Imp4;Imp7;Imp8;Imp9;Imp11;Imp13;Exp4	26;200;86;120;85;224;232;79	1.398;0.349;0.914;0.862;1.105;0.372;0.429;0.926	9;765;25;39;352;475;94;158	1.347;-0.536;0.624;0.719;-0.136;-0.242;0.057;0.263	1.946;0.311;0.6;0.156;0.579;0.166;0.246;0.027	1.277;0.384;0.052;0.217;-0.191;0.221;0.139;-0.619	2.05;-0.829;0.141;0.049;-0.22;0.576;0.477;-0.218	1
Q6NVF9	Cpsf6	15.6	Cleavage and polyadenylation specificity factor subunit 6	226.4	8	3040000000	-0.0706483	-0.0893594	-0.0616766	3	0.0119599	-0.0706483	0.0141241	0.619048	0	0	0	CPSF6	Q16630	Impbeta;TrnSR;Imp4;Imp5;Imp7;Imp8;Imp9;Exp4	281;125;201;289;125;96;121;103	0.402;0.627;0.347;0.508;0.769;0.974;0.867;0.844	765;249;234;110;263;148;292;20	-0.431;-0.184;-0.129;0.048;-0.088;0.453;-0.033;0.728	-0.548;0.808;0.284;0.781;0.617;0.661;-0.289;-0.116	0.355;0.51;-0.04;0.04;-0.673;-0.198;0.232;-0.042	0.28;0.429;0.033;0.072;-0.37;-0.42;-0.131;-0.34	1
P97801	Smn1	15.6	Survival motor neuron protein	64.257	2	358730000	0.714575	0.52296	-0.44236	3	0.536194	0.52296	0.620088	0.726244	0	0	0	SMN2	Q16637	TrnSR	66	0.879	877	-0.534	0.215	1.154	0.059	1
Q9WU00	Nrf1	15.7	Nuclear respiratory factor 1	27.325	5	711070000	-0.0342785	-0.138235	-0.0634695	3	0.12621	-0.0634695	0.0536175	0.413166	0	0	0	NRF1	Q16656	NA	NA	NA	NA	NA	NA	NA	NA	0
Q61553	Fscn1	45.6	Fascin	238.43	19	3500100000	-0.429459	-0.357899	-0.487581	3	0.00769758	-0.429459	0.0649568	2.60347	1	0	0	FSCN1	Q16658	Imp5	221	0.602	1312	-1.167	0.807	-2.139	0.591	1
Q5RJ54	Zscan26	6.9	Zinc finger and SCAN domain-containing protein 26	3.8688	3	46563000	0.0911243	0.308477	0.132906	3	0.116622	0.132906	0.115335	0.617204	0	0	0	ZSCAN26	Q16670	NA	NA	NA	NA	NA	NA	NA	NA	0
Q9CQ62	Decr1	40.3	2,4-dienoyl-CoA reductase, mitochondrial	198.95	12	3870600000	-0.282333	-0.292405	-0.248313	3	0.00235564	-0.282333	0.0231041	2.29345	1	0	0	DECR1	Q16698	Impbeta;Trn1;Trn2;Imp9	88;175;34;123	0.99;0.494;1.407;0.862	NA;1018;14;NA	NA;-1.082;1.175;NA	NA;-0.156;0.611;NA	0.229;0.835;0.751;-0.564	0.862;-0.322;4.83;1.947	1
P27046	Man2a1	27.5	Alpha-mannosidase 2	290.22	25	4160800000	0.143655	0.0775165	0.0751903	3	0.0479358	0.0775165	0.0388738	0.558179	0	0	0	MAN2A1	Q16706	NA	NA	NA	NA	NA	NA	NA	NA	0
Q9CPP6	Ndufa5	69.8	NADH dehydrogenase [ubiquinone] 1 alpha subcomplex subunit 5	210.16	7	3070000000	0.0213376	0.149129	0.0472592	3	0.203834	0.0472592	0.0675526	0.282056	0	0	0	NDUFA5	Q16718	Impbeta	117	0.849	1567	-1.905	-1.811	0.034	1.106	1
O88693	Ugcg	4.6	Ceramide glucosyltransferase	2.0736	2	582310000	0.0137838	0.0447438	0.0187766	3	0.115219	0.0187766	0.016622	0.161004	0	0	0	UGCG	Q16739	NA	NA	NA	NA	NA	NA	NA	NA	0
O88696	Clpp	18.4	ATP-dependent Clp protease proteolytic subunit, mitochondrial	33.576	4	174650000	-0.0553964	0.172872	0.364797	3	0.316658	0.172872	0.210358	0.557006	0	0	0	CLPP	Q16740	NA	NA	NA	NA	NA	NA	NA	NA	0
Q9DC69	Ndufa9	52.5	NADH dehydrogenase [ubiquinone] 1 alpha subcomplex subunit 9, mitochondrial	172.2	16	3895300000	0.146003	0.162468	0.200379	3	0.00888835	0.162468	0.0278837	1.27043	0	0	0	NDUFA9	Q16795	NA	NA	NA	NA	NA	NA	NA	NA	0
Q8BH04	Pck2	1.4	Phosphoenolpyruvate carboxykinase [GTP], mitochondrial;Phosphoenolpyruvate carboxykinase, cytosolic [GTP]	1.3134	2	19706000	-0.375908	-1.01028	-1.59986	3	0.106333	-1.01028	0.61211	1.41871	0	1	0	PCK2	Q16822	NA	NA	NA	NA	NA	NA	NA	NA	0
Q61425	Hadh	46.2	Hydroxyacyl-coenzyme A dehydrogenase, mitochondrial	207.21	6	555390000	-0.0691037	-0.127526	-0.118007	3	0.0285081	-0.118007	0.0313455	0.898444	0	0	0	HADH	Q16836	Imp7;Imp8;Imp9	36;73;133	1.519;1.122;0.822	NA;1390;184	NA;-1.417;0.136	2.724;0.634;-1.076	NA;-2.088;-0.626	0.525;0.046;1.032	1
Q8K0C4	Cyp51a1	7.2	Lanosterol 14-alpha demethylase	36.816	2	121080000	0.100036	0.48388	0.437228	3	0.106439	0.437228	0.209448	1.41293	0	0	0	CYP51A1	Q16850	NA	NA	NA	NA	NA	NA	NA	NA	0
Q91ZJ5	Ugp2	6.5	UTP--glucose-1-phosphate uridylyltransferase	15.685	2	47316000	-0.827948	-0.762926	-0.975822	3	0.00537681	-0.827948	0.109102	3.95954	1	0	0	UGP2	Q16851	NA	NA	NA	NA	NA	NA	NA	NA	0
Q9D1K2	Atp6v1f	27.7	V-type proton ATPase subunit F	28.823	2	180320000	0.465504	0.355467	0.243182	3	0.0312122	0.355467	0.111163	1.68338	0	0	0	ATP6V1F	Q16864	NA	NA	NA	NA	NA	NA	NA	NA	0
Q9JMH6	Txnrd1	5.4	Thioredoxin reductase 1, cytoplasmic	11.99	2	78456000	-0.171986	-0.524376	0.345283	3	0.688628	-0.171986	0.437426	0.320018	0	0	0	TXNRD1	Q16881	NA	NA	NA	NA	NA	NA	NA	NA	0
Q8CAQ8	Immt	56.8	MICOS complex subunit Mic60	323.31	36	30500000000	0.137766	0.179511	0.140648	3	0.0076868	0.140648	0.0233142	1.14056	0	0	0	IMMT	Q16891	NA	NA	NA	NA	NA	NA	NA	NA	0
Q7TN98	Cpeb4	5.9	Cytoplasmic polyadenylation element-binding protein 4	41.837	3	181060000	0.00791308	0.0257376	-0.173027	3	0.540465	0.00791308	0.109973	0.0376862	0	0	0	CPEB4	Q17RY0	NA	NA	NA	NA	NA	NA	NA	NA	0
Q9Z2Q2	Knop1	29.7	Lysine-rich nucleolar protein 1	133.87	10	1158300000	-0.0426202	-0.150978	-0.125463	3	0.0829731	-0.125463	0.0566498	0.800912	0	0	0	KNOP1	Q1ED39	NA	NA	NA	NA	NA	NA	NA	NA	0
Q00PI9	Hnrnpul2	24.2	Heterogeneous nuclear ribonucleoprotein U-like protein 2	104.65	17	6806700000	0.226262	0.105812	0.171079	3	0.040483	0.171079	0.0602952	1.06727	0	0	0	HNRNPUL2	Q1KMD3	Impbeta;Trn2;Imp4	141;180;115	0.744;0.43;0.547	59;725;14	0.402;-0.584;0.485	0.166;-0.38;-0.567	0.322;-0.095;0.561	0.602;-0.025;3.567	1
Q3UMB9	Kiaa1033	7.4	WASH complex subunit 7	22.291	5	91579000	0.688673	0.131985	0.72927	3	0.115493	0.688673	0.333741	1.58775	0	0	0	WASHC4	Q2M389	NA	NA	NA	NA	NA	NA	NA	NA	0
Q5SWD9	Tsr1	15.2	Pre-rRNA-processing protein TSR1 homolog	84.137	7	690550000	-0.500565	-0.628831	-0.570207	3	0.00425483	-0.570207	0.0642122	3.47238	1	0	0	TSR1	Q2NL82	Impbeta;Trn1;Imp5	5;198;210	3.152;0.448;0.623	5;749;67	2.252;-0.572;0.176	2.522;-0.219;0.123	1.981;0.901;0.27	3.1;0.238;0.611	1
A6X919	Dpy19l1	10.6	Probable C-mannosyltransferase DPY19L1	37.078	6	953870000	-0.25658	-0.417097	-0.293978	3	0.0218614	-0.293978	0.0839869	1.59782	0	0	0	DPY19L1	Q2PZI1	NA	NA	NA	NA	NA	NA	NA	NA	0
Q3UKJ7	Smu1	33.9	WD40 repeat-containing protein SMU1;WD40 repeat-containing protein SMU1, N-terminally processed	202.45	11	8583200000	0.0492125	0.0984196	0.0596322	3	0.0438884	0.0596322	0.0259306	0.473532	0	0	0	SMU1	Q2TAY7	TrnSR;Imp7;Exp4	94;174;63	0.729;0.638;1.042	1504;103;71	-1.747;0.239;0.465	0.201;-0.288;0.248	0.612;0.183;0.349	-1.226;-0.526;-0.902	1
Q8BG79	Cwf19l2	3.4	CWF19-like protein 2	7.2329	2	45382000	-0.237269	-0.120341	-0.174117	3	0.0344765	-0.174117	0.0585262	1.09835	0	0	0	CWF19L2	Q2TBE0	NA	NA	NA	NA	NA	NA	NA	NA	0
Q3UZ39	Lrrfip1	4.9	Leucine-rich repeat flightless-interacting protein 1	41.993	2	51366000	-0.123701	-0.0177968	-0.0708756	3	0.146579	-0.0708756	0.0529522	0.463384	0	0	0	LRRFIP1	Q32MZ4	Impbeta;Imp5;Imp11;Exp4	110;99;41;26	0.894;0.868;0.97;1.705	1378;1595;12;880	-1.076;-7.599;0.483;-0.806	0.587;-8.307;0.922;-1.806	-2.641;0.856;1.29;1.173	4.636;0.841;0.377;1.047	1
Q8VC03	Eml3	4.7	Echinoderm microtubule-associated protein-like 3	31.447	2	101070000	-0.266142	-0.187609	0.0597706	3	0.312922	-0.187609	0.17009	0.694615	0	0	0	EML3	Q32P44	NA	NA	NA	NA	NA	NA	NA	NA	0
P49312	Hnrnpa1	64.1	Heterogeneous nuclear ribonucleoprotein A1;Heterogeneous nuclear ribonucleoprotein A1, N-terminally processed	323.31	27	190000000000	0.0301242	-0.0046385	0.0639171	3	0.271077	0.0301242	0.0342789	0.22434	0	1	0	HNRNPA1L2	Q32P51	NA	NA	NA	NA	NA	NA	NA	NA	0
A2AJI0	Map7d1	6.6	MAP7 domain-containing protein 1	26.317	5	335880000	0.0792928	0.122474	0.121148	3	0.0169108	0.121148	0.0245569	0.972633	0	0	0	MAP7D1	Q3KQU3	TrnSR;Imp4;Imp5;Imp7;Imp8;Imp11	130;107;131;112;65;79	0.61;0.591;0.776;0.8;1.169;0.661	22;NA;19;257;361;NA	0.536;NA;0.488;-0.085;0.079;NA	-0.041;NA;0.461;0.517;0.689;0.42	1.114;0.599;0.42;0.231;0.618;NA	1.191;0.79;0.755;-1.389;-1.774;0.53	1
Q9D0R8	Lsm12	13.8	Protein LSM12 homolog	6.4157	2	434970000	-0.435261	-0.480257	-0.344264	3	0.00895159	-0.435261	0.0692812	2.57123	1	0	0	LSM12	Q3MHD2	NA	NA	NA	NA	NA	NA	NA	NA	0
Q8K009	Aldh1l2	7.7	Mitochondrial 10-formyltetrahydrofolate dehydrogenase	8.8811	5	162930000	-0.234109	-0.198494	-0.00782617	3	0.171804	-0.198494	0.121673	0.895433	0	0	0	ALDH1L2	Q3SY69	NA	NA	NA	NA	NA	NA	NA	NA	0
Q9R1Q6	Tmem176b	25.1	Transmembrane protein 176B	33.366	7	400990000	1.71035	1.74773	1.69764	3	7.65e-05	1.71035	0.0260385	13.5701	1	0	0	TMEM176B	Q3YBM2	NA	NA	NA	NA	NA	NA	NA	NA	0
Q9D880	Timm50	20.7	Mitochondrial import inner membrane translocase subunit TIM50	116.76	5	921620000	0.397474	0.382944	0.347325	3	0.0015668	0.382944	0.0258028	3.044	1	0	0	TIMM50	Q3ZCQ8	NA	NA	NA	NA	NA	NA	NA	NA	0
Q2EMV9	Parp14	23.1	Poly [ADP-ribose] polymerase 14	270.47	33	2542300000	-0.217692	-0.182066	-0.254788	3	0.0091327	-0.217692	0.0363639	1.59641	0	0	0	PARP14	Q460N5	NA	NA	NA	NA	NA	NA	NA	NA	0
Q922P9	Glyr1	26.7	Putative oxidoreductase GLYR1	120.55	10	2190000000	0.225028	0.323312	0.279412	3	0.0104478	0.279412	0.0492353	1.87229	1	0	0	GLYR1	Q49A26	NA	NA	NA	NA	NA	NA	NA	NA	0
Q8C0E2	Vps26b	13.4	Vacuolar protein sorting-associated protein 26B	10.977	3	123030000	0.0071955	0.398679	-0.535917	3	0.887602	0.0071955	0.469344	0.0126382	0	0	0	VPS26B	Q4G0F5	NA	NA	NA	NA	NA	NA	NA	NA	0
Q05CL8	Larp7	24.2	La-related protein 7	39.71	12	1320000000	-0.109623	-0.106948	-0.0834164	3	0.00686108	-0.106948	0.0144206	0.934696	0	0	0	LARP7	Q4G0J3	NA	NA	NA	NA	NA	NA	NA	NA	0
A2AI08	Tprn	13.9	Taperin	45.923	5	216670000	0.0648829	0.148088	-0.0713757	3	0.537436	0.0648829	0.110796	0.3078	0	0	0	TPRN	Q4KMQ1	NA	NA	NA	NA	NA	NA	NA	NA	0
Q6P9J9	Ano6	4.4	Anoctamin-6	35.146	3	347030000	-0.0587584	0.0209111	0.0532504	3	0.891561	0.0209111	0.057647	0.132645	0	0	0	ANO6	Q4KMQ2	NA	NA	NA	NA	NA	NA	NA	NA	0
Q6P6L0	Filip1l	12.6	Filamin A-interacting protein 1-like	78.5	9	732710000	-0.681539	-0.35559	-0.344465	3	0.0530777	-0.35559	0.191479	1.21995	0	0	0	FILIP1L	Q4L180	NA	NA	NA	NA	NA	NA	NA	NA	0
A2CG63	Arid4b	5.6	AT-rich interactive domain-containing protein 4B	22.106	5	244430000	0.126444	-0.0785332	-0.302315	3	0.564117	-0.0785332	0.214448	0.249749	0	0	0	ARID4B	Q4LE39	NA	NA	NA	NA	NA	NA	NA	NA	0
Q9CPY1	Mrpl51	39.8	39S ribosomal protein L51, mitochondrial	11.732	4	489870000	0.305329	0.203765	0.365469	3	0.0252142	0.305329	0.0817313	1.68011	0	0	0	MRPL51	Q4U2R6	Imp7	20	1.894	NA	NA	3.521	NA	0.972	1
Q80VD1	Fam98b	22.8	Protein FAM98B	156.15	7	1880000000	-0.237728	-0.12573	-0.0608035	3	0.111597	-0.12573	0.0894996	0.663485	0	0	0	FAM98B	Q52LJ0	NA	NA	NA	NA	NA	NA	NA	NA	0
Q8C0I4	Epc2	2.5	Enhancer of polycomb homolog 2	5.1852	2	48690000	0.354001	-0.128298	0.0413832	3	0.59292	0.0413832	0.244654	0.120072	0	0	0	EPC2	Q52LR7	NA	NA	NA	NA	NA	NA	NA	NA	0
Q8BT07	Cep55	19.5	Centrosomal protein of 55 kDa	27.31	10	926250000	0.064331	0.0371713	-0.00566648	3	0.257441	0.0371713	0.0352902	0.274753	0	0	0	CEP55	Q53EZ4	NA	NA	NA	NA	NA	NA	NA	NA	0
Q8BZR9	NA	16.7	Uncharacterized protein C17orf85 homolog	42.987	8	1038600000	0.179893	0.122209	0.11703	3	0.0201677	0.122209	0.0348953	0.905954	0	0	0	NCBP3	Q53F19	NA	NA	NA	NA	NA	NA	NA	NA	0
O70503	Hsd17b12	47.8	Very-long-chain 3-oxoacyl-CoA reductase	50.276	10	1507800000	-0.0297648	-0.0573016	0.0301242	3	0.538602	-0.0297648	0.0446994	0.205701	0	0	0	HSD17B12	Q53GQ0	NA	NA	NA	NA	NA	NA	NA	NA	0
Q8R322	Gle1	12.3	Nucleoporin GLE1	44.178	7	335790000	0.146655	0.0779266	0.172616	3	0.0426319	0.146655	0.0489278	0.984741	0	0	0	GLE1	Q53GS7	NA	NA	NA	NA	NA	NA	NA	NA	0
Q3TIX9	Usp39	27	U4/U6.U5 tri-snRNP-associated protein 2	90.257	11	1650000000	0.0507455	0.0723116	0.00662118	3	0.154858	0.0507455	0.0334845	0.38016	0	0	0	USP39	Q53GS9	Trn2;Imp8	185;260	0.424;0.626	31;120	0.214;0.5	-0.126;0.281	-0.185;-0.022	0.947;-1.138	1
Q9ESW4	Agk	23	Acylglycerol kinase, mitochondrial	57.819	7	1323800000	0.172744	0.190046	0.239642	3	0.00982059	0.190046	0.0347243	1.41063	0	0	0	AGK	Q53H12	NA	NA	NA	NA	NA	NA	NA	NA	0
Q8BHX3	Cdca8	21.5	Borealin	37.863	5	514850000	0.00230647	0.135141	0.0322419	3	0.29494	0.0322419	0.069677	0.190019	0	0	0	CDCA8	Q53HL2	NA	NA	NA	NA	NA	NA	NA	NA	0
Q3UMF0	Cobll1	9.3	Cordon-bleu protein-like 1	51.055	5	641570000	-0.21682	-0.308037	-0.047905	3	0.129153	-0.21682	0.131986	0.934626	0	0	0	COBLL1	Q53SF7	NA	NA	NA	NA	NA	NA	NA	NA	0
Q8BFZ3	Actbl2	36.2	Beta-actin-like protein 2	10.312	14	21300000000	0.0628125	-0.0651137	-0.0767215	3	0.615388	-0.0651137	0.0774269	0.366989	0	0	0	ACTBL2	Q562R1	NA	NA	NA	NA	NA	NA	NA	NA	0
Q3UFM5	Nom1	2.6	Nucleolar MIF4G domain-containing protein 1	1.609	2	8107400	-0.166648	-0.0556663	-0.156836	3	0.0705413	-0.156836	0.0614392	0.971488	0	0	0	NOM1	Q5C9Z4	NA	NA	NA	NA	NA	NA	NA	NA	0
Q91X43	Sh3d19	10.8	SH3 domain-containing protein 19	33.779	5	437220000	-0.0718912	-0.142337	-0.0141936	3	0.176231	-0.0718912	0.0641775	0.437887	0	0	0	SH3D19	Q5HYK7	NA	NA	NA	NA	NA	NA	NA	NA	0
Q9CZX9	Emc4	21.3	ER membrane protein complex subunit 4	12.84	3	444700000	0.1956	0.307312	0.25544	3	0.0159145	0.25544	0.0559035	1.63845	0	0	0	EMC4	Q5J8M3	NA	NA	NA	NA	NA	NA	NA	NA	0
Q8K411	Pitrm1	4.1	Presequence protease, mitochondrial	9.0741	3	110340000	-0.100701	-0.116473	0.0710762	3	0.502607	-0.100701	0.104028	0.493563	0	0	0	PITRM1	Q5JRX3	Impbeta;Trn2;Imp8	157;15;16	0.659;2.442;2.135	85;1264;1492	0.277;-6.484;-3.055	2.786;2.294;1.836	-0.231;-6.759;-3.744	0.162;4.058;2.2	1
A2AF47	Dock11	4.2	Dedicator of cytokinesis protein 11	12.101	7	225760000	-0.263386	-0.232599	-0.327638	3	0.0102395	-0.263386	0.0484913	1.77375	0	0	0	DOCK11	Q5JSL3	NA	NA	NA	NA	NA	NA	NA	NA	0
Q6P5B0	Rrp12	17.2	RRP12-like protein	87.667	17	898860000	0.0220482	-0.0706786	-0.0322412	3	0.421803	-0.0322412	0.0465887	0.219943	0	0	0	RRP12	Q5JTH9	Trn2;Imp4	97;41	0.641;1.061	118;644	-0.096;-0.402	1.035;0.334	0.022;1.017	0.569;-0.698	1
Q921T2	Tor1aip1	16.3	Torsin-1A-interacting protein 1	34.898	7	1531300000	-0.0242231	-0.059059	-0.0598408	3	0.0555965	-0.059059	0.020342	0.49076	0	0	0	TOR1AIP1	Q5JTV8	NA	NA	NA	NA	NA	NA	NA	NA	0
Q3TUU5	Tex30	7.6	Testis-expressed sequence 30 protein	3.6985	2	76280000	-0.049651	-0.00607208	-0.0388805	3	0.137876	-0.0388805	0.0226992	0.316877	0	0	0	TEX30	Q5JUR7	NA	NA	NA	NA	NA	NA	NA	NA	0
Q8BFV2	Pcid2	10.5	PCI domain-containing protein 2	42.026	3	180470000	0.064469	0.0440443	0.0632268	3	0.013075	0.0632268	0.0114505	0.567309	0	0	0	PCID2	Q5JVF3	NA	NA	NA	NA	NA	NA	NA	NA	0
Q5SXY1	Specc1	25.7	Cytospin-B	238.22	19	3088500000	0.109026	0.0661236	0.117961	3	0.0257825	0.109026	0.0277115	0.853691	0	0	0	SPECC1	Q5M775	NA	NA	NA	NA	NA	NA	NA	NA	0
Q3U1T3	Brms1l	13.3	Breast cancer metastasis-suppressor 1-like protein	25.577	3	414440000	0.369606	0.238909	0.0343566	3	0.159195	0.238909	0.168975	0.88822	0	0	0	BRMS1L	Q5PSV4	NA	NA	NA	NA	NA	NA	NA	NA	0
Q8R2M2	Dnttip2	19.3	Deoxynucleotidyltransferase terminal-interacting protein 2	143.2	14	4332700000	0.0635029	0.0433445	0.0896337	3	0.0394011	0.0635029	0.0232087	0.515409	0	0	0	DNTTIP2	Q5QJE6	NA	NA	NA	NA	NA	NA	NA	NA	0
Q9D7J4	Cox20	30.8	Cytochrome c oxidase protein 20 homolog	25.382	2	67217000	0.113167	0.209641	-0.134635	3	0.602987	0.113167	0.177595	0.40767	0	0	0	COX20	Q5RI15	NA	NA	NA	NA	NA	NA	NA	NA	0
Q8BTW3	Exosc6	31.5	Exosome complex component MTR3	61.712	5	521240000	-0.082362	-0.137156	-0.162993	3	0.0330452	-0.137156	0.0411731	0.971544	0	0	0	EXOSC6	Q5RKV6	Imp4;Exp4	149;228	0.432;0.586	713;300	-0.462;-0.028	0.205;-0.453	-0.336;-0.981	0.116;-0.108	1
Q8BHN0	Ppm1l	9.4	Protein phosphatase 1L	3.1602	2	84631000	-0.226409	-1.44823	-0.0552165	3	0.319136	-0.226409	0.759677	0.263365	0	0	0	PPM1L	Q5SGD2	NA	NA	NA	NA	NA	NA	NA	NA	0
Q8R570	Snap47	10.9	Synaptosomal-associated protein 47	7.5296	3	32504000	-0.225582	-0.31874	-0.470889	3	0.0418515	-0.31874	0.12383	1.42403	0	0	0	SNAP47	Q5SQN1	NA	NA	NA	NA	NA	NA	NA	NA	0
Q6ZQH8	Nup188	18.6	Nucleoporin NUP188 homolog	178.39	26	1692100000	0.0950467	0.146395	0.154194	3	0.0192228	0.146395	0.0321348	1.10792	0	0	0	NUP188	Q5SRE5	Impbeta;Trn2;Imp4	77;160;40	1.059;0.473;1.079	NA;1181;74	NA;-1.715;0.094	0.886;0.185;0.473	0.325;-0.138;0.158	NA;-1.402;0.748	1
Q3TEA8	Hp1bp3	25.8	Heterochromatin protein 1-binding protein 3	66.286	13	1780500000	0.073409	0.049352	0.0825664	3	0.0203062	0.073409	0.0171551	0.626596	0	0	0	HP1BP3	Q5SSJ5	Imp4	39	1.088	545	-0.324	0.303	4.189	-0.622	1
Q6A065	Cep170	6.5	Centrosomal protein of 170 kDa	35.341	8	672380000	0.0216219	0.0701145	0.128425	3	0.140609	0.0701145	0.0534769	0.456841	0	0	0	CEP170	Q5SW79	NA	NA	NA	NA	NA	NA	NA	NA	0
Q4PJX1	Odr4	11	Protein odr-4 homolog	17.726	4	165980000	-0.0742132	0.541019	0.00475305	3	0.501462	0.00475305	0.334746	0.010933	0	0	0	ODR4	Q5SWX8	NA	NA	NA	NA	NA	NA	NA	NA	0
Q3TZX8	Nol9	15.8	Polynucleotide 5-hydroxyl-kinase NOL9	51.807	10	792800000	-0.135776	-0.0328757	-0.0174755	3	0.236722	-0.0328757	0.0643179	0.200074	0	0	0	NOL9	Q5SY16	NA	NA	NA	NA	NA	NA	NA	NA	0
Q3U186	Rars2	6.9	Probable arginine--tRNA ligase, mitochondrial	3.3003	2	118510000	0.109561	0.110096	0.130931	3	0.00360514	0.110096	0.0121864	0.981366	0	0	0	RARS2	Q5T160	NA	NA	NA	NA	NA	NA	NA	NA	0
Q6P9Q6	Fkbp15	11.5	FK506-binding protein 15	37.834	8	547450000	-0.306645	-0.260722	-0.252157	3	0.00381292	-0.260722	0.0293005	2.01641	1	0	0	FKBP15	Q5T1M5	NA	NA	NA	NA	NA	NA	NA	NA	0
Q3UHX9	D2Wsu81e	9.1	Putative methyltransferase C9orf114 homolog	9.3339	4	133450000	-0.0784418	0.0429244	0.0370307	3	0.990972	0.0370307	0.0684329	0.219854	0	0	0	SPOUT1	Q5T280	NA	NA	NA	NA	NA	NA	NA	NA	0
A2AN08	Ubr4	0.8	E3 ubiquitin-protein ligase UBR4	21.932	2	28171000	-0.676411	-0.61916	-0.764714	3	0.00377859	-0.676411	0.0733271	3.90251	1	0	0	UBR4	Q5T4S7	Impbeta;TrnSR;Imp5;Imp8	32;108;208;129	1.611;0.676;0.634;0.836	1571;38;197;304	-2.045;0.304;-0.101;0.183	1.201;0.898;0.619;-0.481	-3.986;0.188;-0.752;0.19	2.973;1.34;1.105;-0.131	1
A2AQ25	Skt	2	Sickle tail protein	5.4115	3	147310000	0.530271	0.0935602	0.240375	3	0.153862	0.240375	0.222227	0.745981	0	0	0	KIAA1217	Q5T5P2	NA	NA	NA	NA	NA	NA	NA	NA	0
Q6PAL0	Bend3	11.6	BEN domain-containing protein 3	21.845	7	132410000	0.0532504	0.110631	0.0563061	3	0.0588518	0.0563061	0.0322825	0.42565	0	0	0	BEND3	Q5T5X7	NA	NA	NA	NA	NA	NA	NA	NA	0
Q9D773	Mrpl2	22.9	39S ribosomal protein L2, mitochondrial	89.734	4	564460000	0.0550568	-0.110558	-0.0342194	3	0.59582	-0.0342194	0.0828914	0.187102	0	0	0	MRPL2	Q5T653	NA	NA	NA	NA	NA	NA	NA	NA	0
Q91VX2	Ubap2	12.8	Ubiquitin-associated protein 2	87.946	8	1128500000	-0.319874	-0.226105	-0.22233	3	0.0151668	-0.226105	0.0552594	1.4563	0	0	0	UBAP2	Q5T6F2	NA	NA	NA	NA	NA	NA	NA	NA	0
Q64282	Ifit1	25.1	Interferon-induced protein with tetratricopeptide repeats 1	220.64	9	978540000	-0.385394	-0.302849	-0.364701	3	0.00495419	-0.364701	0.0429486	2.55127	1	0	0	IFIT1B	Q5T764	NA	NA	NA	NA	NA	NA	NA	NA	0
Q8BRM2	Gorab	10.1	RAB6-interacting golgin	48.351	2	139600000	0.672108	0.385486	-0.201311	3	0.382443	0.385486	0.445224	0.707024	0	0	0	GORAB	Q5T7V8	NA	NA	NA	NA	NA	NA	NA	NA	0
Q5XG73	Acbd5	25	Acyl-CoA-binding domain-containing protein 5	54.181	10	523070000	-0.156193	-0.161266	-0.0831565	3	0.0339009	-0.156193	0.0437057	1.08689	0	0	0	ACBD5	Q5T8D3	NA	NA	NA	NA	NA	NA	NA	NA	0
Q6NZN0	Rbm26	14.7	RNA-binding protein 26	81.416	14	1340000000	0.225522	0.11703	0.146916	3	0.0371469	0.146916	0.0560394	0.94153	0	0	0	RBM26	Q5T8P6	Imp7;Imp8;Imp9;Exp4	172;205;213;136	0.639;0.697;0.639;0.741	96;106;194;28	0.265;0.527;0.125;0.632	0.38;0.486;-0.535;0.107	-0.314;-0.122;0.19;-0.026	-0.525;-0.841;0.005;-0.654	1
Q6DID7	Wls	5.5	Protein wntless homolog	7.8139	3	110080000	-0.18659	-0.146707	-0.115144	3	0.0185917	-0.146707	0.0358037	1.08029	0	0	0	WLS	Q5T9L3	NA	NA	NA	NA	NA	NA	NA	NA	0
Q9CWS4	Cpsf3l	12.3	Integrator complex subunit 11	7.0131	6	167420000	0.0892269	0.183455	0.260146	3	0.069471	0.183455	0.0856094	0.988392	0	0	0	INTS11	Q5TA45	NA	NA	NA	NA	NA	NA	NA	NA	0
Q4VGL6	Rc3h1	2.5	Roquin-1	11.128	3	39271000	-0.621289	-0.637446	-0.700708	3	0.00137377	-0.637446	0.0419736	4.48989	1	0	0	RC3H1	Q5TC82	NA	NA	NA	NA	NA	NA	NA	NA	0
Q6PAL7	Ahdc1	2.9	AT-hook DNA-binding motif-containing protein 1	7.9071	3	206340000	-0.0485763	0.254594	0.0514417	3	0.43747	0.0514417	0.154481	0.202143	0	0	0	AHDC1	Q5TGY3	NA	NA	NA	NA	NA	NA	NA	NA	0
Q6PR54	Rif1	14.6	Telomere-associated protein RIF1	295.79	24	2078500000	0.101516	0.146264	0.0787464	3	0.0316331	0.101516	0.03435	0.755606	0	0	0	RIF1	Q5UIP0	Imp9	242	0.575	1142	-1.101	-0.604	-0.01	-1.053	1
Q8C079	Strip1	10	Striatin-interacting protein 1	35.964	4	109560000	-0.208478	-0.304487	-0.145621	3	0.0415358	-0.208478	0.0800074	1.15816	0	0	0	STRIP1	Q5VSL9	NA	NA	NA	NA	NA	NA	NA	NA	0
Q6NXI6	Rprd2	24.8	Regulation of nuclear pre-mRNA domain-containing protein 2	319.27	21	2179700000	0.1396	0.105276	0.121281	3	0.00653617	0.121281	0.0171753	1.03504	0	0	0	RPRD2	Q5VT52	Imp4;Exp4	175;18	0.385;1.833	64;NA	0.14;NA	-0.713;0.76	0.199;2.265	2.627;NA	1
Q5DTM8	Rnf20	19.6	E3 ubiquitin-protein ligase BRE1A	323.31	16	1542500000	-0.21744	-0.14299	-0.163333	3	0.0158098	-0.163333	0.03848	1.17947	0	0	0	RNF20	Q5VTR2	Trn1	153	0.549	1202	-2.276	0.005	-1.843	1.464	1
Q99PP2	Znf318	1.4	Zinc finger protein 318	3.2194	2	14800000000	0.174918	0.054779	0.766044	3	0.270135	0.174918	0.380736	0.363854	0	0	0	ZNF318	Q5VUA4	NA	NA	NA	NA	NA	NA	NA	NA	0
Q5DTT3	Fam208b	3.6	Protein FAM208B	53.625	5	74721000	-0.0219362	0.0640551	-0.00884191	3	0.718631	-0.00884191	0.046332	0.0604236	0	0	0	FAM208B	Q5VWN6	NA	NA	NA	NA	NA	NA	NA	NA	0
Q80T69	Rsbn1	3.8	Round spermatid basic protein 1	44.292	3	51877000	0.924404	0.64911	-0.035313	3	0.214154	0.64911	0.494179	1.09245	0	0	0	RSBN1	Q5VWQ0	NA	NA	NA	NA	NA	NA	NA	NA	0
Q6PDI5	Ecm29	10.8	Proteasome-associated protein ECM29 homolog	66.609	12	229980000	-0.340039	-0.33388	-0.412808	3	0.00485984	-0.340039	0.0438993	2.36303	1	1	1	ECPAS	Q5VYK3	NA	NA	NA	NA	NA	NA	NA	NA	0
Q6PHQ8	Naa35	14.8	N-alpha-acetyltransferase 35, NatC auxiliary subunit	60.194	6	302170000	-0.502669	-0.303383	-0.515192	3	0.0234205	-0.502669	0.118838	2.29699	1	0	0	NAA35	Q5VZE5	NA	NA	NA	NA	NA	NA	NA	NA	0
Q8C181	Mbnl2	19.6	Muscleblind-like protein 2	9.2116	6	324310000	0.0112094	0.0655723	-0.15404	3	0.734161	0.0112094	0.114377	0.0522881	0	0	0	MBNL2	Q5VZF2	NA	NA	NA	NA	NA	NA	NA	NA	0
A2A791	Zmym4	3.7	Zinc finger MYM-type protein 4	30.711	4	291920000	0.0147838	0.28558	0.192068	3	0.174675	0.192068	0.137541	0.808568	0	0	0	ZMYM4	Q5VZL5	NA	NA	NA	NA	NA	NA	NA	NA	0
Q8R404	Qil1	22.7	Protein QIL1	59.363	2	769100000	0.190804	0.144177	0.14091	3	0.0101628	0.144177	0.0279115	1.12716	0	0	0	C19orf70	Q5XKP0	NA	NA	NA	NA	NA	NA	NA	NA	0
E9Q555	Rnf213	34	E3 ubiquitin-protein ligase RNF213	323.31	145	31900000000	-0.55	-0.581432	-0.568495	3	0.000258986	-0.568495	0.0157976	4.90938	1	0	0	RNF213	Q63HN8	NA	NA	NA	NA	NA	NA	NA	NA	0
Q8CGB6	Tns2	4.1	Tensin-2	10.413	5	89515000	0.0633649	-0.0691643	0.42825	3	0.443658	0.0633649	0.257593	0.177198	0	0	0	TNS2	Q63HR2	NA	NA	NA	NA	NA	NA	NA	NA	0
Q8BX02	Kank2	19.1	KN motif and ankyrin repeat domain-containing protein 2	69.773	13	1037400000	-0.173173	-0.112381	-0.177523	3	0.0180543	-0.173173	0.0364188	1.26942	0	0	0	KANK2	Q63ZY3	NA	NA	NA	NA	NA	NA	NA	NA	0
Q6PGL7	Fam21	12.9	WASH complex subunit FAM21	81.512	10	417150000	-0.298495	-0.202124	-0.16856	3	0.0291527	-0.202124	0.06745	1.20707	0	0	0	WASHC2A	Q641Q2	NA	NA	NA	NA	NA	NA	NA	NA	0
Q6P5D4	Cep135	2	Centrosomal protein of 135 kDa	4.8126	2	20418000	0.0835197	0.0316775	0.173127	3	0.145518	0.0835197	0.0715603	0.486825	0	0	0	CEP135	Q66GS9	NA	NA	NA	NA	NA	NA	NA	NA	0
Q8C052	Map1s	11.9	Microtubule-associated protein 1S;MAP1S heavy chain;MAP1S light chain	50.113	6	454470000	-0.0482929	-0.241509	-0.183114	3	0.110345	-0.183114	0.0990953	0.919729	0	0	0	MAP1S	Q66K74	NA	NA	NA	NA	NA	NA	NA	NA	0
Q9JM93	Arl6ip4	19.2	ADP-ribosylation factor-like protein 6-interacting protein 4	13.069	3	340720000	-0.0202234	-0.150705	0.0496308	3	0.562169	-0.0202234	0.101685	0.100272	0	0	0	ARL6IP4	Q66PJ3	Impbeta;Trn2;Imp4;Imp7;Imp8;Imp13;Exp4	113;206;209;208;212;222;70	0.862;0.388;0.333;0.584;0.687;0.442;0.972	342;30;94;36;98;321;33	-0.145;0.221;0.05;0.485;0.551;-0.127;0.611	-0.302;1.147;0.667;0.166;0.118;-0.321;0.467	0.762;-0.378;0.118;-0.09;-0.098;0.581;-0.187	0.712;1.159;0.02;0.301;-0.38;0.242;-0.15	1
Q5SSZ5	Tns3	5.3	Tensin-3	8.4806	5	138200000	-0.505431	-0.399559	-0.713143	3	0.027941	-0.505431	0.159524	1.94753	1	0	0	TNS3	Q68CZ2	NA	NA	NA	NA	NA	NA	NA	NA	0
Q05860	Fmn1	3.9	Formin-1	9.5119	3	74160000	-0.275542	-0.568238	-0.19446	3	0.0928501	-0.275542	0.19662	0.92894	0	0	0	FMN1	Q68DA7	NA	NA	NA	NA	NA	NA	NA	NA	0
Q7TPD0	Ints3	25.4	Integrator complex subunit 3	255.76	21	3186600000	0.121546	0.0332292	0.0515809	3	0.12497	0.0515809	0.0466043	0.351838	0	0	0	INTS3	Q68E01	TrnSR;Imp13	216;300	0.433;0.34	664;NA	-0.411;NA	-0.209;NA	0.561;0.721	0.189;0.145	1
Q3UIA2	Arhgap17	12.2	Rho GTPase-activating protein 17	80.759	8	261070000	-0.37632	0.0708015	-0.257373	3	0.295621	-0.257373	0.231576	0.776211	0	0	0	ARHGAP17	Q68EM7	Exp4	19	1.826	192	0.192	-0.837	1.322	2.673	1
Q8CI33	Cwf19l1	23.1	CWF19-like protein 1	57.264	8	371220000	-0.000952493	-0.255856	-0.0864614	3	0.266169	-0.0864614	0.129732	0.376358	0	0	0	CWF19L1	Q69YN2	Impbeta;TrnSR;Imp4	230;100;198	0.468;0.703;0.352	315;31;42	-0.116;0.403;0.222	-0.278;-0.237;-0.948	-0.02;0.585;0.387	0.341;1.969;0.377	1
A2AIV2	Kiaa1429	17.4	Protein virilizer homolog	285.51	22	2026100000	0.115965	0.113434	0.110096	3	0.000225514	0.113434	0.00294397	1.1019	0	0	0	VIRMA	Q69YN4	NA	NA	NA	NA	NA	NA	NA	NA	0
Q2KN98	Specc1l	18.3	Cytospin-A	283.78	11	1374900000	-0.228081	-0.176968	-0.16856	3	0.00932877	-0.176968	0.0322124	1.33851	0	0	0	SPECC1L	Q69YQ0	NA	NA	NA	NA	NA	NA	NA	NA	0
Q9D8M4	Rpl7l1	32.5	60S ribosomal protein L7-like 1	34.746	9	966400000	-0.212568	-0.196393	-0.110184	3	0.0321053	-0.196393	0.0550394	1.26673	0	0	0	RPL7L1	Q6DKI1	TrnSR	41	1.067	NA	NA	1.256	0.947	NA	1
Q7TMY4	Thoc7	22.5	THO complex subunit 7 homolog	16.345	4	562930000	0.160533	0.0522768	0.230572	3	0.104236	0.160533	0.0898276	0.845678	0	0	0	THOC7	Q6I9Y2	NA	NA	NA	NA	NA	NA	NA	NA	0
Q9CQ22	Lamtor1	44.7	Ragulator complex protein LAMTOR1	15.075	4	1019100000	0.0694272	0.164014	0.161565	3	0.0516049	0.161565	0.0539167	1.04969	0	0	0	LAMTOR1	Q6IAA8	NA	NA	NA	NA	NA	NA	NA	NA	0
Q99J47	Dhrs7b	33.4	Dehydrogenase/reductase SDR family member 7B	81.173	9	1123200000	-0.37647	-0.258442	-0.316977	3	0.0113353	-0.316977	0.0590145	1.99339	1	0	0	DHRS7B	Q6IAN0	NA	NA	NA	NA	NA	NA	NA	NA	0
Q9Z0P5	Twf2	9.7	Twinfilin-2	15.795	3	34623000	-0.248571	-0.084242	-0.356347	3	0.100962	-0.248571	0.137028	1.0487	0	0	0	TWF2	Q6IBS0	TrnSR;Imp11	122;180	0.637;0.427	1091;1176	-0.748;-1.144	-1.332;0.208	0.52;1.191	1.365;-1.026	1
Q8BSP2	Ncaph2	17.5	Condensin-2 complex subunit H2	126.91	9	1050000000	-0.0498452	-0.0517879	-0.0443003	3	0.00211994	-0.0498452	0.00388551	0.479809	0	0	0	NCAPH2	Q6IBW4	NA	NA	NA	NA	NA	NA	NA	NA	0
Q6ZPI0	Jade1	14.5	Protein Jade-1	110.61	8	518230000	0.223299	0.0780633	0.252052	3	0.0756633	0.223299	0.093267	1.15539	0	0	0	JADE1	Q6IE81	NA	NA	NA	NA	NA	NA	NA	NA	0
Q6P2K6	Smek1	10.2	Serine/threonine-protein phosphatase 4 regulatory subunit 3A	61.195	4	75330000	-0.299596	-0.563241	-0.429013	3	0.0298493	-0.429013	0.13183	1.85055	0	0	0	PPP4R3A	Q6IN85	NA	NA	NA	NA	NA	NA	NA	NA	0
P35283	Rab12	8.2	Ras-related protein Rab-12	11.447	2	147560000	-0.00108243	-0.289951	-0.221186	3	0.189083	-0.221186	0.150897	0.881581	0	0	0	RAB12	Q6IQ22	NA	NA	NA	NA	NA	NA	NA	NA	0
Q8CHC8	Adnp2	3.2	ADNP homeobox protein 2	4.1328	2	89022000	0.216982	-0.177653	0.00302648	3	0.912804	0.00302648	0.197552	0.0101713	0	0	0	ADNP2	Q6IQ32	NA	NA	NA	NA	NA	NA	NA	NA	0
P63242	Eif5a	72.7	Eukaryotic translation initiation factor 5A-1;Eukaryotic translation initiation factor 5A-2	227.72	12	8679500000	-0.249599	-0.235705	-0.253498	3	0.000480442	-0.249599	0.00935286	2.28251	1	1	1	EIF5AL1	Q6IS14	NA	NA	NA	NA	NA	NA	NA	NA	0
Q6KCD5	Nipbl	10.3	Nipped-B-like protein	103.46	18	477250000	0.138945	0.111432	0.211511	3	0.035594	0.138945	0.0517018	0.915912	0	0	0	NIPBL	Q6KC79	NA	NA	NA	NA	NA	NA	NA	NA	0
Q571G4	Lin54	8	Protein lin-54 homolog	25.35	4	88263000	0.145873	0.27023	0.391218	3	0.0628145	0.27023	0.122676	1.21356	0	0	0	LIN54	Q6MZP7	NA	NA	NA	NA	NA	NA	NA	NA	0
Q68FE8	Znf280d	3.5	Zinc finger protein 280D	23.749	2	148290000	-0.373309	-0.0147765	-0.558644	3	0.186685	-0.373309	0.276492	0.991545	0	0	0	ZNF280D	Q6N043	NA	NA	NA	NA	NA	NA	NA	NA	0
Q9DBB4	Naa16	5.4	N-alpha-acetyltransferase 16, NatA auxiliary subunit	2.2838	4	8847400	-0.372169	0.0867838	0.0353424	3	0.623845	0.0353424	0.251446	0.100563	0	0	0	NAA16	Q6N069	NA	NA	NA	NA	NA	NA	NA	NA	0
Q8BJA3	Hmbox1	7.6	Homeobox-containing protein 1	14.988	2	51097000	0.131721	0.345623	0.44869	3	0.0805553	0.345623	0.161682	1.32078	0	0	0	HMBOX1	Q6NT76	NA	NA	NA	NA	NA	NA	NA	NA	0
Q8BMD8	Slc25a24	58.9	Calcium-binding mitochondrial carrier protein SCaMC-1	323.31	28	23600000000	0.159758	0.148479	0.1503	3	0.000522796	0.1503	0.0060555	1.41718	0	0	0	SLC25A24	Q6NUK1	NA	NA	NA	NA	NA	NA	NA	NA	0
Q8BM55	Tmem214	13.8	Transmembrane protein 214	61.946	8	1167800000	-0.112163	-0.0307813	-0.0869057	3	0.0860083	-0.0869057	0.041655	0.613503	0	0	0	TMEM214	Q6NUQ4	NA	NA	NA	NA	NA	NA	NA	NA	0
Q8BQ30	Ppp1r18	24.2	Phostensin	61.78	12	1507400000	-0.0323444	-0.128078	-0.0923556	3	0.0945554	-0.0923556	0.0483774	0.622437	0	0	0	PPP1R18	Q6NYC8	NA	NA	NA	NA	NA	NA	NA	NA	0
Q9CWR7	Steap1	6.5	Metalloreductase STEAP1	35.682	2	344920000	0.161178	0.204015	0.213503	3	0.00688997	0.204015	0.0278774	1.5954	0	0	0	STEAP1B	Q6NZ63	NA	NA	NA	NA	NA	NA	NA	NA	0
O54724	Ptrf	44.9	Polymerase I and transcript release factor	323.31	14	12200000000	-0.309628	-0.292528	-0.255116	3	0.0031579	-0.292528	0.0278797	2.28753	1	0	0	CAVIN1	Q6NZI2	Impbeta;TrnSR;Imp4;Imp11;Exp4	154;291;102;69;87	0.676;0.337;0.609;0.69;0.898	76;727;131;106;174	0.326;-0.447;-0.014;0.085;0.235	0.401;-1.046;-0.389;0.495;0.051	-0.693;0.409;0.78;0.51;0.17	0.799;0.981;-0.319;0.555;-1.244	1
Q9CYA6	Zcchc8	35	Zinc finger CCHC domain-containing protein 8	173.83	16	1779400000	0.108089	0.158078	0.131721	3	0.0116434	0.131721	0.0250069	1.05371	0	0	0	ZCCHC8	Q6NZY4	NA	NA	NA	NA	NA	NA	NA	NA	0
Q14AI6	Rpusd3	7.6	RNA pseudouridylate synthase domain-containing protein 3	7.4752	2	67088000	0.207768	0.921893	0.787767	3	0.100195	0.787767	0.379553	1.64271	0	0	0	RPUSD3	Q6P087	NA	NA	NA	NA	NA	NA	NA	NA	0
Q8JZM7	Cdc73	24.3	Parafibromin	50.689	12	1102300000	-0.0212772	-0.0674096	-0.0867678	3	0.0948764	-0.0674096	0.0336451	0.504393	0	0	0	CDC73	Q6P1J9	TrnSR;Exp4	206;193	0.451;0.633	467;32	-0.312;0.612	-0.192;-0.407	0.363;-0.186	0.294;-0.63	1
Q9CPV5	Pmf1	26.2	Polyamine-modulated factor 1	40.299	5	176130000	0.0150693	0.166715	-0.00433459	3	0.388175	0.0150693	0.0936582	0.077814	0	0	0	PMF1	Q6P1K2	NA	NA	NA	NA	NA	NA	NA	NA	0
Q9D1I6	Mrpl14	33.1	39S ribosomal protein L14, mitochondrial	32.334	4	228160000	-0.0710574	-0.135222	-0.0821787	3	0.0398713	-0.0821787	0.0342886	0.611956	0	0	0	MRPL14	Q6P1L8	NA	NA	NA	NA	NA	NA	NA	NA	0
Q91VE0	Slc27a4	5.8	Long-chain fatty acid transport protein 4	6.6114	3	219940000	1.96033	-0.447308	-0.447879	3	0.701475	-0.447308	1.39021	0.300164	0	0	0	SLC27A4	Q6P1M0	NA	NA	NA	NA	NA	NA	NA	NA	0
Q8K1A6	Cc2d1a	12.3	Coiled-coil and C2 domain-containing protein 1A	41.511	6	239230000	-0.292882	-0.051145	-0.22393	3	0.119019	-0.22393	0.124529	0.997329	0	0	0	CC2D1A	Q6P1N0	NA	NA	NA	NA	NA	NA	NA	NA	0
Q9DB40	Med27	17	Mediator of RNA polymerase II transcription subunit 27	25.277	4	430900000	0.0492125	0.418028	0.471968	3	0.142541	0.418028	0.230093	1.2664	0	0	0	MED27	Q6P2C8	NA	NA	NA	NA	NA	NA	NA	NA	0
Q99PV0	Prpf8	46.1	Pre-mRNA-processing-splicing factor 8	323.31	88	31000000000	0.0963968	0.0919367	0.115699	3	0.00513738	0.0963968	0.0126302	0.85587	0	0	0	PRPF8	Q6P2Q9	NA	NA	NA	NA	NA	NA	NA	NA	0
Q8CFE4	Scyl2	7.4	SCY1-like protein 2	39.338	4	139940000	-0.198957	-0.247183	-0.229636	3	0.00389112	-0.229636	0.024409	1.84582	0	0	0	SCYL2	Q6P3W7	NA	NA	NA	NA	NA	NA	NA	NA	0
Q69ZF7	Cnnm4	4.4	Metal transporter CNNM4	23.101	2	44096000	0.0776532	0.0455828	0.287827	3	0.213061	0.0776532	0.131582	0.335315	0	0	0	CNNM4	Q6P4Q7	NA	NA	NA	NA	NA	NA	NA	NA	0
Q6PIJ4	Nfrkb	3.3	Nuclear factor related to kappa-B-binding protein	5.0252	4	109910000	0.399882	0.429321	0.254836	3	0.0215564	0.399882	0.0934079	2.06756	1	0	0	NFRKB	Q6P4R8	NA	NA	NA	NA	NA	NA	NA	NA	0
Q9D7S7	Rpl22l1	41.8	60S ribosomal protein L22-like 1	96.375	3	3021600000	-0.359916	-0.385771	-0.350854	3	0.000818107	-0.359916	0.0181191	3.04706	1	0	0	RPL22L1	Q6P5R6	NA	NA	NA	NA	NA	NA	NA	NA	0
Q3TSG4	Alkbh5	23.5	RNA demethylase ALKBH5	104.94	6	674200000	0.167486	-0.0438987	0.0504669	3	0.4428	0.0504669	0.105895	0.24511	0	0	0	ALKBH5	Q6P6C2	Impbeta	27	1.926	9	1.781	1.472	1.625	1.576	1
Q8K0P3	Tldc1	7.3	TLD domain-containing protein 1	18.317	3	53540000	-0.282333	-0.047249	-0.0947723	3	0.1875	-0.0947723	0.1243	0.422526	0	0	0	MEAK7	Q6P9B6	NA	NA	NA	NA	NA	NA	NA	NA	0
Q8CHT3	Ints5	22.4	Integrator complex subunit 5	79.163	15	1262700000	0.128689	0.101785	0.134484	3	0.00678751	0.128689	0.0174484	1.09571	0	0	0	INTS5	Q6P9B9	NA	NA	NA	NA	NA	NA	NA	NA	0
Q62018	Ctr9	13.3	RNA polymerase-associated protein CTR9 homolog	61.614	11	1423200000	-0.146403	-0.0207795	-0.141748	3	0.129253	-0.141748	0.0712233	0.827857	0	0	0	CTR9	Q6PD62	Impbeta;Trn2;TrnSR;Imp5;Imp7;Imp8	106;91;189;29;159;79	0.913;0.665;0.48;1.343;0.676;1.071	1609;24;1420;939;NA;NA	-3.962;0.526;-1.38;-0.684;NA;NA	1.537;-0.067;-0.164;1.603;NA;NA	0.122;-0.087;0.937;1.128;3.717;0.428	-3.825;1.583;-0.837;-0.614;-0.481;0.794	1
Q8BMI0	Fbxo38	4	F-box only protein 38	23.394	3	145920000	0.0832474	0.29066	0.0426443	3	0.212363	0.0832474	0.133029	0.35724	0	0	0	FBXO38	Q6PIJ6	NA	NA	NA	NA	NA	NA	NA	NA	0
Q91YI6	Papd4	9.3	Poly(A) RNA polymerase GLD2	9.1394	3	51134000	0.00733905	0.0743684	-0.10729	3	0.887035	0.00733905	0.0918629	0.0382515	0	0	0	TENT2	Q6PIY7	NA	NA	NA	NA	NA	NA	NA	NA	0
Q8BJ05	Zc3h14	28.6	Zinc finger CCCH domain-containing protein 14	301.79	16	2144700000	0.118626	0.140124	0.151729	3	0.00498554	0.140124	0.0167963	1.19973	0	0	0	ZC3H14	Q6PJT7	Impbeta;TrnSR;Imp4;Imp7	163;203;104;259	0.638;0.457;0.596;0.49	229;971;593;357	-0.032;-0.597;-0.362;-0.195	0.368;0.275;-0.407;0.042	0.227;0.341;-0.248;-0.781	-0.129;-0.008;0.433;-0.586	1
Q6ZQ58	Larp1	25.3	La-related protein 1	256.76	19	3089700000	-0.579254	-0.615751	-0.550064	3	0.00106536	-0.579254	0.0329115	4.35819	1	0	0	LARP1	Q6PKG0	Imp5	139	0.763	1017	-0.764	0.759	-1.614	0.975	1
Q8VCG3	Wdr74	52.9	WD repeat-containing protein 74	138.1	12	2189700000	-0.179008	-0.139045	-0.198146	3	0.0100837	-0.179008	0.0301558	1.37534	0	0	0	WDR74	Q6RFH5	Imp9;Imp11;Exp4	130;194;157	0.834;0.408;0.697	26;203;54	0.664;-0.033;0.536	-0.325;0.265;-0.501	-0.361;0.406;-0.074	0.47;0.312;-0.558	1
Q3V3R1	Mthfd1l	59.6	Monofunctional C1-tetrahydrofolate synthase, mitochondrial	323.31	41	9918300000	-0.0505771	-0.0477261	-0.0715273	3	0.0171204	-0.0505771	0.0129971	0.447597	0	1	0	MTHFD1L	Q6UB35	NA	NA	NA	NA	NA	NA	NA	NA	0
Q8BH01	Tmco3	2.9	Transmembrane and coiled-coil domain-containing protein 3	3.459	2	58257000	-0.298513	0.273814	0.151599	3	0.830604	0.151599	0.301412	0.377664	0	0	0	TMCO3	Q6UWJ1	NA	NA	NA	NA	NA	NA	NA	NA	0
Q3TKY6	Cwc27	30.5	Peptidyl-prolyl cis-trans isomerase CWC27 homolog	222.2	8	1802200000	0.0578315	-0.0366295	0.0204844	3	0.663177	0.0204844	0.0475739	0.138808	0	0	0	CWC27	Q6UX04	NA	NA	NA	NA	NA	NA	NA	NA	0
Q8BFQ4	Wdr82	32.9	WD repeat-containing protein 82	59.844	8	1602200000	0.0465609	0.0401209	0.0200577	3	0.0468073	0.0401209	0.0138229	0.352486	0	0	0	WDR82	Q6UXN9	TrnSR	234	0.403	496	-0.328	0.111	0.287	0.277	1
Q78IK4	Apool	32.1	MICOS complex subunit Mic27	51.068	7	940470000	0.196481	0.235972	0.250355	3	0.00496974	0.235972	0.0278951	1.84504	0	0	0	APOOL	Q6UXV4	NA	NA	NA	NA	NA	NA	NA	NA	0
Q8K212	Pacs1	2.1	Phosphofurin acidic cluster sorting protein 1	2.2226	2	100410000	0.10916	0.0289934	0.0855606	3	0.0884475	0.0855606	0.0411976	0.605964	0	0	0	PACS1	Q6VY07	NA	NA	NA	NA	NA	NA	NA	NA	0
Q8CGN4	Bcor	1.6	BCL-6 corepressor	3.1139	3	61835000	-0.0666238	-0.204798	-0.0854814	3	0.110695	-0.0854814	0.074927	0.488669	0	0	0	BCOR	Q6W2J9	NA	NA	NA	NA	NA	NA	NA	NA	0
P97434	Mprip	46.1	Myosin phosphatase Rho-interacting protein	323.31	41	6850700000	-0.119416	-0.109888	-0.0826828	3	0.011015	-0.109888	0.0190624	0.922944	0	0	0	MPRIP	Q6WCQ1	NA	NA	NA	NA	NA	NA	NA	NA	0
Q6Y7W8	Gigyf2	16.6	PERQ amino acid-rich with GYF domain-containing protein 2	194.69	14	1970000000	-0.459001	-0.301604	-0.409738	3	0.0139025	-0.409738	0.0805126	2.26986	1	0	0	GIGYF2	Q6Y7W6	NA	NA	NA	NA	NA	NA	NA	NA	0
Q8R422	Cd109	4	CD109 antigen	60.625	3	58946000	0.104068	-0.21744	0.124063	3	0.977233	0.104068	0.191656	0.356818	0	0	0	CD109	Q6YHK3	Impbeta;Imp13	231;197	0.465;0.491	NA;1568	NA;-1.319	0.22;0.308	0.125;1.04	NA;-1.432	1
Q8C172	Cers6	3.4	Ceramide synthase 6	3.8485	3	63963000	-0.357437	-0.30986	-0.331808	3	0.00169977	-0.331808	0.0238122	2.67993	1	0	0	CERS6	Q6ZMG9	NA	NA	NA	NA	NA	NA	NA	NA	0
Q3TDD9	Ppp1r21	12.2	Protein phosphatase 1 regulatory subunit 21	26.978	6	191810000	-0.503078	-0.190734	-0.371254	3	0.0592998	-0.371254	0.156803	1.44568	0	0	0	PPP1R21	Q6ZMI0	NA	NA	NA	NA	NA	NA	NA	NA	0
Q4FZC9	Syne3	18.9	Nesprin-3	103.29	13	901470000	-0.00245467	-0.104558	-0.0298679	3	0.273426	-0.0298679	0.0528443	0.195414	0	0	0	SYNE3	Q6ZMZ3	NA	NA	NA	NA	NA	NA	NA	NA	0
Q9Z248	Aebp2	16.5	Zinc finger protein AEBP2	71.682	5	269870000	-0.197898	-0.164011	-0.114582	3	0.0224191	-0.164011	0.0418989	1.15583	0	0	0	AEBP2	Q6ZN18	NA	NA	NA	NA	NA	NA	NA	NA	0
B1AUR6	Mms22l	2	Protein MMS22-like	6.3747	2	13322000	0.194591	0.0263043	-0.283738	3	0.894853	0.0263043	0.24264	0.0767695	0	0	0	MMS22L	Q6ZRQ5	NA	NA	NA	NA	NA	NA	NA	NA	0
Q8VC52	Rbpms2	17	RNA-binding protein with multiple splicing 2	10.733	2	163180000	0.0567222	1.21126	1.2262	3	0.16497	1.21126	0.670928	1.57117	0	0	0	RBPMS2	Q6ZRY4	NA	NA	NA	NA	NA	NA	NA	NA	0
Q5SRX1	Tom1l2	7.1	TOM1-like protein 2	43.624	2	91784000	0.666302	0.655993	0.685985	3	0.000172675	0.666302	0.0152382	5.78195	1	0	0	TOM1L2	Q6ZVM7	NA	NA	NA	NA	NA	NA	NA	NA	0
Q6NZQ4	Paxip1	5	PAX-interacting protein 1	9.9635	3	115970000	0.0578315	0.0965317	0.297485	3	0.179786	0.0965317	0.128656	0.422171	0	0	0	PAXIP1	Q6ZW49	NA	NA	NA	NA	NA	NA	NA	NA	0
Q3UN04	Usp30	10.8	Ubiquitin carboxyl-terminal hydrolase 30	19.099	3	183070000	-0.0850835	-0.013742	0.323774	3	0.612373	-0.013742	0.218392	0.0431606	0	0	0	USP30	Q70CQ3	NA	NA	NA	NA	NA	NA	NA	NA	0
Q8K387	Usp45	3.2	Ubiquitin carboxyl-terminal hydrolase 45	3.1847	2	20078000	-0.131835	0.0103502	-0.246207	3	0.240404	-0.131835	0.12853	0.576882	0	0	0	USP45	Q70EL2	NA	NA	NA	NA	NA	NA	NA	NA	0
Q9DBZ1	Ikbip	34.9	Inhibitor of nuclear factor kappa-B kinase-interacting protein	160.52	9	2823400000	-0.348813	-0.26939	-0.244531	3	0.0117474	-0.26939	0.0544679	1.74399	0	0	0	IKBIP	Q70UQ0	NA	NA	NA	NA	NA	NA	NA	NA	0
P84228	Hist1h3b	45.6	Histone H3.2	153.94	6	23800000000	0.219587	0.200881	0.192699	3	0.00151235	0.200881	0.0137828	1.76548	0	0	0	HIST2H3D	Q71DI3	NA	NA	NA	NA	NA	NA	NA	NA	0
Q8VCB2	Med25	18.5	Mediator of RNA polymerase II transcription subunit 25	75.012	9	990570000	0.0771062	0.100439	-0.00465297	3	0.212212	0.0771062	0.0551867	0.496861	0	0	0	MED25	Q71SY5	NA	NA	NA	NA	NA	NA	NA	NA	0
P68369	Tuba1a	58.3	Tubulin alpha-1A chain;Tubulin alpha-3 chain	31.698	23	479670000	0.594166	0.59053	0.606347	3	6.42e-05	0.594166	0.00828441	5.48709	1	1	0	TUBA1A	Q71U36	NA	NA	NA	NA	NA	NA	NA	NA	0
Q3THW5	H2afv	31.2	Histone H2A.V;Histone H2A.Z	59.243	4	14000000000	0.235482	0.192447	0.225275	3	0.00353645	0.225275	0.0224867	1.83918	0	0	0	H2AFV	Q71UI9	NA	NA	NA	NA	NA	NA	NA	NA	0
Q6ZWY3	Rps27l	40.5	40S ribosomal protein S27-like	20.424	4	4069900000	-0.34108	-0.420125	-0.391475	3	0.00359633	-0.391475	0.0400176	2.79589	1	0	0	RPS27L	Q71UM5	NA	NA	NA	NA	NA	NA	NA	NA	0
Q3UHX0	Nol8	21.2	Nucleolar protein 8	217.08	18	2062700000	0.00446544	0.00187429	0.0216219	3	0.271417	0.00446544	0.0107318	0.0403266	0	0	0	NOL8	Q76FK4	NA	NA	NA	NA	NA	NA	NA	NA	0
Q62383	Supt6h	22.1	Transcription elongation factor SPT6	323.31	27	3190000000	0.0513025	0.0669502	0.052555	3	0.00768495	0.052555	0.00869525	0.483508	0	0	0	SUPT6H	Q7KZ85	Impbeta;Trn1;Trn2;Imp7	277;151;101;157	0.405;0.556;0.611;0.682	454;50;54;581	-0.224;0.048;0.043;-0.469	-0.37;0.652;-0.14;-1.222	0.008;0.736;0.192;0.225	0.282;0.916;0.738;-0.474	1
Q78PY7	Snd1	60.8	Staphylococcal nuclease domain-containing protein 1	323.31	45	35700000000	-0.442026	-0.457653	-0.445893	3	0.000109737	-0.445893	0.00813877	4.12334	1	1	1	SND1	Q7KZF4	Imp5;Imp7;Imp8	247;149;111	0.566;0.704;0.891	1066;852;80	-0.807;-0.708;0.592	0.546;0.757;0.359	-1.67;-1.304;-0.057	0.681;-0.447;-0.447	1
Q8BJ03	Cox15	9.7	Cytochrome c oxidase assembly protein COX15 homolog	16.778	3	463200000	0.00977712	0.37362	0.0648829	3	0.31772	0.0648829	0.196103	0.219123	0	0	0	COX15	Q7KZN9	NA	NA	NA	NA	NA	NA	NA	NA	0
Q569Z5	Ddx46	47.4	Probable ATP-dependent RNA helicase DDX46	323.31	47	9218200000	0.0223323	0.00676478	0.0143553	3	0.0842904	0.0143553	0.00778456	0.133185	0	0	0	DDX46	Q7L014	Impbeta;Imp5;Imp8;Imp9;Imp11;Exp4	221;188;167;86;73;90	0.487;0.659;0.743;1.102;0.676;0.887	1436;33;150;193;44;77	-1.196;0.357;0.452;0.125;0.264;0.439	-1.203;0.647;1.524;-0.037;0.4;-0.054	0.253;0.282;-0.199;0.073;0.667;0.156	0.359;0.362;-0.771;0.005;0.807;-0.94	1
Q3UFY8	Trmt10c	9.4	Mitochondrial ribonuclease P protein 1	26.68	3	45955000	0.325962	0.175045	0.20063	3	0.0375277	0.20063	0.0807656	1.10989	0	0	0	TRMT10C	Q7L0Y3	Impbeta;Imp13	28;42	1.895;1.083	1486;1352	-1.333;-0.705	1.445;0.911	3.54;3.088	-1.352;-0.848	1
Q9CQC6	Bzw1	10.5	Basic leucine zipper and W2 domain-containing protein 1	22.596	3	76581000	-0.48661	-0.372206	-0.303597	3	0.0184554	-0.372206	0.0924568	1.93397	1	0	0	BZW1	Q7L1Q6	Trn2;Imp11	104;191	0.601;0.412	517;955	-0.411;-0.598	-0.153;0.869	-0.98;0.798	1.824;-0.555	1
Q8BGR2	Lrrc8d	4.2	Volume-regulated anion channel subunit LRRC8D	57.764	2	53511000	-0.637828	-0.477141	-0.71248	3	0.0127446	-0.637828	0.120262	2.89576	1	0	0	LRRC8D	Q7L1W4	NA	NA	NA	NA	NA	NA	NA	NA	0
Q99PU8	Dhx30	19.6	Putative ATP-dependent RNA helicase DHX30	163.18	18	1557300000	-0.203153	-0.270434	-0.318038	3	0.0155787	-0.270434	0.0577227	1.71462	0	0	0	DHX30	Q7L2E3	TrnSR;Imp9	61;25	0.926;1.733	13;20	0.827;0.803	0.165;2.545	0.807;0.775	2.483;0.59	1
Q99JX4	Eif3m	38.5	Eukaryotic translation initiation factor 3 subunit M	118.53	9	1505700000	-0.446384	-0.486287	-0.357659	3	0.00772057	-0.446384	0.0658402	2.69165	1	0	0	EIF3M	Q7L2H7	NA	NA	NA	NA	NA	NA	NA	NA	0
A2RTL5	Rsrc2	8.8	Arginine/serine-rich coiled-coil protein 2	32.561	2	488080000	0.0568609	0.00230647	-0.00313405	3	0.43238	0.00230647	0.0331793	0.0173185	0	0	0	RSRC2	Q7L4I2	Imp7;Exp4	148;201	0.705;0.618	28;NA	0.576;NA	0.326;NA	0.003;-0.179	0.039;-0.191	1
Q7TMB8	Cyfip1	10.4	Cytoplasmic FMR1-interacting protein 1;Cytoplasmic FMR1-interacting protein 2	53.798	12	673130000	-0.00429118	-0.0573767	-0.0242524	3	0.205532	-0.0242524	0.0268133	0.191245	0	0	0	CYFIP1	Q7L576	NA	NA	NA	NA	NA	NA	NA	NA	0
Q9D1H7	Get4	8	Golgi to ER traffic protein 4 homolog	2.2978	2	17602000	-0.203136	-0.403809	-0.335281	3	0.0334072	-0.335281	0.102003	1.65978	0	0	0	GET4	Q7L5D6	NA	NA	NA	NA	NA	NA	NA	NA	0
Q5F2E8	Taok1	10.3	Serine/threonine-protein kinase TAO1	25.765	7	312560000	-0.309145	-0.0603371	0.0233263	3	0.367234	-0.0603371	0.172936	0.221067	0	0	0	TAOK1	Q7L7X3	NA	NA	NA	NA	NA	NA	NA	NA	0
Q8R3H7	Hs2st1	13.2	Heparan sulfate 2-O-sulfotransferase 1	18.901	4	198740000	0.348119	-0.110355	0.162081	3	0.422215	0.162081	0.23059	0.490278	0	0	0	HS2ST1	Q7LGA3	NA	NA	NA	NA	NA	NA	NA	NA	0
Q8CJ19	Mical3	1.3	Protein-methionine sulfoxide oxidase MICAL3	2.0846	2	100390000	0.146264	0.238298	0.129481	3	0.0368273	0.146264	0.0585846	0.92231	0	0	0	MICAL3	Q7RTP6	NA	NA	NA	NA	NA	NA	NA	NA	0
P83870	Phf5a	22.7	PHD finger-like domain-containing protein 5A	4.8747	4	1567500000	0.177726	0.131985	-0.0388805	3	0.304315	0.131985	0.114168	0.616267	0	0	0	PHF5A	Q7RTV0	Trn2;Imp4;Imp7;Imp8;Imp9	245;133;176;116;163	0.326;0.462;0.635;0.869;0.744	633;188;95;93;102	-0.503;-0.089;0.268;0.561;0.32	-0.518;0.166;0.469;0.333;-0.017	-0.151;0.485;-0.311;-0.088;-0.746	0.074;-0.393;-0.53;-0.479;0.174	1
Q3UPF5	Zc3hav1	16.7	Zinc finger CCCH-type antiviral protein 1	79.76	10	1074100000	-0.251453	-0.458188	-0.194196	3	0.0640876	-0.251453	0.13887	1.05268	0	0	0	ZC3HAV1	Q7Z2W4	Imp13	262	0.389	72	0.092	0.82	0.169	0.192	1
Q9D1N9	Mrpl21	33	39S ribosomal protein L21, mitochondrial	48.293	5	556010000	0.067501	-0.0018045	0.0992279	3	0.206667	0.067501	0.0516678	0.445058	0	0	0	MRPL21	Q7Z2W9	NA	NA	NA	NA	NA	NA	NA	NA	0
A2AKX3	Setx	1.3	Probable helicase senataxin	2.9212	4	20604000	-0.203369	0.122474	-0.0396662	3	0.710807	-0.0396662	0.162922	0.150867	0	0	0	SETX	Q7Z333	NA	NA	NA	NA	NA	NA	NA	NA	0
Q80TG1	Kansl1	4.8	KAT8 regulatory NSL complex subunit 1	8.7548	3	14531000	0.219958	0.660564	0.2587	3	0.114446	0.2587	0.24397	0.7521	0	0	0	KANSL1	Q7Z3B3	NA	NA	NA	NA	NA	NA	NA	NA	0
Q8BTS4	Nup54	30	Nuclear pore complex protein Nup54	104.35	13	4813200000	0.0881416	0.125254	0.190046	3	0.0456929	0.125254	0.0515748	0.826353	0	0	0	NUP54	Q7Z3B4	NA	NA	NA	NA	NA	NA	NA	NA	0
Q8BWQ6	NA	4.4	UPF0505 protein C16orf62 homolog	4.3291	4	44724000	0.259544	-0.414537	-0.344685	3	0.517851	-0.344685	0.370665	0.732335	0	0	0	VPS35L	Q7Z3J2	NA	NA	NA	NA	NA	NA	NA	NA	0
Q8BZH4	Pogz	15	Pogo transposable element with ZNF domain	146.61	14	1270000000	0.0989585	0.0433445	0.0977456	3	0.0487225	0.0977456	0.0317644	0.741821	0	0	0	POGZ	Q7Z3K3	Impbeta;Trn2;Imp11	285;166;4	0.395;0.463;2.125	106;NA;NA	0.197;NA;NA	-0.01;0.307;NA	-0.597;-0.147;3.641	0.592;NA;1.792	1
Q6URW6	Myh14	4.6	Myosin-14	3.3176	9	1010700000	-0.700544	-0.696962	-0.69764	3	2.48e-06	-0.69764	0.00190311	6.84611	1	0	0	MYH14	Q7Z406	NA	NA	NA	NA	NA	NA	NA	NA	0
Q5F2E7	Nufip2	28.3	Nuclear fragile X mental retardation-interacting protein 2	143.95	12	2300300000	-0.381517	-0.470529	-0.411119	3	0.00384121	-0.411119	0.0453301	2.82886	1	0	0	NUFIP2	Q7Z417	NA	NA	NA	NA	NA	NA	NA	NA	0
Q8VCF0	Mavs	18.5	Mitochondrial antiviral-signaling protein	119.84	4	452850000	0.170822	0.255319	0.389457	3	0.0506886	0.255319	0.110252	1.21435	0	0	0	MAVS	Q7Z434	NA	NA	NA	NA	NA	NA	NA	NA	0
Q6PGC1	Dhx29	8.4	ATP-dependent RNA helicase Dhx29	40.92	10	337440000	-0.68959	-0.614514	-0.547932	3	0.00436432	-0.614514	0.0708716	3.59635	1	0	0	DHX29	Q7Z478	NA	NA	NA	NA	NA	NA	NA	NA	0
Q3UMU9	Hdgfrp2	10.5	Hepatoma-derived growth factor-related protein 2	23.718	5	896220000	0.116897	0.149259	0.295958	3	0.0766421	0.149259	0.0954207	0.763785	0	0	0	HDGFL2	Q7Z4V5	Imp11	64	0.743	1148	-1.004	-0.895	1.165	0.601	1
Q9CPQ8	Atp5l	28.2	ATP synthase subunit g, mitochondrial	21.829	3	2256700000	-0.00707208	0.0607392	0.125783	3	0.259216	0.0607392	0.0664325	0.364948	0	0	0	ATP5MGL	Q7Z4Y8	NA	NA	NA	NA	NA	NA	NA	NA	0
Q8BMB0	Emsy	3.4	Protein EMSY	12.757	4	100010000	0.111165	0.184725	0.105812	3	0.0343015	0.111165	0.0440962	0.771463	0	0	0	EMSY	Q7Z589	NA	NA	NA	NA	NA	NA	NA	NA	0
Q61818	Rai1	5	Retinoic acid-induced protein 1	78.948	6	83797000	0.173383	0.141825	0.0743684	3	0.0470318	0.141825	0.0505804	0.941856	0	0	0	RAI1	Q7Z5J4	NA	NA	NA	NA	NA	NA	NA	NA	0
Q65Z40	Wapal	28.8	Wings apart-like protein homolog	323.31	23	2684400000	0.125254	0.12075	0.141564	3	0.00238637	0.125254	0.0109505	1.12892	0	0	0	WAPL	Q7Z5K2	NA	NA	NA	NA	NA	NA	NA	NA	0
E9Q1P8	Irf2bp2	28.9	Interferon regulatory factor 2-binding protein 2	106.8	10	1192100000	0.0738202	0.191942	-0.00611554	3	0.271373	0.0738202	0.0996402	0.369766	0	0	0	IRF2BP2	Q7Z5L9	NA	NA	NA	NA	NA	NA	NA	NA	0
P97868	Rbbp6	8.6	E3 ubiquitin-protein ligase RBBP6	69.113	11	719870000	0.155749	0.111298	0.115033	3	0.0122637	0.115033	0.0246563	0.922803	0	0	0	RBBP6	Q7Z6E9	Trn2	95	0.645	NA	NA	-0.094	0.22	NA	1
Q7TMY8	Huwe1	2.9	E3 ubiquitin-protein ligase HUWE1	22.724	9	282780000	-0.303988	-0.34172	-0.226274	3	0.0133979	-0.303988	0.0588658	1.91349	1	0	0	HUWE1	Q7Z6Z7	NA	NA	NA	NA	NA	NA	NA	NA	0
Q8BYK6	Ythdf3	19.8	YTH domain-containing family protein 3	192.33	7	1504300000	-0.387921	-0.424688	-0.417271	3	0.000748916	-0.417271	0.019443	3.49347	1	0	0	YTHDF3	Q7Z739	NA	NA	NA	NA	NA	NA	NA	NA	0
Q8BX57	Pxk	5.7	PX domain-containing protein kinase-like protein	16.658	2	229220000	-0.0369254	0.0965317	-0.0914484	3	0.866785	-0.0369254	0.0967127	0.187713	0	0	0	PXK	Q7Z7A4	NA	NA	NA	NA	NA	NA	NA	NA	0
Q9EQH4	Taf8	12.7	Transcription initiation factor TFIID subunit 8	29.531	2	93776000	-0.00349555	-0.0625501	0.0229004	3	0.626549	-0.00349555	0.0437531	0.0243164	0	0	0	TAF8	Q7Z7C8	NA	NA	NA	NA	NA	NA	NA	NA	0
Q3TCX3	Kiaa0907	5.7	UPF0469 protein KIAA0907	6.7363	3	151140000	-0.228655	-0.273308	-0.13272	3	0.0363492	-0.228655	0.0718359	1.33066	0	0	0	KHDC4	Q7Z7F0	NA	NA	NA	NA	NA	NA	NA	NA	0
Q9CZ83	Mrpl55	18.9	39S ribosomal protein L55, mitochondrial	13.041	2	246820000	-0.0352835	-0.0473086	0.122474	3	0.830633	-0.0352835	0.0947436	0.181179	0	0	0	MRPL55	Q7Z7F7	NA	NA	NA	NA	NA	NA	NA	NA	0
Q3TBW2	Mrpl10	50.8	39S ribosomal protein L10, mitochondrial	115.37	8	1837900000	0.0243197	0.013498	0.0278618	3	0.0368054	0.0243197	0.00748302	0.226265	0	0	0	MRPL10	Q7Z7H8	NA	NA	NA	NA	NA	NA	NA	NA	0
Q9CXS4	Cenpv	19.4	Centromere protein V	43.926	3	413720000	0.00144197	0.155879	0.169668	3	0.180638	0.155879	0.0933997	0.805993	0	0	0	CENPV	Q7Z7K6	NA	NA	NA	NA	NA	NA	NA	NA	0
Q80VA0	Galnt7	5.8	N-acetylgalactosaminyltransferase 7	3.9021	3	52142000	-0.407249	-0.394676	-0.754894	3	0.0480365	-0.407249	0.204439	1.3377	0	0	0	GALNT7	Q86SF2	NA	NA	NA	NA	NA	NA	NA	NA	0
Q8K1N2	Phldb2	20.1	Pleckstrin homology-like domain family B member 2	203.51	19	1841500000	0.300534	0.156008	0.213627	3	0.0335867	0.213627	0.0727557	1.23659	0	0	0	PHLDB2	Q86SQ0	NA	NA	NA	NA	NA	NA	NA	NA	0
Q9D0Y8	Mrpl52	40.5	39S ribosomal protein L52, mitochondrial	119.64	2	290980000	0.0304067	-0.185835	0.0469799	3	0.677384	0.0304067	0.129896	0.132263	0	0	0	MRPL52	Q86TS9	NA	NA	NA	NA	NA	NA	NA	NA	0
Q91WC0	Setd3	4.9	Histone-lysine N-methyltransferase setd3	5.8863	3	307170000	-2.29449	-0.284686	-0.437252	3	0.259887	-0.437252	1.11892	0.35872	0	0	0	SETD3	Q86TU7	NA	NA	NA	NA	NA	NA	NA	NA	0
Q8BMC4	Nop9	13.8	Nucleolar protein 9	98.68	5	309420000	-0.0421597	-0.0449551	-0.0829273	3	0.049822	-0.0449551	0.0227732	0.366164	0	0	0	NOP9	Q86U38	Impbeta;Imp11;Exp4	73;219;51	1.086;0.378;1.207	26;1161;NA	0.911;-1.055;NA	0.602;0.17;0.151	0.363;-0.496;1.926	1.373;0.484;NA	1
Q8CCS6	Pabpn1	22.8	Polyadenylate-binding protein 2	102.61	5	3230000000	0.0753273	0.0973411	0.0747794	3	0.00801889	0.0753273	0.0128708	0.667376	0	0	0	PABPN1	Q86U42	Trn1;Trn2;Imp8	21;22;251	1.645;1.747;0.639	12;11;89	1.508;1.616;0.577	1.463;1.371;1.306	3.371;2.71;-0.071	2.515;2.653;-0.928	1
Q8BSQ9	Pbrm1	17.1	Protein polybromo-1	206.25	24	2322100000	0.148218	0.0618453	0.227495	3	0.0928234	0.148218	0.08285	0.8106	0	0	0	PBRM1	Q86U86	Impbeta	6	3.144	NA	NA	2.598	3.221	NA	1
Q80WJ7	Mtdh	34.7	Protein LYRIC	323.31	14	1481100000	-0.179515	-0.21093	-0.318002	3	0.0300953	-0.21093	0.0726064	1.22203	0	0	0	MTDH	Q86UE4	NA	NA	NA	NA	NA	NA	NA	NA	0
O55047	Tlk2	5.3	Serine/threonine-protein kinase tousled-like 2	10.907	4	101170000	-0.100747	0.0399806	0.103397	3	0.835693	0.0399806	0.104483	0.19552	0	0	0	TLK2	Q86UE8	TrnSR;Imp5	244;110	0.393;0.832	1013;466	-0.654;-0.332	-1.243;-0.428	0.277;0.462	1.19;0.907	1
Q6PDH0	Phldb1	4.5	Pleckstrin homology-like domain family B member 1	21.114	6	186370000	-0.120122	0.00733905	-0.0793408	3	0.230484	-0.0793408	0.0650932	0.480582	0	0	0	PHLDB1	Q86UU1	NA	NA	NA	NA	NA	NA	NA	NA	0
Q3V0C5	Usp48	5.5	Ubiquitin carboxyl-terminal hydrolase 48	118.53	4	269310000	-0.127226	-0.12122	-0.0830954	3	0.0152772	-0.12122	0.0239343	0.978097	0	0	0	USP48	Q86UV5	NA	NA	NA	NA	NA	NA	NA	NA	0
Q8VE10	Naa40	12.2	N-alpha-acetyltransferase 40	4.6863	2	310630000	-0.225531	-0.21332	-0.22366	3	0.00029552	-0.22366	0.00657692	2.09858	1	0	0	NAA40	Q86UY6	NA	NA	NA	NA	NA	NA	NA	NA	0
Q8R4U7	Luzp1	23.1	Leucine zipper protein 1	195.37	21	1454100000	-0.0758241	-0.09525	-0.164723	3	0.0534972	-0.09525	0.0467382	0.649115	0	0	0	LUZP1	Q86V48	NA	NA	NA	NA	NA	NA	NA	NA	0
Q0P678	Zc3h18	5.7	Zinc finger CCCH domain-containing protein 18	51.293	3	511670000	0.0997665	-0.0334809	0.11703	3	0.32753	0.0997665	0.0823675	0.547063	0	0	0	ZC3H18	Q86VM9	TrnSR	136	0.595	1577	-3.322	1.035	0.478	-2.893	1
Q91XD6	Vps36	5.2	Vacuolar protein-sorting-associated protein 36	4.4584	2	47928000	-0.474994	-0.261345	-0.499789	3	0.032125	-0.474994	0.131096	2.0554	1	0	0	VPS36	Q86VN1	NA	NA	NA	NA	NA	NA	NA	NA	0
Q3UKC1	Tax1bp1	15.2	Tax1-binding protein 1 homolog	89.191	10	1411400000	1.96392	2.32253	2.33191	3	0.00300119	2.32253	0.209805	7.49677	1	0	0	TAX1BP1	Q86VP1	NA	NA	NA	NA	NA	NA	NA	NA	0
Q6ZQ38	Cand1	28	Cullin-associated NEDD8-dissociated protein 1	248.2	23	3382900000	-0.370676	-0.37202	-0.327041	3	0.00171229	-0.370676	0.0255896	2.95149	1	1	1	CAND1	Q86VP6	NA	NA	NA	NA	NA	NA	NA	NA	0
Q8BUK6	Hook3	20.2	Protein Hook homolog 3	91.707	10	614410000	-0.176642	-0.188973	0.0371713	3	0.274385	-0.176642	0.127154	0.777629	0	0	0	HOOK3	Q86VS8	NA	NA	NA	NA	NA	NA	NA	NA	0
Q8R4Y8	Rttn	1.6	Rotatin	6.0028	3	1349700000	-0.220883	-0.499341	-0.332299	3	0.0492932	-0.332299	0.140152	1.3837	0	0	0	RTTN	Q86VV8	NA	NA	NA	NA	NA	NA	NA	NA	0
Q5U4D9	Thoc6	43.4	THO complex subunit 6 homolog	120.28	13	2680200000	0.090176	0.0843364	0.128029	3	0.0179471	0.090176	0.0237208	0.728867	0	0	0	THOC6	Q86W42	TrnSR;Exp4	171;222	0.509;0.59	1113;246	-0.783;0.076	-0.137;-0.449	0.578;-0.852	-0.205;-0.595	1
Q9CQG2	Mettl16	2.9	Methyltransferase-like protein 16	10.953	2	25665000	-0.36708	-0.230211	0.045443	3	0.268693	-0.230211	0.210117	0.742338	0	0	0	METTL16	Q86W50	NA	NA	NA	NA	NA	NA	NA	NA	0
Q8C8U0	Ppfibp1	28.3	Liprin-beta-1	213.75	24	1991100000	-0.0142664	-0.00665171	0.090718	3	0.562317	-0.00665171	0.0585385	0.0419564	0	0	0	PPFIBP1	Q86W92	NA	NA	NA	NA	NA	NA	NA	NA	0
Q9DBN5	Lonp2	5.5	Lon protease homolog 2, peroxisomal	21.983	4	107490000	-0.716955	-0.777393	-0.618717	3	0.00428158	-0.716955	0.0800852	3.9812	1	0	0	LONP2	Q86WA8	NA	NA	NA	NA	NA	NA	NA	NA	0
Q80YV2	Zc3hc1	7.2	Nuclear-interacting partner of ALK	10.394	4	126620000	0.131458	0.237808	0.261471	3	0.0343129	0.237808	0.0692504	1.40507	0	0	0	ZC3HC1	Q86WB0	NA	NA	NA	NA	NA	NA	NA	NA	0
Q9CXF7	Chd1l	8.8	Chromodomain-helicase-DNA-binding protein 1-like	51.15	4	307460000	-0.142592	-0.414057	-0.212534	3	0.0876864	-0.212534	0.140947	0.882078	0	0	0	CHD1L	Q86WJ1	NA	NA	NA	NA	NA	NA	NA	NA	0
Q3TBT3	Tmem173	10.1	Stimulator of interferon genes protein	11.258	3	108110000	-0.297201	-0.236724	-0.400625	3	0.0227927	-0.297201	0.0828829	1.62509	0	0	0	TMEM173	Q86WV6	NA	NA	NA	NA	NA	NA	NA	NA	0
Q8C6B9	Rps19bp1	21.7	Active regulator of SIRT1	120.14	2	757880000	0.0863762	-0.133306	-0.175012	3	0.457842	-0.133306	0.14043	0.554447	0	0	0	RPS19BP1	Q86WX3	NA	NA	NA	NA	NA	NA	NA	NA	0
Q6DFV1	Ncapg2	13	Condensin-2 complex subunit G2	95.105	10	386330000	0.028852	0.0607392	-0.00659373	3	0.290788	0.028852	0.0336821	0.215825	0	0	0	NCAPG2	Q86XI2	NA	NA	NA	NA	NA	NA	NA	NA	0
Q810A7	Ddx42	40.7	ATP-dependent RNA helicase DDX42	323.31	24	5998200000	-0.044717	-0.110153	-0.06252	3	0.0655927	-0.06252	0.0338321	0.467153	0	0	0	DDX42	Q86XP3	Imp11;Exp4	179;199	0.427;0.621	111;NA	0.076;NA	0.772;0.132	0.501;-0.175	0.329;NA	1
Q8K1N4	Spats2	16.9	Spermatogenesis-associated serine-rich protein 2	35.762	7	454210000	-0.603731	-0.433487	-0.530781	3	0.0087844	-0.530781	0.0854116	2.86272	1	0	0	SPATS2	Q86XZ4	NA	NA	NA	NA	NA	NA	NA	NA	0
Q8BN21	Vrk2	14.1	Serine/threonine-protein kinase VRK2	12.873	5	159740000	-0.139649	0.179001	0.0585243	3	0.758975	0.0585243	0.160896	0.22432	0	0	0	VRK2	Q86Y07	NA	NA	NA	NA	NA	NA	NA	NA	0
Q8BW00	Ptrh1	26	Probable peptidyl-tRNA hydrolase	41.348	3	567560000	-0.250955	0.00489684	-0.154426	3	0.215415	-0.154426	0.129204	0.673748	0	0	0	PTRH1	Q86Y79	NA	NA	NA	NA	NA	NA	NA	NA	0
Q9ER00	Stx12	23	Syntaxin-12	47.397	3	276620000	0.0563061	0.127897	0.185613	3	0.0810159	0.127897	0.0647774	0.776183	0	0	0	STX12	Q86Y82	NA	NA	NA	NA	NA	NA	NA	NA	0
Q6PFD6	Kif18b	5.8	Kinesin-like protein KIF18B	15.075	3	84008000	0.200253	0.172231	0.133037	3	0.0131188	0.172231	0.0337623	1.28759	0	0	0	KIF18B	Q86Y91	NA	NA	NA	NA	NA	NA	NA	NA	0
Q8CHY6	Gatad2a	40.2	Transcriptional repressor p66 alpha	271.19	16	2760000000	0.16221	0.143393	0.198746	3	0.00921341	0.16221	0.0281448	1.26583	0	0	0	GATAD2A	Q86YP4	Impbeta;TrnSR	217;89	0.5;0.751	93;1069	0.245;-0.726	0.25;0.093	0.58;1.298	0.132;-0.145	1
Q9DC53	Cpne8	16.8	Copine-8	25.468	7	310750000	-0.0029461	-0.0734388	-0.0789903	3	0.168584	-0.0734388	0.0423925	0.515749	0	0	0	CPNE8	Q86YQ8	NA	NA	NA	NA	NA	NA	NA	NA	0
Q99MI1	Erc1	20	ELKS/Rab6-interacting/CAST family member 1	228.4	16	1784800000	0.237808	0.260026	0.294665	3	0.00389882	0.260026	0.0286535	2.02113	1	0	0	ERC1	Q8IUD2	TrnSR;Imp4	5;11	2.712;1.893	522;NA	-0.339;NA	2.404;1.742	-0.451;NA	3.495;1.542	1
Q64522	Hist2h2ab	52.3	Histone H2A type 2-B	-2	4	65096000	0.412511	0.327112	0.262674	3	0.0164553	0.327112	0.0751624	1.86748	1	0	0	HIST2H2AB	Q8IUE6	NA	NA	NA	NA	NA	NA	NA	NA	0
Q8CD15	Mina	38.9	Bifunctional lysine-specific demethylase and histidyl-hydroxylase MINA	99.901	12	1380000000	-0.152709	-0.162412	-0.124582	3	0.00593727	-0.152709	0.0196486	1.27631	0	0	0	RIOX2	Q8IUF8	NA	NA	NA	NA	NA	NA	NA	NA	0
Q8BHN5	Rbm45	12.6	RNA-binding protein 45	21.149	6	238220000	0.156785	0.103934	0.135009	3	0.0132475	0.135009	0.0265615	1.06675	0	0	0	RBM45	Q8IUH3	NA	NA	NA	NA	NA	NA	NA	NA	0
Q9DBR3	Armc8	5.3	Armadillo repeat-containing protein 8	12.524	2	52360000	-0.667126	-0.222515	-0.233837	3	0.124776	-0.233837	0.253491	0.661509	0	0	0	ARMC8	Q8IUR7	NA	NA	NA	NA	NA	NA	NA	NA	0
Q640N1	Aebp1	4.8	Adipocyte enhancer-binding protein 1	11.965	4	94043000	0.919455	0.27023	0.23634	3	0.165887	0.27023	0.384986	0.557191	0	0	0	AEBP1	Q8IUX7	NA	NA	NA	NA	NA	NA	NA	NA	0
Q8K3G5	Vrk3	7.3	Inactive serine/threonine-protein kinase VRK3	2.9149	3	40437000	0.581978	-0.0434229	0.0753273	3	0.397684	0.0753273	0.332145	0.17431	0	0	0	VRK3	Q8IV63	NA	NA	NA	NA	NA	NA	NA	NA	0
Q8C7H1	Mmaa	4.3	Methylmalonic aciduria type A homolog, mitochondrial	2.224	2	13897000	0.292782	0.0490731	-0.110931	3	0.579308	0.0490731	0.203298	0.161798	0	0	0	MMAA	Q8IVH4	NA	NA	NA	NA	NA	NA	NA	NA	0
Q810U5	Ccdc50	30.5	Coiled-coil domain-containing protein 50	57.88	5	774620000	0.0831112	0.042084	0.0812033	3	0.0357478	0.0812033	0.023156	0.659353	0	0	0	CCDC50	Q8IVM0	NA	NA	NA	NA	NA	NA	NA	NA	0
Q8R3F5	Mcat	16.3	Malonyl-CoA-acyl carrier protein transacylase, mitochondrial	43.77	5	120740000	-0.158606	0.151599	-0.286023	3	0.530681	-0.158606	0.225083	0.487895	0	0	0	MCAT	Q8IVS2	NA	NA	NA	NA	NA	NA	NA	NA	0
Q9D842	Aplf	8.6	Aprataxin and PNK-like factor	11.52	2	23953000	-0.0932017	-0.214759	0.348912	3	0.94373	-0.0932017	0.296639	0.234979	0	0	0	APLF	Q8IW19	NA	NA	NA	NA	NA	NA	NA	NA	0
Q9D4J7	Phf6	11.5	PHD finger protein 6	24.569	4	337110000	0.0949116	-0.00958239	-0.0352243	3	0.715526	-0.00958239	0.0689346	0.0567225	0	0	0	PHF6	Q8IWS0	Impbeta;TrnSR;Imp5;Imp9;Imp11;Exp4	248;10;184;145;232;121	0.436;2.319;0.669;0.792;0.366;0.78	992;3;31;80;230;57	-0.602;1.853;0.376;0.368;-0.056;0.53	-0.694;2.592;0.657;-0.37;-0.164;0.047	-0.395;2.193;0.321;0.598;0.758;-0.288	0.311;2.586;0.379;0.215;0.382;-0.435	1
Q80WG5	Lrrc8a	4.6	Volume-regulated anion channel subunit LRRC8A	7.6383	3	82564000	0.0201999	0.0632268	0.151859	3	0.180345	0.0632268	0.067133	0.378302	0	0	0	LRRC8A	Q8IWT6	NA	NA	NA	NA	NA	NA	NA	NA	0
Q8CH02	Sugp1	18.5	SURP and G-patch domain-containing protein 1	91.507	8	541250000	0.0094905	0.154713	-0.367657	3	0.705601	0.0094905	0.26963	0.0256757	0	0	0	SUGP1	Q8IWZ8	NA	NA	NA	NA	NA	NA	NA	NA	0
Q8CH09	Sugp2	3.6	SURP and G-patch domain-containing protein 2	3.1703	2	30789000	0.115566	0.248899	0.148739	3	0.0507423	0.148739	0.0694145	0.877959	0	0	0	SUGP2	Q8IX01	NA	NA	NA	NA	NA	NA	NA	NA	0
Q8CH18	Ccar1	23.6	Cell division cycle and apoptosis regulator protein 1	193.11	21	9900000000	-0.0274985	0.0289934	-0.00821787	3	0.904856	-0.00821787	0.0287163	0.0638448	0	0	0	CCAR1	Q8IX12	Impbeta;Imp8	216;29	0.501;1.726	1136;33	-0.745;0.753	-0.817;0.195	-0.05;3.679	0.373;0.716	1
Q9DC23	Dnajc10	14	DnaJ homolog subfamily C member 10	103.44	8	415030000	-0.0327133	-0.029485	-0.0321821	3	0.00100767	-0.0321821	0.00173104	0.316345	0	0	0	DNAJC10	Q8IXB1	NA	NA	NA	NA	NA	NA	NA	NA	0
Q8JZN7	Rhot2	6.6	Mitochondrial Rho GTPase 2	22.805	3	89431000	-0.124173	-0.335317	-0.272559	3	0.0599561	-0.272559	0.108427	1.30769	0	0	0	RHOT2	Q8IXI1	NA	NA	NA	NA	NA	NA	NA	NA	0
Q8BG51	Rhot1	17.9	Mitochondrial Rho GTPase 1	105.16	9	826420000	0.206518	0.195977	0.0690147	3	0.0707417	0.195977	0.0765265	1.11019	0	0	0	RHOT1	Q8IXI2	NA	NA	NA	NA	NA	NA	NA	NA	0
Q9QWH1	Phc2	5.4	Polyhomeotic-like protein 2	44.046	5	597300000	0.132906	0.0718999	0.319271	3	0.143389	0.132906	0.128871	0.580702	0	0	0	PHC2	Q8IXK0	NA	NA	NA	NA	NA	NA	NA	NA	0
Q9DCT6	Bap18	19.9	Chromatin complexes subunit BAP18	7.5206	2	406710000	0.0243197	0.0625362	0.166073	3	0.184725	0.0625362	0.0733419	0.360768	0	0	0	C17orf49	Q8IXM2	Exp4	186	0.642	NA	NA	-0.398	0.375	NA	1
Q9CQN7	Mrpl41	37	39S ribosomal protein L41, mitochondrial	11.032	5	732720000	-0.00540579	-0.0142956	0.0339339	3	0.779209	-0.00540579	0.0256669	0.0430169	0	0	0	MRPL41	Q8IXM3	NA	NA	NA	NA	NA	NA	NA	NA	0
Q8VC65	Nrm	13	Nurim	7.3799	2	99117000	0.151339	-7.21e-05	0.097476	3	0.202219	0.097476	0.0767488	0.551494	0	0	0	NRM	Q8IXM6	NA	NA	NA	NA	NA	NA	NA	NA	0
Q8BUL5	Klhl7	3.6	Kelch-like protein 7	4.1559	2	35633000	-0.179188	0.168385	0.103263	3	0.799838	0.103263	0.184764	0.362625	0	0	0	KLHL7	Q8IXQ5	NA	NA	NA	NA	NA	NA	NA	NA	0
Q8CAS9	Parp9	24.5	Poly [ADP-ribose] polymerase 9	139.3	16	1879100000	-0.235739	-0.211364	-0.226645	3	0.00100117	-0.226645	0.0123174	2.0179	1	0	0	PARP9	Q8IXQ6	NA	NA	NA	NA	NA	NA	NA	NA	0
Q8BR92	Palm2	14.4	Paralemmin-2	15.106	4	349520000	-0.183245	-0.0869976	-0.170183	3	0.0396637	-0.170183	0.0522077	1.1181	0	0	0	PALM2	Q8IXS6	NA	NA	NA	NA	NA	NA	NA	NA	0
Q66JV4	Rbm12b2	14.1	RNA-binding protein 12B-B	50.715	8	652680000	-0.00125569	-0.111087	-0.0520721	3	0.226318	-0.0520721	0.0549668	0.336021	0	0	0	RBM12B	Q8IXT5	Imp7	38	1.392	NA	NA	1.231	NA	1.1	1
Q3TN34	Micall2	20.8	MICAL-like protein 2	146.07	14	448540000	-0.082637	-0.0969772	-0.147442	3	0.0309935	-0.0969772	0.0340391	0.723499	0	0	0	MICALL2	Q8IY33	NA	NA	NA	NA	NA	NA	NA	NA	0
Q99LW6	Yaf2	13.4	YY1-associated factor 2	34.799	2	308860000	-0.169323	0.00791308	-0.0895283	3	0.244233	-0.0895283	0.0887642	0.474286	0	0	0	YAF2	Q8IY57	NA	NA	NA	NA	NA	NA	NA	NA	0
Q9CW46	Raver1	54.8	Ribonucleoprotein PTB-binding 1	323.31	22	14700000000	0.0322419	0.00748258	0.0086303	3	0.183824	0.0086303	0.0139753	0.0757208	0	0	0	RAVER1	Q8IY67	TrnSR;Imp5;Imp7;Imp13	56;142;234;226	0.953;0.754;0.541;0.439	768;22;219;25	-0.469;0.462;-0.006;0.392	0.285;0.433;-0.612;0.256	0.87;0.361;0.744;0.436	0.128;0.76;-0.642;0.358	1
Q9DBE9	Ftsj3	23.4	pre-rRNA processing protein FTSJ3	248.2	13	3335300000	-0.135808	-0.197071	-0.141096	3	0.0150425	-0.141096	0.0339466	1.05337	0	0	0	FTSJ3	Q8IY81	NA	NA	NA	NA	NA	NA	NA	NA	0
Q80YD1	Supv3l1	8	ATP-dependent RNA helicase SUPV3L1, mitochondrial	10.303	6	214270000	-0.0641933	-0.113442	-0.0737273	3	0.030901	-0.0737273	0.0261202	0.584579	0	0	0	SUPV3L1	Q8IYB8	NA	NA	NA	NA	NA	NA	NA	NA	0
Q6PGF7	Exoc8	14	Exocyst complex component 8	137.23	5	426740000	-0.396555	-0.129671	-0.23121	3	0.0832154	-0.23121	0.134707	0.985099	0	0	0	EXOC8	Q8IYI6	Imp11	119	0.548	142	0.019	0.623	0.918	-0.024	1
Q91X21	Kiaa2013	8.7	Uncharacterized protein KIAA2013	15.656	3	87639000	-0.268521	-0.488957	-0.167393	3	0.0831656	-0.268521	0.164429	1.01547	0	0	0	KIAA2013	Q8IYS2	NA	NA	NA	NA	NA	NA	NA	NA	0
Q9DBD5	Pelp1	16.6	Proline-, glutamic acid- and leucine-rich protein 1	135.15	12	3424300000	-0.0307961	-0.0583978	0.0490731	3	0.718411	-0.0307961	0.0558136	0.197647	0	0	0	PELP1	Q8IZL8	Impbeta;Imp4;Imp11;Imp13;Exp4	200;6;48;47;104	0.528;2.224;0.821;1.071;0.843	1169;1091;NA;56;289	-0.771;-1.265;NA;0.147;-0.006	-0.839;1.944;NA;1.745;1.554	-0.412;-1.05;1.159;0.218;0.101	0.882;2.298;2.873;0.841;-1.601	1
Q8CBW3	Abi1	17	Abl interactor 1	62.009	7	624470000	-0.146851	-0.129466	-0.150994	3	0.00213684	-0.146851	0.0114226	1.31796	0	0	0	ABI1	Q8IZP0	NA	NA	NA	NA	NA	NA	NA	NA	0
Q8CJ27	Aspm	0.7	Abnormal spindle-like microcephaly-associated protein homolog	2.3246	2	12145000	0.492007	-0.737928	0.550507	3	0.831538	0.492007	0.727579	0.594514	0	0	0	ASPM	Q8IZT6	NA	NA	NA	NA	NA	NA	NA	NA	0
Q80UV9	Taf1	5.8	Transcription initiation factor TFIID subunit 1	48.769	8	373550000	0.237197	0.199751	0.143393	3	0.0192871	0.199751	0.0472182	1.35683	0	0	0	TAF1L	Q8IZX4	NA	NA	NA	NA	NA	NA	NA	NA	0
Q8VDP4	Ccar2	19.6	Cell cycle and apoptosis regulator protein 2	83.611	11	1551400000	0.172999	0.253868	0.242206	3	0.012565	0.242206	0.0437137	1.68534	0	0	0	CCAR2	Q8N163	NA	NA	NA	NA	NA	NA	NA	NA	0
Q8C754	Vps52	4.7	Vacuolar protein sorting-associated protein 52 homolog	19.32	2	420860000	0.0193461	-0.26498	0.00848689	3	0.484928	0.00848689	0.161113	0.0325028	0	0	0	VPS52	Q8N1B4	NA	NA	NA	NA	NA	NA	NA	NA	0
Q8BJ71	Nup93	39.7	Nuclear pore complex protein Nup93	323.31	31	9620000000	0.145351	0.143785	0.14091	3	8.23e-05	0.143785	0.00225288	1.40617	0	0	0	NUP93	Q8N1F7	Impbeta	297	0.376	500	-0.253	-0.395	0.097	0.255	1
Q9D2D7	Znf687	4.6	Zinc finger protein 687	18.367	4	157010000	0.341872	0.394624	0.343919	3	0.00228713	0.343919	0.0298828	2.64792	1	0	0	ZNF687	Q8N1G0	NA	NA	NA	NA	NA	NA	NA	NA	0
Q9DBC3	Cmtr1	8.2	Cap-specific mRNA (nucleoside-2-O-)-methyltransferase 1	33.187	6	121700000	-0.406159	0.0546401	-0.0331857	3	0.459798	-0.0331857	0.244662	0.0962846	0	0	0	CMTR1	Q8N1G2	NA	NA	NA	NA	NA	NA	NA	NA	0
Q505F5	Lrrc47	4.8	Leucine-rich repeat-containing protein 47	28.376	2	107480000	-0.318128	-0.253034	-0.423933	3	0.0218052	-0.318128	0.0862538	1.70803	0	0	0	LRRC47	Q8N1G4	Imp11	65	0.737	62	0.19	0.447	1.254	0.124	1
Q9D0L7	Armc10	19.9	Armadillo repeat-containing protein 10	38.776	4	399910000	0.20201	0.125916	0.143132	3	0.0208558	0.143132	0.0399028	1.02308	0	0	0	ARMC10	Q8N2F6	NA	NA	NA	NA	NA	NA	NA	NA	0
Q99LR1	Abhd12	14.6	Monoacylglycerol lipase ABHD12	10.757	4	138890000	0.0354832	0.0119249	-0.0812932	3	0.781407	0.0119249	0.061754	0.0737227	0	0	0	ABHD12	Q8N2K0	NA	NA	NA	NA	NA	NA	NA	NA	0
Q8CFC7	Clasrp	6	CLK4-associating serine/arginine rich protein	6.1232	2	124460000	0.0839282	-0.36952	0.0581086	3	0.657405	0.0581086	0.254672	0.163838	0	0	0	CLASRP	Q8N2M8	NA	NA	NA	NA	NA	NA	NA	NA	0
E9PZJ8	Ascc3	13.5	Activating signal cointegrator 1 complex subunit 3	86.698	19	2102500000	-0.342342	-0.399635	-0.505922	3	0.0130142	-0.399635	0.0830042	2.18375	1	0	0	ASCC3	Q8N3C0	NA	NA	NA	NA	NA	NA	NA	NA	0
Q8K2J0	Plcd3	7.6	1-phosphatidylinositol 4,5-bisphosphate phosphodiesterase delta-3	27.112	4	257240000	0.144699	0.142871	0.00273852	3	0.175819	0.142871	0.0814383	0.787435	0	0	0	PLCD3	Q8N3E9	NA	NA	NA	NA	NA	NA	NA	NA	0
O35638	Stag2	37.8	Cohesin subunit SA-2	323.31	34	5009100000	0.221815	0.177726	0.162597	3	0.00886729	0.177726	0.0307667	1.35911	0	0	0	STAG2	Q8N3U4	TrnSR	102	0.695	1125	-0.795	0.04	0.636	-0.218	1
Q8CC35	Synpo	10.5	Synaptopodin	68.552	7	1158600000	0.0339339	-0.0842726	-0.0574517	3	0.421036	-0.0574517	0.0619724	0.354701	0	0	0	SYNPO	Q8N3V7	NA	NA	NA	NA	NA	NA	NA	NA	0
Q8C3X4	Guf1	4.5	Translation factor Guf1, mitochondrial	12.482	2	55710000	-0.157431	-0.312241	-0.194196	3	0.0417619	-0.194196	0.0808827	1.0736	0	0	0	GUF1	Q8N442	NA	NA	NA	NA	NA	NA	NA	NA	0
Q9CZX7	Tmem55a	21	Type 2 phosphatidylinositol 4,5-bisphosphate 4-phosphatase	32.98	2	267170000	-0.00681115	-0.158156	0.116764	3	0.858521	-0.00681115	0.137693	0.0286552	0	0	0	PIP4P2	Q8N4L2	NA	NA	NA	NA	NA	NA	NA	NA	0
Q91VT4	Cbr4	16.9	Carbonyl reductase family member 4	17.766	3	450220000	0.124196	-0.163333	-0.171888	3	0.544831	-0.163333	0.168529	0.60825	0	0	0	CBR4	Q8N4T8	NA	NA	NA	NA	NA	NA	NA	NA	0
Q80YS6	Afap1	3.6	Actin filament-associated protein 1	4.2722	3	36751000	0.534659	0.307545	0.366364	3	0.0273706	0.366364	0.117873	1.68155	0	0	0	AFAP1	Q8N556	NA	NA	NA	NA	NA	NA	NA	NA	0
Q8R1J3	Zcchc9	10.6	Zinc finger CCHC domain-containing protein 9	10.839	2	253370000	-0.221791	-0.0401557	-0.145685	3	0.123086	-0.145685	0.0912142	0.761895	0	0	0	ZCCHC9	Q8N567	NA	NA	NA	NA	NA	NA	NA	NA	0
Q8VDM1	Zgpat	4.5	Zinc finger CCCH-type with G patch domain-containing protein	8.3639	2	82226000	-0.0963909	-0.167863	0.121679	3	0.63997	-0.0963909	0.150829	0.384289	0	0	0	ZGPAT	Q8N5A5	NA	NA	NA	NA	NA	NA	NA	NA	0
Q9D0F4	Nkap	9.4	NF-kappa-B-activating protein	11.766	2	438560000	-0.0419814	-0.0547819	-0.100082	3	0.0651785	-0.0547819	0.0305276	0.419696	0	0	0	NKAP	Q8N5F7	NA	NA	NA	NA	NA	NA	NA	NA	0
Q9CQB5	Cisd2	16.3	CDGSH iron-sulfur domain-containing protein 2	1.3186	3	130440000	-0.210913	-0.0370439	-0.135681	3	0.126284	-0.135681	0.087197	0.724804	0	0	0	CISD2	Q8N5K1	NA	NA	NA	NA	NA	NA	NA	NA	0
Q99JH1	Rpp25l	31.3	Ribonuclease P protein subunit p25-like protein	6.9365	4	290350000	-0.231718	-0.378082	-0.0663971	3	0.129311	-0.231718	0.155938	0.905367	0	0	0	RPP25L	Q8N5L8	NA	NA	NA	NA	NA	NA	NA	NA	0
Q8VDT9	Mrpl50	44	39S ribosomal protein L50, mitochondrial	28.606	4	1785400000	-0.0665331	0.0968016	-0.0216286	3	0.958235	-0.0216286	0.0843804	0.117304	0	0	0	MRPL50	Q8N5N7	NA	NA	NA	NA	NA	NA	NA	NA	0
Q5SVD0	Fam101b	10.6	Filamin-interacting protein FAM101B	2.4412	2	94332000	-0.00245467	-0.0535236	-0.13329	3	0.239334	-0.0535236	0.06594	0.322548	0	0	0	RFLNB	Q8N5W9	NA	NA	NA	NA	NA	NA	NA	NA	0
Q8BTV2	Cpsf7	18.5	Cleavage and polyadenylation specificity factor subunit 7	91.82	6	805060000	-0.0701636	0.0585243	0.0457225	3	0.807398	0.0457225	0.070892	0.267552	0	0	0	CPSF7	Q8N684	Impbeta;Trn2;TrnSR;Imp5;Imp7;Imp8;Imp9;Imp11;Exp4	187;191;62;145;158;208;89;138;62	0.556;0.415;0.921;0.75;0.678;0.695;1.084;0.494;1.053	1090;325;61;26;277;91;187;143;31	-0.688;-0.283;0.172;0.431;-0.103;0.565;0.131;0.017;0.619	-0.768;0.074;1.11;0.9;0.443;0.485;-0.056;0.407;0.002	-0.093;-0.193;0.802;0.356;-0.688;0.048;0.318;0.45;-0.177	0.424;0.342;0.807;0.431;-0.479;-1.039;0.011;0.387;0.023	1
P59941	Sirt6	9.9	NAD-dependent protein deacetylase sirtuin-6	41.145	2	42674000	0.0444641	-0.240231	0.185867	3	0.98138	0.0444641	0.217027	0.140253	0	0	0	SIRT6	Q8N6T7	NA	NA	NA	NA	NA	NA	NA	NA	0
Q8C7X2	Emc1	37.6	ER membrane protein complex subunit 1	272.87	29	4621800000	-0.089605	-0.172018	-0.125715	3	0.032473	-0.125715	0.0413117	0.889626	0	0	0	EMC1	Q8N766	NA	NA	NA	NA	NA	NA	NA	NA	0
Q8K2T8	Paf1	25.2	RNA polymerase II-associated factor 1 homolog	66.19	13	1313900000	0.104605	0.0922074	-0.0776194	3	0.568796	0.0922074	0.101817	0.456886	0	0	0	PAF1	Q8N7H5	TrnSR;Exp4	14;33	1.973;1.616	21;NA	0.561;NA	2.831;0.55	1.849;2.512	1.218;NA	1
Q6P9R1	Ddx51	21	ATP-dependent RNA helicase DDX51	84.553	11	1310000000	-0.0907415	0.00360224	-0.0209405	3	0.330445	-0.0209405	0.0489477	0.140589	0	0	0	DDX51	Q8N8A6	NA	NA	NA	NA	NA	NA	NA	NA	0
Q03173	Enah	13	Protein enabled homolog	73.466	8	712530000	-0.231159	-0.19375	-0.130697	3	0.0241494	-0.19375	0.0507737	1.28504	0	0	0	ENAH	Q8N8S7	Imp5;Imp13	66;27	1.002;1.391	1349;154	-1.234;-0.023	1.24;1.633	-2.226;0.067	0.967;1.145	1
Q3UJ81	Cnep1r1	16	Nuclear envelope phosphatase-regulatory subunit 1	4.221	2	36649000	-0.331264	-0.0357271	-0.486772	3	0.164373	-0.331264	0.229117	1.00652	0	0	0	CNEP1R1	Q8N9A8	NA	NA	NA	NA	NA	NA	NA	NA	0
Q9D8Z1	Ascc1	5.1	Activating signal cointegrator 1 complex subunit 1	2.0061	2	170900000	-0.380089	-0.0141499	-0.273256	3	0.177129	-0.273256	0.188176	0.948226	0	0	0	ASCC1	Q8N9N2	NA	NA	NA	NA	NA	NA	NA	NA	0
Q4FK66	Prpf38a	11.9	Pre-mRNA-splicing factor 38A	18.133	2	118310000	0.0086303	0.0607392	0.0629506	3	0.130892	0.0607392	0.0307433	0.464568	0	0	0	PRPF38A	Q8NAV1	NA	NA	NA	NA	NA	NA	NA	NA	0
Q8BFQ8	Pddc1	10.5	Parkinson disease 7 domain-containing protein 1	3.1245	2	69894000	-0.208244	-0.185868	-0.52587	3	0.107845	-0.208244	0.19017	0.717662	0	0	0	GATD1	Q8NB37	NA	NA	NA	NA	NA	NA	NA	NA	0
Q8C827	Zfp62	3.9	Zinc finger protein 62	6.8345	2	72882000	0.173639	0.273217	0.153416	3	0.0325785	0.173639	0.0641316	1.05793	0	0	0	ZFP62	Q8NB50	NA	NA	NA	NA	NA	NA	NA	NA	0
Q8CIG3	Kdm1b	3.9	Lysine-specific histone demethylase 1B	9.2301	2	40510000	-0.0459675	0.15069	0.178109	3	0.313285	0.15069	0.122227	0.67809	0	0	0	KDM1B	Q8NB78	NA	NA	NA	NA	NA	NA	NA	NA	0
Q3UMC0	Spata5	36.7	Spermatogenesis-associated protein 5	227.95	24	3589200000	-0.54654	-0.556139	-0.597583	3	0.000762763	-0.556139	0.0271268	4.37468	1	0	0	SPATA5	Q8NB90	NA	NA	NA	NA	NA	NA	NA	NA	0
Q8K297	Colgalt1	23	Procollagen galactosyltransferase 1	44.335	12	1304900000	-0.179858	-0.219035	-0.261033	3	0.0111629	-0.219035	0.0405959	1.5579	0	0	0	COLGALT1	Q8NBJ5	NA	NA	NA	NA	NA	NA	NA	NA	0
Q8BYB9	Poglut1	16.8	Protein O-glucosyltransferase 1	26.646	6	366630000	0.0422241	-0.0421894	-0.0858795	3	0.526105	-0.0421894	0.0651216	0.255505	0	0	0	POGLUT1	Q8NBL1	NA	NA	NA	NA	NA	NA	NA	NA	0
Q8R1K1	Ubac2	15.1	Ubiquitin-associated domain-containing protein 2	8.4633	4	70636000	-0.234465	-0.412693	-0.700662	3	0.0805055	-0.412693	0.235241	1.23103	0	0	0	UBAC2	Q8NBM4	NA	NA	NA	NA	NA	NA	NA	NA	0
Q91W90	Txndc5	15.1	Thioredoxin domain-containing protein 5	32.873	3	208620000	-0.267045	0.0415234	0.40174	3	0.789873	0.0415234	0.334725	0.0955165	0	0	0	TXNDC5	Q8NBS9	NA	NA	NA	NA	NA	NA	NA	NA	0
Q8JZX3	Poc1a	6.2	POC1 centriolar protein homolog A	2.6852	2	23987000	0.0458623	0.204015	-0.0560262	3	0.483005	0.0458623	0.131031	0.198511	0	0	0	POC1A	Q8NBT0	NA	NA	NA	NA	NA	NA	NA	NA	0
Q9D083	Spc24	29.4	Kinetochore protein Spc24	68.458	4	292670000	-0.443458	-0.264807	-0.314535	3	0.0235237	-0.314535	0.0922044	1.63646	0	0	0	SPC24	Q8NBT2	NA	NA	NA	NA	NA	NA	NA	NA	0
Q9D5T0	Atad1	23.5	ATPase family AAA domain-containing protein 1	120.44	8	1986200000	0.130536	0.107018	0.131721	3	0.0042434	0.130536	0.0139326	1.14573	0	0	0	ATAD1	Q8NBU5	NA	NA	NA	NA	NA	NA	NA	NA	0
Q91XL3	Uxs1	28.8	UDP-glucuronic acid decarboxylase 1	49.491	7	455960000	0.0392788	0.0640551	0.144307	3	0.121218	0.0640551	0.0549019	0.41352	0	0	0	UXS1	Q8NBZ7	NA	NA	NA	NA	NA	NA	NA	NA	0
Q9CY58	Serbp1	31.9	Plasminogen activator inhibitor 1 RNA-binding protein	274.22	13	7801400000	-0.470749	-0.578327	-0.575207	3	0.00423597	-0.575207	0.0612295	3.56763	1	0	0	SERBP1	Q8NC51	Imp5;Imp7;Imp8;Imp13	122;218;214;211	0.797;0.563;0.683;0.463	1103;766;69;687	-0.849;-0.65;0.605;-0.293	0.797;0.947;0.306;0.351	-1.725;-1.244;-0.043;-0.173	0.798;-0.616;-0.861;0.262	1
Q6DVA0	Lemd2	8.6	LEM domain-containing protein 2	3.642	4	100070000	-0.0675608	0.127237	0.0946415	3	0.48311	0.0946415	0.104338	0.463162	0	0	0	LEMD2	Q8NC56	NA	NA	NA	NA	NA	NA	NA	NA	0
Q9JJG9	Noa1	4.5	Nitric oxide-associated protein 1	7.4626	2	155250000	0.0867838	0.245982	-0.180054	3	0.721823	0.0867838	0.215272	0.275266	0	0	0	NOA1	Q8NC60	NA	NA	NA	NA	NA	NA	NA	NA	0
Q3TJZ6	Fam98a	13.2	Protein FAM98A	12.53	5	165040000	-0.234448	-0.444969	-0.63684	3	0.0635322	-0.444969	0.201268	1.47699	0	0	0	FAM98A	Q8NCA5	NA	NA	NA	NA	NA	NA	NA	NA	0
Q45VK7	Dync2h1	0.7	Cytoplasmic dynein 2 heavy chain 1	1.739	2	99201000	-0.0893594	0.171847	-0.0373547	3	0.867903	-0.0373547	0.138262	0.15678	0	0	0	DYNC2H1	Q8NCM8	NA	NA	NA	NA	NA	NA	NA	NA	0
Q6P3Y5	Znf280c	21.6	Zinc finger protein 280C	100.67	10	1401200000	0.0373119	0.190172	0.135535	3	0.113749	0.135535	0.0774589	0.763753	0	0	0	ZNF280C	Q8ND82	NA	NA	NA	NA	NA	NA	NA	NA	0
Q920F6	Smc1b	0.6	Structural maintenance of chromosomes protein 1B	1.3175	2	143130000	0.0102069	0.0278618	0.13014	3	0.272435	0.0278618	0.0647515	0.169114	0	0	0	SMC1B	Q8NDV3	NA	NA	NA	NA	NA	NA	NA	NA	0
Q3UHK8	Tnrc6a	2.3	Trinucleotide repeat-containing gene 6A protein	8.8529	3	64309000	-0.172815	-0.0825301	-0.314643	3	0.106586	-0.172815	0.117006	0.79636	0	0	0	TNRC6A	Q8NDV7	NA	NA	NA	NA	NA	NA	NA	NA	0
Q6P542	Abcf1	22.1	ATP-binding cassette sub-family F member 1	229.34	11	1536800000	-0.464843	-0.334516	-0.39973	3	0.00874377	-0.39973	0.0651633	2.42021	1	0	0	ABCF1	Q8NE71	Imp5;Imp8;Imp11;Imp13	58;278;76;216	1.064;0.607;0.669;0.451	816;251;1206;407	-0.574;0.266;-1.325;-0.164	1.086;0.023;0.395;0.994	-1.368;0.74;-0.734;-0.058	1.311;-1.493;0.902;0.251	1
Q3UMR5	Mcu	16.6	Calcium uniporter protein, mitochondrial	30.882	5	1724900000	0.0380147	-0.0314742	-0.0535835	3	0.627168	-0.0314742	0.0477978	0.212954	0	0	0	MCU	Q8NE86	NA	NA	NA	NA	NA	NA	NA	NA	0
Q6PF93	Pik3c3	2.5	Phosphatidylinositol 3-kinase catalytic subunit type 3	2.2607	2	131720000	-0.334062	-0.196294	-0.412846	3	0.0382058	-0.334062	0.109607	1.59375	0	0	0	PIK3C3	Q8NEB9	NA	NA	NA	NA	NA	NA	NA	NA	0
Q9CZ91	Srfbp1	4.3	Serum response factor-binding protein 1	4.8561	2	39447000	-0.073788	-0.134461	-0.11221	3	0.0264351	-0.11221	0.0306936	0.85857	0	0	0	SRFBP1	Q8NEF9	NA	NA	NA	NA	NA	NA	NA	NA	0
Q9DB96	Ngdn	24.4	Neuroguidin	116.18	6	778880000	-0.0513095	0.0596322	-0.0460867	3	0.760863	-0.0460867	0.062599	0.283438	0	0	0	NGDN	Q8NEJ9	NA	NA	NA	NA	NA	NA	NA	NA	0
Q9Z179	Shcbp1	5.5	SHC SH2 domain-binding protein 1	5.2789	4	145950000	-0.23099	-0.17811	-0.189483	3	0.00642434	-0.189483	0.0278342	1.48226	0	0	0	SHCBP1	Q8NEM2	Impbeta;Imp13	304;17	0.367;1.952	NA;NA	NA;NA	3.428;1.904	-0.636;1.821	NA;NA	1
Q7TT00	Supt20h	4.2	Transcription factor SPT20 homolog	14.758	2	66345000	-0.141128	-0.143835	0.260507	3	0.95713	-0.141128	0.23267	0.424228	0	0	0	SUPT20H	Q8NEM7	NA	NA	NA	NA	NA	NA	NA	NA	0
Q60737	Csnk2a1	47.1	Casein kinase II subunit alpha	147.6	12	6411100000	-0.227422	-0.247491	-0.16004	3	0.0152583	-0.227422	0.0458088	1.55973	0	0	0	CSNK2A3	Q8NEV1	NA	NA	NA	NA	NA	NA	NA	NA	0
Q6ZWR6	Syne1	3.2	Nesprin-1	162.56	16	786540000	-0.0154034	-0.0994635	0.173127	3	0.832033	-0.0154034	0.139592	0.0642899	0	0	0	SYNE1	Q8NF91	NA	NA	NA	NA	NA	NA	NA	NA	0
P59235	Nup43	18.7	Nucleoporin Nup43	323.31	6	2450900000	0.152378	0.122739	0.156397	3	0.00540014	0.152378	0.0183824	1.28717	0	0	0	NUP43	Q8NFH3	NA	NA	NA	NA	NA	NA	NA	NA	0
Q9CWU9	Nup37	27.9	Nucleoporin Nup37	109.73	8	3832900000	0.0633649	0.145873	0.158596	3	0.0544714	0.145873	0.0517016	0.961579	0	0	0	NUP37	Q8NFH4	NA	NA	NA	NA	NA	NA	NA	NA	0
Q8R4R6	Nup35	68.3	Nucleoporin NUP53	288.72	15	6950000000	0.0147838	0.0436245	0.00331439	3	0.228342	0.0147838	0.0207695	0.122413	0	0	0	NUP35	Q8NFH5	Imp13	131	0.635	473	-0.199	-0.395	0.821	0.426	1
Q8BWB6	Steap2	17	Metalloreductase STEAP2	23.975	5	689210000	0.0280033	-0.0333481	0.038998	3	0.667619	0.0280033	0.0389846	0.201485	0	0	0	STEAP2	Q8NFT2	NA	NA	NA	NA	NA	NA	NA	NA	0
Q6ZPL9	Ddx55	12.5	ATP-dependent RNA helicase DDX55	46.829	5	377750000	0.0867838	0.00504062	-0.317822	3	0.604002	0.00504062	0.213943	0.0160559	0	0	0	DDX55	Q8NHQ9	Impbeta;Imp8	24;130	1.962;0.833	NA;NA	NA;NA	1.502;2.843	2.596;0.187	NA;NA	1
P33215	Nedd1	20	Protein NEDD1	61.656	6	301360000	-0.278496	-0.0877334	-0.0733174	3	0.157049	-0.0877334	0.114526	0.408965	0	0	0	NEDD1	Q8NHV4	NA	NA	NA	NA	NA	NA	NA	NA	0
B1AZI6	Thoc2	8.5	THO complex subunit 2	40.968	11	602100000	0.0360461	0.0443242	0.0739573	3	0.0465776	0.0443242	0.0199328	0.369575	0	0	0	THOC2	Q8NI27	Imp7;Imp8	71;245	1.042;0.644	378;134	-0.218;0.476	0.769;1.8	-0.805;-0.174	0.524;-0.92	1
Q8R4H9	Slc30a5	5.3	Zinc transporter 5	38.406	2	211410000	-0.186919	-0.128204	-0.0964064	3	0.03538	-0.128204	0.0459184	0.878598	0	0	0	SLC30A5	Q8TAD4	NA	NA	NA	NA	NA	NA	NA	NA	0
Q9CR59	Gadd45gip1	19.4	Growth arrest and DNA damage-inducible proteins-interacting protein 1	85.019	3	695480000	-0.154538	0.0761486	0.178874	3	0.766397	0.0761486	0.17075	0.281251	0	0	0	GADD45GIP1	Q8TAE8	NA	NA	NA	NA	NA	NA	NA	NA	0
Q8BH57	Wdr48	5.9	WD repeat-containing protein 48	47.33	2	63850000	-0.104915	0.0378742	-0.00137121	3	0.645921	-0.00137121	0.0737677	0.00789106	0	0	0	WDR48	Q8TAF3	NA	NA	NA	NA	NA	NA	NA	NA	0
Q6PDG5	Smarcc2	31.9	SWI/SNF complex subunit SMARCC2	323.31	29	5120000000	0.114767	0.0702519	0.038998	3	0.0768203	0.0702519	0.0380773	0.508787	0	0	0	SMARCC2	Q8TAQ2	Impbeta;TrnSR	179;213	0.574;0.436	794;138	-0.455;-0.064	-0.568;-0.681	-0.009;0.32	0.441;1.119	1
P60670	Nploc4	24.3	Nuclear protein localization protein 4 homolog	202.97	10	843070000	-0.064148	-0.0454761	-0.159928	3	0.126743	-0.064148	0.0614024	0.397442	0	0	0	NPLOC4	Q8TAT6	Imp4;Exp4	57;113	0.877;0.816	1029;155	-1.072;0.265	-0.001;-0.765	-0.879;0.068	1.595;-0.09	1
Q91ZN5	Slc35b2	7	Adenosine 3-phospho 5-phosphosulfate transporter 1	9.8715	3	280780000	-0.183621	-0.183277	-0.170897	3	0.000544612	-0.183277	0.007249	1.7089	0	0	0	SLC35B2	Q8TB61	NA	NA	NA	NA	NA	NA	NA	NA	0
Q80U58	Pum2	7.2	Pumilio homolog 2	30.019	7	565100000	-0.231939	-0.303543	-0.281527	3	0.00599134	-0.281527	0.0366764	2.0598	1	0	0	PUM2	Q8TB72	NA	NA	NA	NA	NA	NA	NA	NA	0
Q9CXF4	Tbc1d15	5.4	TBC1 domain family member 15	8.7304	3	24195000	1.03963	1.05367	1.25447	3	0.00384464	1.05367	0.120193	4.78521	1	0	0	TBC1D15	Q8TC07	NA	NA	NA	NA	NA	NA	NA	NA	0
Q8K1R3	Pnpt1	32.7	Polyribonucleotide nucleotidyltransferase 1, mitochondrial	189.86	21	4300800000	-0.077178	-0.0731504	-0.0229033	3	0.0805293	-0.0731504	0.03024	0.561659	0	0	0	PNPT1	Q8TCS8	NA	NA	NA	NA	NA	NA	NA	NA	0
Q921C5	Bicd2	9.4	Protein bicaudal D homolog 2	38.965	3	159190000	-0.342506	-0.293695	-0.257476	3	0.00676986	-0.293695	0.0426701	2.05856	1	0	0	BICD2	Q8TD16	NA	NA	NA	NA	NA	NA	NA	NA	0
Q3UIR3	Dtx3l	24.2	E3 ubiquitin-protein ligase DTX3L	145.59	15	2460000000	-0.263317	-0.260238	-0.209345	3	0.00509231	-0.260238	0.0303113	1.99705	1	0	0	DTX3L	Q8TDB6	NA	NA	NA	NA	NA	NA	NA	NA	0
Q8K4L0	Ddx54	13.6	ATP-dependent RNA helicase DDX54	145.31	7	1722500000	-0.00210787	-0.0272632	-0.0903728	3	0.267795	-0.0272632	0.0454722	0.187412	0	0	0	DDX54	Q8TDD1	NA	NA	NA	NA	NA	NA	NA	NA	0
A2A8L1	Chd5	8.3	Chromodomain-helicase-DNA-binding protein 5	76.101	15	166820000	0.339935	0.160404	0.739589	3	0.137112	0.339935	0.296482	0.857379	0	0	0	CHD5	Q8TDI0	NA	NA	NA	NA	NA	NA	NA	NA	0
Q9DCA5	Brix1	39.4	Ribosome biogenesis protein BRX1 homolog	83.614	10	2033100000	-0.0269839	-0.0582476	-0.0273515	3	0.0684816	-0.0273515	0.017945	0.2319	0	0	0	BRIX1	Q8TDN6	Impbeta;Imp5;Imp7;Imp8	160;197;276;64	0.645;0.648;0.47;1.176	531;NA;1352;NA	-0.275;NA;-1.455;NA	-0.414;NA;4.421;NA	-0.251;0.222;-2.064;0.534	3.171;1.715;-0.727;1.548	1
Q9CQ18	Rnaseh2c	31.3	Ribonuclease H2 subunit C	9.4772	4	357160000	-0.0311646	0.0277203	-0.0126937	3	0.78629	-0.0126937	0.0301161	0.0975566	0	0	0	RNASEH2C	Q8TDP1	NA	NA	NA	NA	NA	NA	NA	NA	0
Q8R502	Lrrc8c	13	Volume-regulated anion channel subunit LRRC8C	62.517	9	704490000	-0.136141	-0.121204	-0.0663971	3	0.0364991	-0.121204	0.0367221	0.886499	0	0	0	LRRC8C	Q8TDW0	NA	NA	NA	NA	NA	NA	NA	NA	0
Q9ES74	Nek7	13.6	Serine/threonine-protein kinase Nek7	5.4672	3	54819000	-0.291009	-0.322217	-0.353118	3	0.00308389	-0.322217	0.0310547	2.45864	1	0	0	NEK7	Q8TDX7	Imp11	44	0.929	1217	-1.418	0.594	2.71	-1.262	1
Q8C7V3	Utp15	32.4	U3 small nucleolar RNA-associated protein 15 homolog	147.29	15	4716300000	0.195977	0.135535	0.175045	3	0.0108356	0.175045	0.0306935	1.33936	0	0	0	UTP15	Q8TED0	NA	NA	NA	NA	NA	NA	NA	NA	0
Q9D7B7	Gpx8	17.2	Probable glutathione peroxidase 8	32.288	2	291380000	-0.163139	-0.570015	-0.384377	3	0.0868796	-0.384377	0.203697	1.26566	0	0	0	GPX8	Q8TED1	NA	NA	NA	NA	NA	NA	NA	NA	0
Q8BX17	Gemin5	13.1	Gem-associated protein 5	119.38	15	1169700000	-0.528074	-0.522468	-0.574562	3	0.000927617	-0.528074	0.0285961	4.10645	1	0	0	GEMIN5	Q8TEQ6	NA	NA	NA	NA	NA	NA	NA	NA	0
Q99NH2	Pard3	5.5	Partitioning defective 3 homolog	45.099	7	299100000	0.196229	0.170438	0.185105	3	0.00164492	0.185105	0.0129362	1.63903	0	0	0	PARD3	Q8TEW0	NA	NA	NA	NA	NA	NA	NA	NA	0
Q8VI75	Ipo4	3.5	Importin-4	5.7943	3	11347000	-0.328616	-0.368756	-0.292281	3	0.00445232	-0.328616	0.0382533	2.37691	1	0	0	IPO4	Q8TEX9	Imp4;Imp5;Imp13	2;4;35	2.641;2.196;1.187	1;1560;1525	2.291;-2.625;-1.038	2.041;4.52;1.018	2.878;-4.037;-0.834	2.271;2.087;6.582	1
A2AJT4	Pnisr	1.9	Arginine/serine-rich protein PNISR	1.7644	2	285710000	-0.037562	-0.0143101	0.0381552	3	0.857103	-0.0143101	0.0387865	0.103109	0	0	0	PNISR	Q8TF01	Impbeta	72	1.09	460	-0.23	0.842	0.368	-0.315	1
Q9CZI9	Aen	12.5	Apoptosis-enhancing nuclease	20.034	3	512270000	-0.0207356	-0.325521	-0.357012	3	0.160365	-0.325521	0.185727	1.13927	0	0	0	AEN	Q8WTP8	NA	NA	NA	NA	NA	NA	NA	NA	0
Q8VI84	Noc3l	8.7	Nucleolar complex protein 3 homolog	13.801	5	499300000	0.0518593	0.031254	-0.00205008	3	0.227486	0.031254	0.0272028	0.245702	0	0	0	NOC3L	Q8WTT2	NA	NA	NA	NA	NA	NA	NA	NA	0
Q3TIV5	Zc3h15	19	Zinc finger CCCH domain-containing protein 15	118.42	6	1547400000	-0.678557	-0.527928	-0.648485	3	0.00549465	-0.648485	0.0797153	3.6084	1	0	0	ZC3H15	Q8WU90	NA	NA	NA	NA	NA	NA	NA	NA	0
Q9CXG3	Ppil4	15.9	Peptidyl-prolyl cis-trans isomerase-like 4	50.585	5	321220000	-0.128172	-0.298087	-0.255443	3	0.0469249	-0.255443	0.0884002	1.35585	0	0	0	PPIL4	Q8WUA2	NA	NA	NA	NA	NA	NA	NA	NA	0
Q8BL74	Gtf3c2	12.7	General transcription factor 3C polypeptide 2	82.414	6	332490000	0.0280033	-0.0878714	-0.0311793	3	0.460048	-0.0311793	0.0579418	0.19741	0	0	0	GTF3C2	Q8WUA4	Imp4	86	0.682	NA	NA	-0.283	1.576	NA	1
Q8R344	Ccdc12	19.9	Coiled-coil domain-containing protein 12	41.239	3	442020000	-0.126502	0.0899049	-0.183834	3	0.471012	-0.126502	0.144368	0.51767	0	0	0	CCDC12	Q8WUD4	Imp11	250	0.349	324	-0.12	-0.214	0.777	0.261	1
Q3TNH5	Fam172a	11.8	Protein FAM172A	44.545	3	213510000	0.0840643	0.243913	0.17594	3	0.0683294	0.17594	0.0802215	0.976241	0	0	0	FAM172A	Q8WUF8	NA	NA	NA	NA	NA	NA	NA	NA	0
Q8R0G9	Nup133	44.7	Nuclear pore complex protein Nup133	323.31	38	11200000000	0.142479	0.116764	0.118758	3	0.00426927	0.118758	0.0143055	1.03896	0	0	0	NUP133	Q8WUM0	Trn2	165	0.464	NA	NA	NA	0.533	1.251	1
Q9CS00	Cactin	7.9	Cactin	71.686	4	343150000	0.013498	-0.102016	0.147958	3	0.809585	0.013498	0.125107	0.0599627	0	0	0	CACTIN	Q8WUQ7	NA	NA	NA	NA	NA	NA	NA	NA	0
O08664	Bcl7c	25.8	B-cell CLL/lymphoma 7 protein family member C	66.172	4	994730000	0.000144262	-0.0324625	-0.131455	3	0.301687	-0.0324625	0.0685338	0.192617	0	0	0	BCL7C	Q8WUZ0	NA	NA	NA	NA	NA	NA	NA	NA	0
Q9QUN3	Blnk	16	B-cell linker protein	11.846	4	205940000	-0.234516	-0.0226248	-0.0417884	3	0.278731	-0.0417884	0.117196	0.192399	0	0	0	BLNK	Q8WV28	NA	NA	NA	NA	NA	NA	NA	NA	0
Q5XJE5	Leo1	15.6	RNA polymerase-associated protein LEO1	72.967	6	213680000	0.0201999	-0.0903728	-0.0111517	3	0.496603	-0.0111517	0.0569872	0.071036	0	0	0	LEO1	Q8WVC0	TrnSR;Imp9	272;187	0.358;0.682	263;149	-0.195;0.221	-0.281;-0.489	0.881;-0.716	0.418;0.087	1
Q8BHC4	Dcakd	16	Dephospho-CoA kinase domain-containing protein	7.6073	3	136570000	-0.221943	-0.133037	-0.0537782	3	0.107057	-0.133037	0.0841284	0.722521	0	0	0	DCAKD	Q8WVC6	NA	NA	NA	NA	NA	NA	NA	NA	0
[truncated: 1,239 more rows]

## Sheet: MQ parameters
Parameter	Value
Version	1.6.0.1
User name	maxquant
Machine name	MAXQUA2-IRIC
Date of writing	11/29/2017 15:15:50
Fixed modifications	Carbamidomethyl (C)
Include contaminants	TRUE
PSM FDR	0.01
[truncated: 94 more rows]
